# Supplementary material for: PP6 regulation of Aurora A–TPX2 limits NDC80 phosphorylation and mitotic spindle size
Source: J Cell Biol. 2023 Mar 10;222(5):e202205117. doi: 10.1083/jcb.202205117 (PMC10041653; doi:10.1083/jcb.202205117)
Supplement: Table S1 — is a genome-wide CRISPR screening summary data table. [file JCB_202205117_TableS1.xlsx]

## Sheet: Summary CRISPR screen data
Gene	num 1st screen	neg|score 1st screen	neg|p-value 1st screen	neg|fdr 1st screen	neg|rank 1st screen	neg|goodsgrna 1st screen	pos|score 1st screen	pos|p-value 1st screen	fdr 1st screen	pos|rank 1st screen	pos|goodsgrna 1st screen	lfc 1st screen	p-val 1st screen	p-val 1st screen < 0.05	num 2nd screen	neg|score 2nd screen	neg|p-value 2nd screen	neg|rank 2nd screen	neg|goodsgrna 2nd screen	pos|score 2nd screen	pos|p-value 2nd screen	pos|fdr 2nd screen	pos|rank 2nd screen	pos|goodsgrna 2nd screen	lfc 2nd screen	p-val 2nd screen	p-val 2nd screen < 0.05	Fisher's combined p-val	Mean LFC	chi2 on significant p-val	fold change positive | 1st screen	fold change positive | 2nd screen	LFC same direction in both screens?	Is FCP significant?	Pass LFC and significance tests?
MPHOSPH8	6	2.3001e-05	0.00013171	0.427864	5	5	0.91095	0.91112	0.999972	17887	0	-1.2033	0.00013171	0.00013171	6	1.1327e-07	6.8449e-07	1	4	0.43413	0.58072	1	11992	1	-0.8186	6.8449e-07	6.8449e-07	9.01542e-11	-1.01095	20.09	FALSE	FALSE	TRUE	TRUE	TRUE
SETDB1	6	1.7723e-06	1.2088e-05	0.237624	1	5	0.84925	0.84929	0.999972	16613	0	-1.6296	1.2088e-05	1.2088e-05	6	6.4692e-06	3.856e-05	11	5	0.98582	0.98579	1	21260	0	-0.50949	3.856e-05	3.856e-05	4.66113e-10	-1.06954	18.663	FALSE	FALSE	TRUE	TRUE	TRUE
MORC2	6	7.2272e-06	4.9611e-05	0.427864	2	5	0.97778	0.97797	0.999972	19172	0	-1.4147	4.9611e-05	4.9611e-05	6	1.0598e-05	6.4114e-05	14	6	0.99967	0.99965	1	21676	0	-0.5507	6.4114e-05	6.4114e-05	3.18076e-09	-0.9827	16.9949	FALSE	FALSE	TRUE	TRUE	TRUE
CAD	6	0.74557	0.746	0.997898	13779	0	0.028426	0.055201	0.958464	1106	2	0.57383	0.055201	FALSE	6	0.77011	0.79845	14656	1	3.2103e-09	2.2816e-07	0.00495	1	5	1.0429	2.2816e-07	2.2816e-07	0	0.808365	FALSE	TRUE	TRUE	TRUE	TRUE	TRUE
ZNF638	6	0.00024072	0.0011365	0.639026	34	5	0.99993	0.99993	0.999972	19655	0	-1.1821	0.0011365	0.0011365	6	4.327e-06	2.2588e-05	9	6	1	0.99999	1	21694	0	-0.94215	2.2588e-05	2.2588e-05	2.56713e-08	-1.06212	15.1811	FALSE	FALSE	TRUE	TRUE	TRUE
ZEB2	6	0.00017479	0.00084187	0.612945	27	4	0.9997	0.9997	0.999972	19646	0	-1.2291	0.00084187	0.00084187	6	8.541e-06	5.225e-05	12	3	0.9568	0.95688	1	20552	0	-0.43382	5.225e-05	5.225e-05	4.39877e-08	-0.83146	14.7133	FALSE	FALSE	TRUE	TRUE	TRUE
ABCA1	6	0.0019448	0.0075325	0.783462	177	2	0.53399	0.53392	0.999972	10277	0	-0.10484	0.0075325	0.0075325	6	2.786e-06	1.3918e-05	7	3	0.30569	0.46758	1	9653	1	-0.24829	1.3918e-05	1.3918e-05	1.04837e-07	-0.176565	13.959	FALSE	FALSE	TRUE	TRUE	TRUE
VHL	6	0.0123	0.039077	0.972	739	3	0.57636	0.57635	0.999972	11142	0	-0.5641	0.039077	0.039077	6	5.8967e-07	2.9661e-06	3	6	1	1	1	21696	0	-0.85809	2.9661e-06	2.9661e-06	1.15906e-07	-0.711095	13.8718	FALSE	FALSE	TRUE	TRUE	TRUE
NDC80	6	0.00016646	0.00080561	0.609101	26	4	0.49201	0.49179	0.999972	9458	0	-1.1817	0.00080561	0.00080561	6	2.5119e-05	0.00014625	19	6	0.99984	0.99983	1	21686	0	-0.38109	0.00014625	0.00014625	1.1782e-07	-0.781395	13.8576	FALSE	FALSE	TRUE	TRUE	TRUE
MRPL36	6	0.99917	0.99914	0.999967	18565	0	0.0059697	0.016188	0.905255	345	3	0.82262	0.016188	0.016188	6	1	1	18582	0	1.4118e-06	7.7576e-06	0.03041	5	6	0.53105	7.7576e-06	7.7576e-06	1.2558e-07	0.676835	13.8022	TRUE	TRUE	TRUE	TRUE	TRUE
APPBP2	6	0.0032771	0.011883	0.853827	257	3	0.9944	0.9944	0.999972	19515	0	-0.56684	0.011883	0.011883	6	2.2716e-06	1.1636e-05	6	3	0.58806	0.69064	1	14337	1	-0.34163	1.1636e-05	1.1636e-05	1.38271e-07	-0.454235	13.7185	FALSE	FALSE	TRUE	TRUE	TRUE
UBE2Q1	6	0.1367	0.23686	0.996617	4319	1	0.99519	0.99519	0.999972	19534	0	-0.43693	0.23686	FALSE	6	1.1345e-07	6.8449e-07	2	6	1	1	1	21697	0	-0.60547	6.8449e-07	6.8449e-07	0	-0.5212	FALSE	FALSE	FALSE	TRUE	TRUE	TRUE
SUMO2	4	0.0014199	0.0047961	0.76034	136	3	0.99794	0.99794	0.999972	19600	0	-1.1794	0.0047961	0.0047961	6	8.6133e-06	5.2706e-05	13	5	0.93807	0.93807	1	20125	0	-0.72452	5.2706e-05	5.2706e-05	2.52783e-07	-0.95196	13.1945	FALSE	FALSE	TRUE	TRUE	TRUE
MRPL33	6	0.81836	0.81847	0.998583	15124	0	0.00020284	0.00079956	0.573886	22	3	0.96272	0.00079956	0.00079956	6	0.69144	0.75843	13864	1	6.9331e-05	0.00037214	0.248798	30	3	0.2281	0.00037214	0.00037214	2.97548e-07	0.59541	13.0529	TRUE	TRUE	TRUE	TRUE	TRUE
PPHLN1	6	0.00039506	0.0018316	0.737264	43	4	0.98191	0.98214	0.999972	19255	0	-1.0368	0.0018316	0.0018316	6	4.0019e-05	0.00022794	24	3	0.86229	0.86231	1	18437	0	-0.1205	0.00022794	0.00022794	4.17495e-07	-0.57865	12.7587	FALSE	FALSE	TRUE	TRUE	TRUE
SGOL1	6	0.00073948	0.003329	0.75939	76	4	0.86187	0.86186	0.999972	16877	0	-0.98859	0.003329	0.003329	6	0.59272	0.71893	13127	1	2.5119e-05	0.00014625	0.186663	17	3	0.21017	0.00014625	0.00014625	4.86866e-07	-0.38921	12.6252	FALSE	TRUE	FALSE	TRUE	FALSE
POLE3	6	0.01507	0.044943	0.972	856	2	0.71072	0.71105	0.999972	13841	0	-0.34041	0.044943	0.044943	6	3.0427e-06	1.4374e-05	8	6	1	1	1	21695	0	-1.0797	1.4374e-05	1.4374e-05	6.46011e-07	-0.710055	12.3795	FALSE	FALSE	TRUE	TRUE	TRUE
TAF13	6	0.19312	0.30211	0.996617	5494	1	0.062671	0.10792	0.999247	2080	2	-0.17594	0.10792	FALSE	6	0.99948	0.99947	18560	0	1.1849e-06	6.6168e-06	0.03041	3	5	0.67621	6.6168e-06	6.6168e-06	0	0.250135	FALSE	FALSE	TRUE	FALSE	TRUE	FALSE
CNOT2	6	0.67006	0.67112	0.99695	12410	1	0.22309	0.24451	0.999972	4615	1	-0.17387	0.24451	FALSE	6	1	1	18583	0	5.3284e-07	2.9661e-06	0.028053	2	6	0.72757	2.9661e-06	2.9661e-06	0	0.27685	FALSE	FALSE	TRUE	FALSE	TRUE	FALSE
CRABP1	6	4.872e-05	0.00025561	0.456796	11	5	0.032422	0.061457	0.962124	1217	1	-1.0312	0.00025561	0.00025561	6	0.0010143	0.0049149	139	5	0.79771	0.80567	1	17133	1	-0.42116	0.0049149	0.0049149	1.2563e-06	-0.72618	11.8018	FALSE	FALSE	TRUE	TRUE	TRUE
CLK3	6	0.067359	0.14937	0.996617	2776	3	0.97312	0.97324	0.999972	19083	0	-0.38205	0.14937	FALSE	6	0.98408	0.98403	18192	0	1.6661e-06	9.3548e-06	0.03041	6	5	0.75064	9.3548e-06	9.3548e-06	0	0.184295	FALSE	FALSE	TRUE	FALSE	TRUE	FALSE
SLC11A2	6	1.4706e-05	8.9904e-05	0.427864	4	2	0.46369	0.46365	0.999972	8922	0	-0.13638	8.9904e-05	8.9904e-05	6	0.0039874	0.01651	362	3	0.19981	0.37028	1	7570	1	-0.093585	0.01651	0.01651	1.48432e-06	-0.114983	11.6569	FALSE	FALSE	TRUE	TRUE	TRUE
ZWINT	6	0.11638	0.21331	0.996617	3881	2	0.9517	0.95183	0.999972	18655	0	-0.36069	0.21331	FALSE	6	1.4298e-06	7.9858e-06	4	5	0.87749	0.87746	1	18782	0	-1.0917	7.9858e-06	7.9858e-06	0	-0.726195	FALSE	FALSE	FALSE	TRUE	TRUE	TRUE
FAM208A	6	0.0013599	0.0056257	0.78033	132	2	0.66122	0.66124	0.999972	12874	0	-0.16423	0.0056257	0.0056257	6	9.1843e-05	0.00049398	32	5	0.87916	0.87913	1	18829	0	-0.55999	0.00049398	0.00049398	2.77898e-06	-0.36211	11.1122	FALSE	FALSE	TRUE	TRUE	TRUE
TAF11	6	0.25245	0.37117	0.996617	6743	2	0.27603	0.28796	0.999972	5459	1	-0.08808	0.28796	FALSE	6	0.99973	0.99971	18568	0	1.7452e-06	9.8111e-06	0.03041	7	6	0.84614	9.8111e-06	9.8111e-06	0	0.37903	FALSE	FALSE	TRUE	FALSE	TRUE	FALSE
PGP	6	0.99559	0.9956	0.999967	18490	0	0.00023822	0.000928	0.573886	25	3	1.1138	0.000928	0.000928	6	0.80706	0.82125	15132	1	0.00064412	0.0031763	0.575076	114	5	0.37242	0.0031763	0.0031763	2.94761e-06	0.74311	11.0611	TRUE	TRUE	TRUE	TRUE	TRUE
MRPL40	6	0.8917	0.89186	0.999085	16502	0	1.8109e-05	8.7385e-05	0.343564	5	3	1.0654	8.7385e-05	8.7385e-05	6	0.9896	0.98955	18311	0	0.010129	0.03685	0.898797	857	4	0.32333	0.03685	0.03685	3.22014e-06	0.694365	10.9843	TRUE	TRUE	TRUE	TRUE	TRUE
ENO4	6	0.13617	0.23623	0.996617	4306	1	3.3178e-06	2.1406e-05	0.193069	2	2	0.39935	2.1406e-05	2.1406e-05	6	0.15485	0.30897	5701	2	0.057765	0.15335	1	3132	1	-0.12146	0.15335	FALSE	0	0.138945	FALSE	TRUE	FALSE	FALSE	TRUE	FALSE
LY75	6	3.7978e-05	0.00021431	0.435149	9	3	0.99647	0.99647	0.999972	19569	0	-0.60169	0.00021431	0.00021431	6	0.004118	0.017004	372	5	0.88917	0.88915	1	19062	0	-0.30529	0.017004	0.017004	3.64413e-06	-0.45349	10.8768	FALSE	FALSE	TRUE	TRUE	TRUE
ATOH7	6	0.98137	0.9816	0.999967	18209	0	0.51917	0.51895	0.999972	9974	0	0.10535	0.51895	FALSE	6	1.5962e-06	8.8984e-06	5	6	0.99981	0.99979	1	21683	0	-0.69676	8.8984e-06	8.8984e-06	0	-0.295705	FALSE	TRUE	FALSE	FALSE	TRUE	FALSE
MNT	6	0.093945	0.18721	0.996617	3431	2	0.95375	0.95387	0.999972	18703	0	-0.34208	0.18721	FALSE	6	5.2334e-06	2.9433e-05	10	5	0.92291	0.92302	1	19780	0	-0.66458	2.9433e-05	2.9433e-05	0	-0.50333	FALSE	FALSE	FALSE	TRUE	TRUE	TRUE
TMEM88	6	0.00012766	0.00061976	0.596535	20	2	0.011106	0.028122	0.931774	569	1	-0.24045	0.00061976	0.00061976	6	0.0020926	0.0092313	215	5	0.91544	0.9155	1	19627	0	-0.38954	0.0092313	0.0092313	5.72119e-06	-0.314995	10.485	FALSE	FALSE	TRUE	TRUE	TRUE
SNRPD3	6	0.3433	0.44799	0.996617	8141	1	0.00040497	0.0015485	0.594535	49	4	0.98956	0.0015485	0.0015485	6	0.17389	0.3358	6176	1	0.00077977	0.0037193	0.590399	129	4	0.88859	0.0037193	0.0037193	5.75934e-06	0.939075	10.4793	TRUE	TRUE	TRUE	TRUE	TRUE
BAG5	6	0.8071	0.80724	0.998583	14904	0	0.00030151	0.0011667	0.573886	35	1	0.10149	0.0011667	0.0011667	6	0.0011546	0.0054675	148	4	0.066433	0.16743	1	3417	1	-0.4314	0.0054675	0.0054675	6.37893e-06	-0.164955	10.3905	TRUE	FALSE	FALSE	TRUE	FALSE
C11orf1	6	0.87013	0.87017	0.999001	16082	0	0.035672	0.066493	0.970373	1313	1	-0.10117	0.066493	FALSE	6	1.6384e-05	9.6514e-05	15	5	0.99541	0.9954	1	21521	0	-0.58641	9.6514e-05	9.6514e-05	0	-0.34379	FALSE	FALSE	FALSE	TRUE	TRUE	TRUE
IVNS1ABP	6	0.86847	0.86849	0.999001	16052	0	0.0033125	0.0094615	0.820575	225	1	-0.15877	0.0094615	0.0094615	6	0.26105	0.4509	8291	1	0.00012559	0.00068335	0.329483	45	2	0.079329	0.00068335	0.00068335	6.46552e-06	-0.0397205	10.3788	FALSE	TRUE	FALSE	TRUE	FALSE
REXO2	6	0.11667	0.21365	0.996617	3884	2	0.029165	0.056353	0.958464	1129	2	0.088739	0.056353	FALSE	6	0.99801	0.99798	18521	0	2.0505e-05	0.0001207	0.163676	16	5	0.64032	0.0001207	0.0001207	0	0.36453	FALSE	TRUE	TRUE	TRUE	TRUE	TRUE
TIMM13	6	0.10219	0.19678	0.996617	3592	1	4.6388e-06	2.9464e-05	0.193069	3	4	1.6432	2.9464e-05	2.9464e-05	5	0.11588	0.24152	4696	2	0.17475	0.31137	1	6791	2	0.36844	0.24152	FALSE	0	1.00582	FALSE	TRUE	TRUE	TRUE	TRUE	TRUE
CCDC101	6	0.025199	0.065988	0.98246	1255	3	0.18871	0.21797	0.999972	4098	1	-0.14376	0.065988	FALSE	6	0.99485	0.99482	18432	0	1.8956e-05	0.00011112	0.160726	15	5	0.49666	0.00011112	0.00011112	0	0.17645	FALSE	FALSE	TRUE	FALSE	TRUE	FALSE
TMEM121	6	0.49497	0.53574	0.996617	9829	1	0.0034765	0.0098892	0.820575	233	1	0.090854	0.0098892	0.0098892	6	0.00013684	0.00074313	41	4	0.20754	0.38133	1	7798	1	-0.38159	0.00074313	0.00074313	7.34896e-06	-0.145368	10.2675	TRUE	FALSE	FALSE	TRUE	FALSE
CNOT11	6	0.54053	0.56674	0.996617	10419	1	0.019603	0.04136	0.945149	845	1	0.02013	0.04136	0.04136	6	0.036776	0.10757	2060	1	3.1371e-05	0.00017957	0.216447	18	5	0.56771	0.00017957	0.00017957	7.42702e-06	0.29392	10.2584	TRUE	TRUE	TRUE	TRUE	TRUE
RPRD2	6	0.0079894	0.026636	0.95699	522	4	0.39742	0.39779	0.999972	7610	1	-0.68331	0.026636	0.026636	6	5.4154e-05	0.0002941	26	3	0.70308	0.74525	1	15716	1	-0.41254	0.0002941	0.0002941	7.83365e-06	-0.547925	10.2121	FALSE	FALSE	TRUE	TRUE	TRUE
DYNLL1	3	0.048869	0.087064	0.98246	2155	1	0.0021778	0.004645	0.749401	164	1	0.49105	0.004645	0.004645	6	0.00032958	0.0017566	69	6	0.99967	0.99965	1	21675	0	-0.76759	0.0017566	0.0017566	8.15941e-06	-0.13827	10.1767	TRUE	FALSE	FALSE	TRUE	FALSE
PCK1	6	0.99905	0.99901	0.999967	18561	0	1.8046e-06	1.1332e-05	0.193069	1	3	1.5324	1.1332e-05	1.1332e-05	6	0.72366	0.77366	14156	1	0.74191	0.76768	1	16249	1	-0.23508	0.76768	FALSE	0	0.64866	FALSE	TRUE	FALSE	FALSE	TRUE	FALSE
ARSA	6	2.3196e-05	0.00013322	0.427864	6	4	0.98093	0.98113	0.999972	19230	0	-1.402	0.00013322	0.00013322	6	0.021882	0.070343	1423	3	0.67347	0.7298	1	15321	1	-0.24413	0.070343	FALSE	0	-0.823065	FALSE	FALSE	FALSE	TRUE	TRUE	TRUE
TRIP13	6	0.46736	0.51828	0.996617	9509	1	0.01027	0.026805	0.931774	550	2	0.21257	0.026805	0.026805	6	0.89195	0.89193	16390	0	6.5623e-05	0.0003516	0.248798	29	3	0.34043	0.0003516	0.0003516	9.42464e-06	0.2765	10.0515	TRUE	TRUE	TRUE	TRUE	TRUE
POLG2	6	0.10038	0.19477	0.996617	3558	1	0.00021268	0.00083432	0.573886	23	3	0.60718	0.00083432	0.00083432	6	0.94741	0.94746	17431	0	0.0027846	0.011736	0.767832	319	4	0.46849	0.011736	0.011736	9.79158e-06	0.537835	10.0183	TRUE	TRUE	TRUE	TRUE	TRUE
GAPDH	6	0.89011	0.89024	0.999085	16472	0	5.261e-05	0.00021582	0.573886	7	4	1.1586	0.00021582	0.00021582	6	0.93895	0.93893	17266	0	0.014307	0.048284	0.914343	1106	2	0.15339	0.048284	0.048284	1.04207e-05	0.655995	9.96421	TRUE	TRUE	TRUE	TRUE	TRUE
ATF7IP	6	0.0010719	0.0046742	0.75939	113	4	0.81721	0.81731	0.999972	15953	0	-0.89812	0.0046742	0.0046742	6	0.00042696	0.0022499	84	3	0.99861	0.99859	1	21634	0	-0.22624	0.0022499	0.0022499	1.05165e-05	-0.56218	9.95626	FALSE	FALSE	TRUE	TRUE	TRUE
OR7D4	6	0.00019831	0.00095318	0.624587	30	5	0.65611	0.65611	0.999972	12769	0	-0.79407	0.00095318	0.00095318	6	0.99904	0.99902	18546	0	0.0027312	0.011538	0.767832	316	5	0.3092	0.011538	0.011538	1.09978e-05	-0.242435	9.91739	FALSE	TRUE	FALSE	TRUE	FALSE
CNGB1	6	2.7413e-05	0.00015236	0.427864	7	3	0.89741	0.89753	0.999972	17602	0	-0.56768	0.00015236	0.00015236	6	0.99609	0.99607	18464	0	0.024644	0.075568	0.969902	1630	4	0.33173	0.075568	FALSE	0	-0.117975	FALSE	FALSE	TRUE	FALSE	TRUE	FALSE
ILF3	6	0.043148	0.10235	0.984513	1950	3	0.86928	0.86932	0.999972	17015	0	-0.60093	0.10235	FALSE	6	1.9475e-05	0.0001134	16	6	0.99998	0.99998	1	21693	0	-0.57715	0.0001134	0.0001134	0	-0.58904	FALSE	FALSE	FALSE	TRUE	TRUE	TRUE
TMED3	5	0.0011476	0.0043066	0.75939	119	4	0.9976	0.99757	0.999972	19591	0	-0.76517	0.0043066	0.0043066	6	0.0005551	0.0029091	97	5	0.71785	0.75354	1	15917	1	-0.33923	0.0029091	0.0029091	1.25283e-05	-0.5522	9.80421	FALSE	FALSE	TRUE	TRUE	TRUE
ATP5L	6	0.49966	0.53878	0.996617	9894	1	0.0071977	0.019293	0.909174	397	3	0.46765	0.019293	0.019293	6	0.99892	0.9989	18541	0	0.00012089	0.00065552	0.329483	43	5	0.83066	0.00065552	0.00065552	1.26469e-05	0.649155	9.79603	TRUE	TRUE	TRUE	TRUE	TRUE
PTP4A1	5	0.89402	0.89433	0.999085	16546	0	0.00087073	0.0026057	0.617142	88	3	1.1043	0.0026057	0.0026057	6	0.0010019	0.0048642	137	5	0.94317	0.94317	1	20228	0	-0.40336	0.0048642	0.0048642	1.26746e-05	0.35047	9.79413	TRUE	FALSE	FALSE	TRUE	FALSE
SPIC	3	0.34659	0.35246	0.996617	8184	1	0.13194	0.13569	0.999972	3298	1	-0.36388	0.13569	FALSE	6	0.82676	0.83493	15376	1	1.6256e-05	9.6057e-05	0.148868	13	3	0.16632	9.6057e-05	9.6057e-05	0	-0.09878	FALSE	FALSE	TRUE	FALSE	TRUE	FALSE
TMEM57	6	4.0554e-05	0.00022136	0.435149	10	5	0.96484	0.96495	0.999972	18910	0	-1.4001	0.00022136	0.00022136	6	0.018748	0.062263	1256	3	0.79164	0.80114	1	17021	1	-0.35739	0.062263	FALSE	0	-0.878745	FALSE	FALSE	FALSE	TRUE	TRUE	TRUE
RPUSD4	6	0.62572	0.63206	0.996617	11679	1	0.13442	0.1776	0.999972	3328	1	0.063799	0.1776	FALSE	6	0.15734	0.31246	5759	1	1.3691e-05	8.4193e-05	0.140518	12	4	0.65493	8.4193e-05	8.4193e-05	0	0.359364	FALSE	TRUE	TRUE	TRUE	TRUE	TRUE
CSAD	6	0.0019995	0.0077123	0.795215	179	2	0.7728	0.77324	0.999972	15092	0	-0.30205	0.0077123	0.0077123	6	0.00037665	0.0020035	74	3	0.8679	0.86792	1	18582	0	-0.1643	0.0020035	0.0020035	1.54516e-05	-0.233175	9.62205	FALSE	FALSE	TRUE	TRUE	TRUE
TUFM	6	0.9886	0.98869	0.999967	18346	0	0.039124	0.071852	0.978836	1413	1	0.52216	0.071852	FALSE	6	0.99985	0.99984	18575	0	4.0304e-05	0.00022976	0.232467	21	6	0.57383	0.00022976	0.00022976	0	0.547995	FALSE	TRUE	TRUE	TRUE	TRUE	TRUE
MRPL4	6	0.9955	0.99552	0.999967	18487	0	0.0036772	0.010394	0.82204	244	3	0.88127	0.010394	0.010394	6	0.51987	0.66206	12136	1	0.00030131	0.001607	0.447004	75	3	0.33824	0.001607	0.001607	1.67032e-05	0.609755	9.5544	TRUE	TRUE	TRUE	TRUE	TRUE
NDUFV2	6	0.98294	0.98314	0.999967	18237	0	0.0029993	0.0086794	0.796144	209	3	0.91069	0.0086794	0.0086794	6	0.3002	0.48126	8840	2	0.00037673	0.002004	0.489369	82	2	0.071165	0.002004	0.002004	1.73935e-05	0.490928	9.51923	TRUE	TRUE	TRUE	TRUE	TRUE
METTL17	6	0.14933	0.25147	0.996617	4596	1	0.34846	0.35157	0.999972	6722	1	-0.12908	0.25147	FALSE	6	0.9974	0.99738	18499	0	1.1436e-05	7.1872e-05	0.133663	9	3	0.57807	7.1872e-05	7.1872e-05	0	0.224495	FALSE	FALSE	TRUE	FALSE	TRUE	FALSE
C1orf95	6	0.00013384	0.00065501	0.596535	21	5	0.99977	0.99977	0.999972	19651	0	-1.0749	0.00065501	0.00065501	6	0.87117	0.87158	16019	1	0.006982	0.027607	0.868733	657	4	0.46878	0.027607	0.027607	1.80829e-05	-0.30306	9.48547	FALSE	TRUE	FALSE	TRUE	FALSE
PSMD4	6	0.0027757	0.010271	0.848344	228	3	0.47186	0.47169	0.999972	9074	0	-0.31158	0.010271	0.010271	6	0.0032009	0.013485	312	4	0.98539	0.98536	1	21243	0	-0.48093	0.013485	0.013485	0.000138504	-0.396255	7.71707	FALSE	FALSE	TRUE	FALSE	FALSE
GLT8D1	6	0.0030433	0.011142	0.853827	240	4	0.082192	0.13756	0.999972	2575	2	-0.94105	0.011142	0.011142	6	0.60339	0.7228	13209	1	0.0030344	0.012697	0.767832	347	4	0.39214	0.012697	0.012697	0.00014147	-0.274455	7.69867	FALSE	TRUE	FALSE	FALSE	TRUE
COPS7A	6	0.0041366	0.014621	0.869358	311	4	0.98737	0.98744	0.999972	19374	0	-0.73698	0.014621	0.014621	6	0.0020899	0.0092236	214	5	0.96934	0.96935	1	20849	0	-0.3652	0.0092236	0.0092236	0.000134858	-0.55109	7.74024	FALSE	FALSE	TRUE	FALSE	FALSE
SPDYE6	1	0.0014484	0.0014281	0.665784	137	1	0.99855	0.99858	0.999972	19616	0	-3.1603	0.0014281	0.0014281	1	0.013142	0.013064	974	1	0.98686	0.98687	1	21286	0	-0.79687	0.013064	0.013064	1.86567e-05	-1.97858	9.45833	FALSE	FALSE	TRUE	TRUE	TRUE
SSX3	4	0.96342	0.96339	0.999967	17864	0	0.0065761	0.01386	0.872874	371	2	0.7645	0.01386	0.01386	5	0.75874	0.76873	14529	1	0.0028845	0.011249	0.767832	331	4	0.61743	0.011249	0.011249	0.000155911	0.690965	7.61425	TRUE	TRUE	TRUE	FALSE	FALSE
ZNF569	6	0.52359	0.55496	0.996617	10200	1	2.7413e-05	0.00012667	0.415017	6	1	0.2019	0.00012667	0.00012667	6	0.50213	0.64671	11820	2	0.054941	0.14873	1	3039	2	0.068823	0.14873	FALSE	0	0.135361	FALSE	TRUE	TRUE	TRUE	TRUE	TRUE
PLK1	6	0.023372	0.062238	0.98246	1182	2	0.045523	0.081657	0.991464	1579	1	0.062084	0.062238	FALSE	6	5.6846e-05	0.00030779	28	5	0.67244	0.72928	1	15313	1	-0.79213	0.00030779	0.00030779	0	-0.365023	FALSE	TRUE	FALSE	FALSE	TRUE	FALSE
POLG	6	0.87611	0.87619	0.999001	16206	0	0.36561	0.36733	0.999972	7006	1	-0.035067	0.36733	FALSE	6	0.99317	0.99313	18394	0	8.5128e-06	5.225e-05	0.133663	8	5	0.67779	5.225e-05	5.225e-05	0	0.321362	FALSE	FALSE	TRUE	FALSE	TRUE	FALSE
DDX41	6	0.0001825	0.00088569	0.621818	28	3	0.47063	0.47049	0.999972	9055	0	-0.72622	0.00088569	0.00088569	6	0.069607	0.18307	3420	1	0.0056036	0.02245	0.848596	555	4	0.49308	0.02245	0.02245	1.98837e-05	-0.11657	9.403	FALSE	TRUE	FALSE	TRUE	FALSE
HECTD2	6	0.70424	0.70452	0.99695	13024	0	0.00037165	0.0014211	0.574554	45	3	1.0227	0.0014211	0.0014211	6	0.86279	0.86394	15879	1	0.0037165	0.015338	0.804991	403	5	0.42093	0.015338	0.015338	2.17968e-05	0.721815	9.32321	TRUE	TRUE	TRUE	TRUE	TRUE
MARS2	6	0.98007	0.98026	0.999967	18185	0	0.0049537	0.013653	0.8714	302	3	0.54871	0.013653	0.013653	6	0.87179	0.87216	16027	1	0.002976	0.012472	0.767832	341	4	0.4658	0.012472	0.012472	0.00017028	0.507255	7.53767	TRUE	TRUE	TRUE	FALSE	FALSE
NDOR1	6	0.76352	0.76383	0.998583	14103	0	0.0043898	0.012214	0.860613	272	2	0.47592	0.012214	0.012214	6	0.29019	0.47341	8707	2	0.0034364	0.014219	0.789003	383	3	0.10717	0.014219	0.014219	0.000173671	0.291545	7.52055	TRUE	TRUE	TRUE	FALSE	FALSE
KIFC1	6	0.00010031	0.00049485	0.556381	17	5	0.94451	0.94459	0.999972	18532	0	-0.9824	0.00049485	0.00049485	6	0.42702	0.58343	10662	2	0.012904	0.044462	0.907348	1020	3	0.24709	0.044462	0.044462	2.2002e-05	-0.367655	9.31507	FALSE	TRUE	FALSE	TRUE	FALSE
PHTF1	6	0.0046852	0.016382	0.883053	346	3	0.6605	0.66053	0.999972	12865	0	-0.46773	0.016382	0.016382	6	0.93624	0.93632	17218	0	0.002395	0.010194	0.767832	281	4	0.436	0.010194	0.010194	0.000166998	-0.015865	7.55458	FALSE	TRUE	FALSE	FALSE	TRUE
UQCRFS1	6	0.50831	0.5446	0.996617	9998	1	0.0058456	0.015883	0.904994	340	3	0.80556	0.015883	0.015883	6	0.21646	0.39499	7278	2	0.0025775	0.010933	0.767832	303	3	0.46963	0.010933	0.010933	0.000173649	0.637595	7.52066	TRUE	TRUE	TRUE	FALSE	FALSE
PDE4A	6	0.0056319	0.019342	0.915449	392	3	0.8653	0.8653	0.999972	16941	0	-0.70841	0.019342	0.019342	6	0.00022605	0.001199	59	3	0.31702	0.4774	1	9869	2	-0.18654	0.001199	0.001199	2.31911e-05	-0.447475	9.26936	FALSE	FALSE	TRUE	TRUE	TRUE
TMEM97	6	0.038169	0.092447	0.98246	1762	1	0.96599	0.9661	0.999972	18932	0	-0.35337	0.092447	FALSE	6	0.99995	0.99995	18579	0	4.6427e-05	0.00025714	0.232467	24	6	0.40724	0.00025714	0.00025714	0	0.026935	FALSE	FALSE	TRUE	FALSE	TRUE	FALSE
KDM5C	6	0.95987	0.95995	0.999967	17800	0	0.0012945	0.0042033	0.728808	112	3	0.71708	0.0042033	0.0042033	6	0.84707	0.8507	15647	1	0.0012694	0.005718	0.667119	180	5	0.31607	0.005718	0.005718	2.40345e-05	0.516575	9.23833	TRUE	TRUE	TRUE	TRUE	TRUE
POLR3F	6	0.39929	0.47827	0.996617	8734	1	0.0044175	0.012282	0.860613	275	3	0.66781	0.012282	0.012282	6	0.098281	0.22662	4217	3	0.0036514	0.015068	0.803282	398	2	-0.10618	0.015068	0.015068	0.000185065	0.280815	7.46535	TRUE	FALSE	FALSE	FALSE	TRUE
RBM8A	6	0.98207	0.98229	0.999967	18221	0	0.00022548	0.00088065	0.573886	24	3	0.85354	0.00088065	0.00088065	6	0.81905	0.82946	15283	1	0.0069425	0.027464	0.868733	651	3	0.44423	0.027464	0.027464	2.41862e-05	0.648885	9.23287	TRUE	TRUE	TRUE	TRUE	TRUE
CABLES1	6	0.0053473	0.018437	0.913348	376	2	0.58566	0.58575	0.999972	11328	0	-0.067374	0.018437	0.018437	6	0.002033	0.0090059	208	5	0.99689	0.99689	1	21570	0	-0.35331	0.0090059	0.0090059	0.000166042	-0.210342	7.55957	FALSE	FALSE	TRUE	FALSE	FALSE
POLRMT	6	0.24275	0.35974	0.996617	6538	2	8.3185e-06	5.0114e-05	0.246287	4	3	0.87534	5.0114e-05	5.0114e-05	6	0.31472	0.49272	9066	1	0.48006	0.62279	1	12855	2	0.064251	0.49272	FALSE	0	0.469796	FALSE	TRUE	TRUE	TRUE	TRUE	TRUE
POLR2E	6	0.033152	0.082359	0.98246	1554	2	0.52012	0.51992	0.999972	9994	0	-0.065644	0.082359	FALSE	6	0.99994	0.99994	18578	0	5.9171e-05	0.00031646	0.248798	26	6	0.44684	0.00031646	0.00031646	0	0.190598	FALSE	FALSE	TRUE	FALSE	TRUE	FALSE
TMEM42	6	0.0072972	0.024492	0.942269	480	3	0.50998	0.50978	0.999972	9807	0	-0.42269	0.024492	0.024492	6	0.00020628	0.0011014	51	4	0.014513	0.048824	0.917624	1113	2	-0.46912	0.0011014	0.0011014	2.69755e-05	-0.445905	9.13806	FALSE	FALSE	TRUE	TRUE	TRUE
MRPS21	6	0.9317	0.93188	0.999336	17280	0	0.0011639	0.0038649	0.724347	102	3	0.88867	0.0038649	0.0038649	6	0.47439	0.62312	11392	1	0.0016551	0.007265	0.707505	217	3	0.28513	0.007265	0.007265	2.80785e-05	0.5869	9.10325	TRUE	TRUE	TRUE	TRUE	TRUE
SLMO2	4	0.54805	0.54762	0.996617	10525	1	0.00036371	0.0010821	0.573886	43	2	0.83842	0.0010821	0.0010821	6	0.038674	0.11214	2134	1	0.0065866	0.026192	0.863509	626	5	0.58311	0.026192	0.026192	2.83424e-05	0.710765	9.09513	TRUE	TRUE	TRUE	TRUE	TRUE
POLR2K	6	0.19981	0.30985	0.996617	5653	2	0.0040231	0.011281	0.852073	257	1	-0.24965	0.011281	0.011281	6	0.5148	0.65765	12032	1	0.0042724	0.017462	0.819104	446	3	0.44278	0.017462	0.017462	0.000196989	0.096565	7.41112	FALSE	TRUE	FALSE	FALSE	TRUE
TSPAN5	5	0.099102	0.17532	0.996617	3538	1	0.0021684	0.0061384	0.773515	162	1	-0.37515	0.0061384	0.0061384	6	0.0057845	0.023242	506	3	0.49584	0.63726	1	13152	2	-0.35162	0.023242	0.023242	0.000142669	-0.363385	7.69134	FALSE	FALSE	TRUE	FALSE	FALSE
PAICS	5	0.16176	0.25624	0.996617	4842	1	0.00015952	0.00061522	0.573886	17	3	1.3793	0.00061522	0.00061522	6	0.21792	0.39694	7311	3	0.013652	0.046514	0.907672	1069	3	-0.046544	0.046514	0.046514	2.86163e-05	0.666378	9.08677	TRUE	FALSE	FALSE	TRUE	FALSE
ZNF248	6	0.006534	0.022154	0.942269	437	1	0.050741	0.089679	0.991464	1744	2	-0.1587	0.022154	0.022154	6	0.0016818	0.0075799	180	2	0.012741	0.043988	0.907348	1010	3	0.22477	0.0075799	0.0075799	0.000167925	0.033035	7.54977	FALSE	TRUE	FALSE	FALSE	TRUE
TPX2	6	0.88062	0.88069	0.999001	16301	0	0.0013029	0.0042265	0.728808	113	3	0.74799	0.0042265	0.0042265	6	0.25219	0.44291	8143	1	0.0015559	0.0068534	0.694	207	4	0.53559	0.0068534	0.0068534	2.89659e-05	0.64179	9.07623	TRUE	TRUE	TRUE	TRUE	TRUE
ATP2B3	6	0.98225	0.98246	0.999967	18224	0	0.0034865	0.0099083	0.820575	234	2	0.499	0.0099083	0.0099083	6	0.39998	0.56114	10259	2	0.0051484	0.020763	0.840558	516	3	0.20064	0.020763	0.020763	0.000205726	0.34982	7.37342	TRUE	TRUE	TRUE	FALSE	FALSE
ZIM2	1	0.98678	0.9868	0.999967	18301	0	0.013218	0.013138	0.866204	645	1	1.7644	0.013138	0.013138	1	0.017621	0.017581	1200	1	0.98238	0.98242	1	21161	0	-1.363	0.017581	0.017581	0.000230979	0.2007	7.27285	TRUE	FALSE	FALSE	FALSE	TRUE
RMDN3	6	0.87063	0.87068	0.999001	16095	0	0.0055805	0.015227	0.896203	329	2	0.27278	0.015227	0.015227	6	0.97386	0.97378	17958	0	0.0038068	0.015694	0.810808	408	4	0.34804	0.015694	0.015694	0.000238973	0.31041	7.2433	TRUE	TRUE	TRUE	FALSE	FALSE
BACH1	6	0.0044941	0.015768	0.883053	332	3	0.16512	0.20041	0.999972	3744	1	-0.598	0.015768	0.015768	6	0.24399	0.43195	7953	1	0.003676	0.015173	0.804991	400	3	0.38519	0.015173	0.015173	0.000239248	-0.106405	7.2423	FALSE	TRUE	FALSE	FALSE	TRUE
SYF2	6	0.052726	0.12127	0.99165	2281	1	0.0074089	0.019851	0.909174	412	3	0.73639	0.019851	0.019851	6	0.0025843	0.011149	259	4	0.18582	0.34996	1	7144	1	-0.54606	0.011149	0.011149	0.000221319	0.095165	7.30996	TRUE	FALSE	FALSE	FALSE	TRUE
CMC2	5	0.005856	0.01894	0.915449	403	3	0.64408	0.6445	0.999972	12525	0	-0.93504	0.01894	0.01894	5	0.0031151	0.012659	305	3	0.82545	0.82553	1	17645	0	-0.20744	0.012659	0.012659	0.000239761	-0.57124	7.24044	FALSE	FALSE	TRUE	FALSE	FALSE
GJA1	6	0.20701	0.31826	0.996617	5793	2	0.00069451	0.0025795	0.617142	78	2	-0.5563	0.0025795	0.0025795	6	0.0026343	0.011339	262	3	0.70823	0.7481	1	15782	1	-0.18068	0.011339	0.011339	2.9249e-05	-0.36849	9.06778	FALSE	FALSE	TRUE	TRUE	TRUE
NMB	6	0.26132	0.38167	0.996617	6926	2	0.0090836	0.024073	0.924658	497	2	-0.031609	0.024073	0.024073	6	0.0016762	0.0075539	179	5	0.9845	0.98444	1	21220	0	-0.3579	0.0075539	0.0075539	0.000181845	-0.194754	7.4806	FALSE	FALSE	TRUE	FALSE	FALSE
CNTRL	6	0.99701	0.99701	0.999967	18512	0	0.0047592	0.013167	0.866204	293	3	0.56835	0.013167	0.013167	6	0.9903	0.99026	18330	0	0.0045392	0.018476	0.820193	473	4	0.3753	0.018476	0.018476	0.000243273	0.471825	7.22781	TRUE	TRUE	TRUE	FALSE	FALSE
CTDP1	6	0.0027039	0.010054	0.848344	220	3	0.054497	0.095428	0.993997	1849	2	-0.71692	0.010054	0.010054	6	0.0054386	0.021961	478	3	0.83845	0.83935	1	17894	1	-0.55259	0.021961	0.021961	0.000220796	-0.634755	7.31202	FALSE	FALSE	TRUE	FALSE	FALSE
CDK3	6	0.67978	0.68027	0.99695	12584	1	0.0087776	0.02328	0.918104	487	2	0.18738	0.02328	0.02328	6	0.0019828	0.0088138	203	3	0.019095	0.061051	0.949702	1353	2	-0.15276	0.0088138	0.0088138	0.000205185	0.01731	7.37571	TRUE	FALSE	FALSE	FALSE	TRUE
NFYB	6	0.0036952	0.013224	0.861829	285	2	0.37003	0.37136	0.999972	7096	1	-0.24334	0.013224	0.013224	6	0.2134	0.39086	7185	1	0.0046626	0.018948	0.827399	480	4	0.34194	0.018948	0.018948	0.000250568	0.0493	7.20215	FALSE	TRUE	FALSE	FALSE	TRUE
C19orf80	6	0.90666	0.90684	0.999085	16785	0	0.0099222	0.026153	0.931774	538	3	0.57702	0.026153	0.026153	6	0.99305	0.993	18390	0	0.0013523	0.006027	0.676825	187	4	0.44592	0.006027	0.006027	0.000157624	0.51147	7.60475	TRUE	TRUE	TRUE	FALSE	FALSE
PTPLA	6	0.93112	0.93128	0.999336	17267	0	0.072546	0.123	0.999972	2343	2	0.61565	0.123	FALSE	6	0.99538	0.99536	18448	0	4.2029e-05	0.00023843	0.232467	22	5	0.57371	0.00023843	0.00023843	0	0.59468	FALSE	TRUE	TRUE	TRUE	TRUE	TRUE
G6PD	6	0.99085	0.99086	0.999967	18381	0	0.0029527	0.008558	0.796144	206	3	0.7786	0.008558	0.008558	6	0.0059419	0.023839	516	5	0.81267	0.81726	1	17404	1	-0.37639	0.023839	0.023839	0.000204014	0.201105	7.38068	TRUE	FALSE	FALSE	FALSE	TRUE
RAB25	6	0.00068515	0.0030776	0.75939	73	2	0.3949	0.39531	0.999972	7564	1	-0.19255	0.0030776	0.0030776	6	0.92142	0.92153	16939	0	0.0024623	0.010471	0.767832	287	4	0.46087	0.010471	0.010471	3.22255e-05	0.13416	8.9836	FALSE	TRUE	FALSE	TRUE	FALSE
FOXC2	6	0.0050062	0.017407	0.901599	361	2	0.9842	0.98435	0.999972	19305	0	-0.4687	0.017407	0.017407	6	0.0038299	0.015935	352	4	0.843	0.84359	1	17989	1	-0.3256	0.015935	0.015935	0.000277381	-0.39715	7.11385	FALSE	FALSE	TRUE	FALSE	FALSE
ENTHD1	6	3.2124e-05	0.0001851	0.435149	8	6	0.99997	0.99997	0.999972	19658	0	-0.72137	0.0001851	0.0001851	6	0.067061	0.17745	3294	2	0.46676	0.6106	1	12599	1	0.077882	0.17745	FALSE	0	-0.321744	FALSE	FALSE	TRUE	FALSE	TRUE	FALSE
TNNI3K	6	0.026808	0.069337	0.98246	1317	2	0.0050608	0.013926	0.872874	304	2	-0.067213	0.013926	0.013926	6	0.00045195	0.0023713	88	6	0.99955	0.99953	1	21671	0	-0.30683	0.0023713	0.0023713	3.30227e-05	-0.187022	8.96237	FALSE	FALSE	TRUE	TRUE	TRUE
HAUS3	6	0.00049962	0.0022763	0.745792	55	2	0.28354	0.29428	0.999972	5574	1	0.045713	0.0022763	0.0022763	6	0.0035097	0.014664	338	5	0.99513	0.99512	1	21513	0	-0.56847	0.014664	0.014664	3.33797e-05	-0.261379	8.95304	TRUE	FALSE	FALSE	TRUE	FALSE
RASGEF1B	6	0.75599	0.75636	0.998583	13970	0	0.0046483	0.012866	0.865714	287	2	-0.27338	0.012866	0.012866	6	0.0053304	0.021568	469	4	0.68124	0.73376	1	15424	1	-0.30868	0.021568	0.021568	0.000277494	-0.29103	7.11349	FALSE	FALSE	TRUE	FALSE	FALSE
RAB11FIP4	6	0.02654	0.068769	0.98246	1310	3	0.0069702	0.018738	0.909174	387	2	-0.13801	0.018738	0.018738	6	0.24052	0.4273	7869	1	0.003813	0.015726	0.810808	409	4	0.45179	0.015726	0.015726	0.000294674	0.15689	7.06132	FALSE	TRUE	FALSE	FALSE	TRUE
SPINK13	6	0.0019234	0.0074615	0.783462	173	3	0.90475	0.90492	0.999972	17753	0	-0.66306	0.0074615	0.0074615	6	0.006874	0.027283	581	5	0.99845	0.99843	1	21629	0	-0.33511	0.027283	0.027283	0.000203572	-0.499085	7.38256	FALSE	FALSE	TRUE	FALSE	FALSE
STK19	6	0.023695	0.062895	0.98246	1194	2	0.52921	0.52907	0.999972	10177	0	-0.11741	0.062895	FALSE	6	9.7126e-05	0.00053094	35	4	0.35811	0.51311	1	10617	2	-0.52618	0.00053094	0.00053094	0	-0.321795	FALSE	FALSE	FALSE	TRUE	TRUE	TRUE
MIIP	6	0.0076241	0.025516	0.946395	507	1	0.05482	0.095933	0.99412	1859	1	0.077296	0.025516	0.025516	6	0.0021769	0.0095512	225	4	0.92116	0.92125	1	19731	0	-0.23544	0.0095512	0.0095512	0.000243708	-0.079072	7.22626	TRUE	FALSE	FALSE	FALSE	TRUE
KRT16	6	0.0036074	0.012943	0.853827	282	4	0.99837	0.99833	0.999972	19609	0	-0.83341	0.012943	0.012943	6	0.72066	0.77215	14126	1	0.0056886	0.022796	0.848998	560	4	0.3716	0.022796	0.022796	0.000295049	-0.230905	7.06021	FALSE	TRUE	FALSE	FALSE	TRUE
ERCC6	2	0.016843	0.031253	0.971035	928	1	0.39144	0.39129	0.999972	7494	0	-0.89189	0.031253	0.031253	2	0.99767	0.99761	18508	0	0.0023305	0.0045197	0.622728	275	2	0.6385	0.0045197	0.0045197	0.000141254	-0.126695	7.7	FALSE	TRUE	FALSE	FALSE	TRUE
FAM19A4	6	0.0038591	0.013755	0.869358	293	2	0.83872	0.8388	0.999972	16405	0	-0.27078	0.013755	0.013755	6	0.00047718	0.0024886	90	2	0.80048	0.80777	1	17189	1	-0.010469	0.0024886	0.0024886	3.42307e-05	-0.140625	8.93117	FALSE	FALSE	TRUE	TRUE	TRUE
WDR82	6	6.1038e-05	0.00030497	0.461158	13	4	0.99992	0.99992	0.999972	19654	0	-1.2746	0.00030497	0.00030497	6	0.039288	0.11358	2158	3	0.92318	0.92329	1	19786	0	-0.2799	0.11358	FALSE	0	-0.77725	FALSE	FALSE	FALSE	TRUE	TRUE	TRUE
GTF3C6	6	0.078401	0.16936	0.996617	3129	2	0.010918	0.027811	0.931774	562	2	0.23261	0.027811	0.027811	6	0.0021748	0.0095416	224	4	0.20219	0.37369	1	7641	1	-0.59037	0.0095416	0.0095416	0.000265361	-0.17888	7.15232	TRUE	FALSE	FALSE	FALSE	TRUE
GAK	6	0.0029051	0.010687	0.853827	234	3	0.99891	0.99887	0.999972	19626	0	-0.86315	0.010687	0.010687	6	0.0068246	0.027114	576	4	0.9866	0.98656	1	21277	0	-0.41224	0.027114	0.027114	0.000289767	-0.637695	7.0759	FALSE	FALSE	TRUE	FALSE	FALSE
BBS2	6	0.20292	0.3135	0.996617	5711	1	0.0020667	0.0062316	0.774426	155	3	0.72065	0.0062316	0.0062316	6	0.89483	0.89479	16449	0	0.0082699	0.03158	0.884512	741	4	0.42303	0.03158	0.03158	0.000196794	0.57184	7.41198	TRUE	TRUE	TRUE	FALSE	FALSE
PTPN4	6	0.0026972	0.010032	0.848344	219	2	0.0030391	0.0087856	0.796144	213	2	-0.047385	0.0087856	0.0087856	6	0.36839	0.5355	9811	1	0.0076031	0.029758	0.878433	704	4	0.43794	0.029758	0.029758	0.000261442	0.195277	7.16525	FALSE	TRUE	FALSE	FALSE	TRUE
TRIM14	6	0.35883	0.45612	0.996617	8306	1	0.00035041	0.0013455	0.574554	40	4	0.9287	0.0013455	0.0013455	6	0.0065312	0.026063	562	3	0.8644	0.86444	1	18493	0	-0.35891	0.026063	0.026063	3.50678e-05	0.284895	8.91018	TRUE	FALSE	FALSE	TRUE	FALSE
FAM118A	6	0.00090303	0.0040457	0.75939	96	5	0.99676	0.99676	0.999972	19573	0	-0.76531	0.0040457	0.0040457	6	0.0090433	0.035124	746	3	0.90092	0.901	1	19295	0	-0.20978	0.035124	0.035124	0.000142101	-0.487545	7.6948	FALSE	FALSE	TRUE	FALSE	FALSE
CXCL14	6	0.006682	0.022599	0.942269	444	4	0.051939	0.091582	0.992208	1771	1	-0.68558	0.022599	0.022599	6	0.0043001	0.0177	383	4	0.63527	0.71125	1	14853	1	-0.41265	0.0177	0.0177	0.000400002	-0.549115	6.79588	FALSE	FALSE	TRUE	FALSE	FALSE
GIMD1	6	0.11047	0.20641	0.996617	3777	2	0.015776	0.035407	0.945149	720	2	0.31312	0.035407	0.035407	6	0.057904	0.15697	2902	3	0.0011298	0.0051408	0.644738	169	2	-0.079716	0.0051408	0.0051408	0.00018202	0.116702	7.47976	TRUE	FALSE	FALSE	FALSE	TRUE
ANKRD39	6	0.037684	0.091487	0.98246	1737	2	0.72292	0.72328	0.999972	14076	0	-0.032405	0.091487	FALSE	6	0.86125	0.86259	15856	1	7.1711e-05	0.00038765	0.248798	33	5	0.42291	0.00038765	0.00038765	0	0.195252	FALSE	FALSE	TRUE	FALSE	TRUE	FALSE
RPP25L	6	0.0085191	0.028246	0.970047	546	2	0.1145	0.16328	0.999972	3054	1	-0.045119	0.028246	0.028246	6	0.0029625	0.012586	295	5	0.9985	0.99849	1	21632	0	-0.63592	0.012586	0.012586	0.000355504	-0.34052	6.89831	FALSE	FALSE	TRUE	FALSE	FALSE
INPP5J	6	0.0056067	0.01927	0.915449	388	2	0.92152	0.92171	0.999972	18099	0	-0.38194	0.01927	0.01927	6	0.0054886	0.02215	483	3	0.52096	0.66071	1	13636	2	-0.19744	0.02215	0.02215	0.00042683	-0.28969	6.73949	FALSE	FALSE	TRUE	FALSE	FALSE
ACTR1A	6	0.16663	0.27158	0.996617	4948	2	0.96204	0.96217	0.999972	18865	0	-0.16885	0.27158	FALSE	6	2.2132e-05	0.00013119	17	6	0.99982	0.9998	1	21684	0	-0.79061	0.00013119	0.00013119	0	-0.47973	FALSE	FALSE	FALSE	TRUE	TRUE	TRUE
ANKRD11	6	0.010236	0.033447	0.972	643	1	0.11499	0.16362	0.999972	3062	1	0.25439	0.033447	0.033447	6	0.0018323	0.008185	195	3	0.91098	0.91098	1	19516	0	-0.20792	0.008185	0.008185	0.000273764	0.023235	7.12525	TRUE	FALSE	FALSE	FALSE	TRUE
FCHO2	6	0.0018122	0.0070923	0.783462	164	4	0.086335	0.14351	0.999972	2678	1	-0.99549	0.0070923	0.0070923	6	0.0089242	0.034702	738	3	0.39102	0.54217	1	11234	2	-0.33075	0.034702	0.034702	0.000246117	-0.66312	7.21772	FALSE	FALSE	TRUE	FALSE	FALSE
KIAA1468	6	0.001717	0.0067886	0.783462	156	4	0.89703	0.89716	0.999972	17591	0	-0.84952	0.0067886	0.0067886	6	0.20586	0.38045	6993	3	0.0094826	0.035035	0.894938	813	3	0.035662	0.035035	0.035035	0.000237839	-0.406929	7.24744	FALSE	TRUE	FALSE	FALSE	TRUE
NPB	5	0.012298	0.033863	0.972	738	1	0.43137	0.43208	0.999972	8308	0	0.46256	0.033863	0.033863	6	0.94023	0.94022	17294	0	0.0018827	0.0081987	0.723517	239	4	0.36492	0.0081987	0.0081987	0.000277633	0.41374	7.11306	TRUE	TRUE	TRUE	FALSE	FALSE
FBXO36	6	0.010019	0.03282	0.972	630	2	0.88013	0.88019	0.999972	17253	0	-0.37097	0.03282	0.03282	6	0.0021834	0.0095781	227	2	0.11194	0.23932	1	4887	2	0.0043001	0.0095781	0.0095781	0.000314353	-0.183335	7.00516	FALSE	TRUE	FALSE	FALSE	TRUE
SLTM	3	0.0064967	0.017241	0.901372	434	2	0.022244	0.039223	0.945149	920	1	-1.0324	0.017241	0.017241	3	0.0097272	0.026069	791	1	0.21569	0.30921	1	8015	1	-0.19088	0.026069	0.026069	0.000449456	-0.61164	6.69463	FALSE	FALSE	TRUE	FALSE	FALSE
ABHD15	6	0.95543	0.95553	0.999967	17713	0	0.0022144	0.0066279	0.776727	166	3	0.52054	0.0066279	0.0066279	6	0.28584	0.47007	8645	1	0.010193	0.037028	0.898797	864	4	0.34862	0.037028	0.037028	0.000245418	0.43458	7.22019	TRUE	TRUE	TRUE	FALSE	FALSE
FGFR1OP2	6	0.53616	0.56369	0.996617	10350	1	0.18686	0.21661	0.999972	4067	1	-0.14429	0.21661	FALSE	6	2.9513e-05	0.00016542	21	4	0.86104	0.86105	1	18400	0	-0.72416	0.00016542	0.00016542	0	-0.434225	FALSE	FALSE	FALSE	TRUE	TRUE	TRUE
KCP	6	0.26299	0.38358	0.996617	6964	1	0.0039279	0.011041	0.841258	255	2	0.03216	0.011041	0.011041	6	0.0084379	0.032881	709	5	0.4059	0.55541	1	11495	1	-0.23513	0.032881	0.032881	0.000363039	-0.101485	6.88009	TRUE	FALSE	FALSE	FALSE	TRUE
PPP6C	6	0.011051	0.035784	0.972	678	1	0.65838	0.65841	0.999972	12819	0	-0.094276	0.035784	0.035784	6	0.0019812	0.0088088	202	5	0.9927	0.99267	1	21451	0	-0.25795	0.0088088	0.0088088	0.000315214	-0.176113	7.00279	FALSE	FALSE	TRUE	FALSE	FALSE
ADTRP	6	0.0022732	0.0086235	0.830979	194	2	0.79751	0.79785	0.999972	15560	0	-0.20418	0.0086235	0.0086235	6	0.0092832	0.035979	758	3	0.7358	0.76403	1	16166	1	-0.10159	0.035979	0.035979	0.000310265	-0.152885	7.01653	FALSE	FALSE	TRUE	FALSE	FALSE
CACNA1C	6	0.0070704	0.023798	0.942269	465	3	0.76354	0.76384	0.999972	14902	0	-0.70046	0.023798	0.023798	6	0.0082858	0.032356	693	3	0.0051613	0.020812	0.840558	518	2	-0.20701	0.020812	0.020812	0.000495284	-0.453735	6.61029	FALSE	FALSE	TRUE	FALSE	FALSE
C4orf47	6	0.004634	0.016216	0.883053	343	4	0.98897	0.98904	0.999972	19412	0	-0.73786	0.016216	0.016216	6	0.00042004	0.0022184	82	2	0.85197	0.85204	1	18179	1	-0.015926	0.0022184	0.0022184	3.59736e-05	-0.376893	8.88803	FALSE	FALSE	TRUE	TRUE	TRUE
PPP4R1	6	0.031141	0.078239	0.98246	1477	1	0.05826	0.10117	0.994372	1950	2	-0.19785	0.078239	FALSE	6	8.5633e-05	0.00046067	31	5	0.99601	0.996	1	21540	0	-0.64218	0.00046067	0.00046067	0	-0.420015	FALSE	FALSE	FALSE	TRUE	TRUE	TRUE
MUC4	6	0.0072427	0.024329	0.942269	475	2	0.69813	0.69829	0.999972	13604	0	-0.36123	0.024329	0.024329	6	0.00027628	0.0014828	65	2	0.39476	0.54549	1	11297	2	0.069023	0.0014828	0.0014828	3.6075e-05	-0.146103	8.88559	FALSE	TRUE	FALSE	TRUE	FALSE
CTBP2	5	0.011484	0.032	0.972	702	1	0.69581	0.69601	0.999972	13546	0	0.019114	0.032	0.032	6	0.38075	0.54544	9987	2	0.0031254	0.013042	0.767832	357	4	0.31662	0.013042	0.013042	0.000417344	0.167867	6.75901	TRUE	TRUE	TRUE	FALSE	FALSE
C17orf72	6	0.0067716	0.022874	0.942269	448	4	0.89449	0.89464	0.999972	17534	0	-0.67373	0.022874	0.022874	6	0.0055092	0.022224	487	3	0.1539	0.30284	1	6167	1	-0.20557	0.022224	0.022224	0.000508352	-0.43965	6.58767	FALSE	FALSE	TRUE	FALSE	FALSE
TRANK1	6	0.0041323	0.014608	0.869358	309	2	0.022996	0.04667	0.947948	939	1	-0.11559	0.014608	0.014608	6	0.0077868	0.030594	660	1	0.12464	0.25873	1	5268	2	0.10227	0.030594	0.030594	0.000446917	-0.00666	6.69955	FALSE	TRUE	FALSE	FALSE	TRUE
RNF183	6	0.7525	0.7529	0.998532	13902	0	0.007842	0.020959	0.916641	439	1	0.13109	0.020959	0.020959	6	0.36638	0.53385	9787	2	0.0061385	0.024511	0.856253	591	3	0.034206	0.024511	0.024511	0.000513726	0.082648	6.57854	TRUE	TRUE	TRUE	FALSE	FALSE
FAM104A	6	0.99365	0.99368	0.999967	18435	0	0.01746	0.038013	0.945149	773	2	0.46675	0.038013	0.038013	6	0.53477	0.67515	12365	1	0.001732	0.0075685	0.713969	224	1	0.037879	0.0075685	0.0075685	0.000287701	0.252314	7.08212	TRUE	TRUE	TRUE	FALSE	FALSE
ALG11	6	0.0016042	0.0064068	0.783462	151	3	0.01611	0.035905	0.945149	733	2	-0.73494	0.0064068	0.0064068	6	0.0012168	0.0057226	152	5	0.20903	0.38351	1	7845	1	-1.113	0.0057226	0.0057226	3.66636e-05	-0.92397	8.87153	FALSE	FALSE	TRUE	TRUE	TRUE
CAPN8	5	0.0037097	0.012907	0.853827	287	3	0.65044	0.65092	0.999972	12653	0	-1.005	0.012907	0.012907	5	0.94305	0.94326	17349	0	0.0098886	0.032893	0.890568	839	4	0.35508	0.032893	0.032893	0.00042455	-0.32496	6.74414	FALSE	TRUE	FALSE	FALSE	TRUE
TTYH2	6	0.89975	0.8999	0.999085	16646	0	0.0024864	0.0073411	0.781402	183	3	0.44468	0.0073411	0.0073411	6	0.010186	0.039196	823	5	0.13243	0.2706	1	5501	1	-0.19494	0.039196	0.039196	0.000287742	0.12487	7.08199	TRUE	FALSE	FALSE	FALSE	TRUE
LUZP6	5	0.042085	0.099028	0.98246	1910	3	0.01749	0.034762	0.945149	775	1	-0.60538	0.034762	0.034762	5	0.94832	0.94853	17448	0	0.0031068	0.011929	0.767832	356	4	0.41812	0.011929	0.011929	0.000414676	-0.09363	6.76458	FALSE	TRUE	FALSE	FALSE	TRUE
HSF1	6	0.97503	0.9752	0.999967	18083	0	0.0095746	0.025253	0.926897	524	3	0.64515	0.025253	0.025253	6	0.11644	0.25347	4710	3	0.0053385	0.021494	0.840558	536	3	-0.10584	0.021494	0.021494	0.000542788	0.269655	6.53074	TRUE	FALSE	FALSE	FALSE	TRUE
BRD4	6	0.010804	0.035083	0.972	670	3	0.11885	0.16637	0.999972	3123	1	-0.57058	0.035083	0.035083	6	0.86092	0.86231	15852	1	0.002785	0.011737	0.767832	320	2	-0.05786	0.011737	0.011737	0.000411769	-0.31422	6.77069	FALSE	FALSE	TRUE	FALSE	FALSE
MRPS12	6	0.48151	0.52713	0.996617	9682	1	0.064261	0.11035	0.999972	2119	2	0.74418	0.11035	FALSE	6	0.99293	0.99291	18385	0	6.3018e-05	0.00033563	0.248798	28	5	0.71879	0.00033563	0.00033563	0	0.731485	FALSE	TRUE	TRUE	TRUE	TRUE	TRUE
CEP120	6	0.057219	0.13007	0.99165	2451	2	0.69267	0.69275	0.999972	13490	0	-0.27995	0.13007	FALSE	6	5.4223e-05	0.0002941	27	5	0.99903	0.99902	1	21652	0	-0.8166	0.0002941	0.0002941	0	-0.548275	FALSE	FALSE	FALSE	TRUE	TRUE	TRUE
DBNL	6	0.18186	0.28909	0.996617	5263	1	0.0097311	0.025674	0.931177	532	3	0.66786	0.025674	0.025674	6	0.0052963	0.021445	466	4	0.95986	0.95994	1	20629	0	-0.37862	0.021445	0.021445	0.000550579	0.14462	6.51836	TRUE	FALSE	FALSE	FALSE	TRUE
SF1	6	0.039283	0.094658	0.98246	1804	1	0.0002467	0.00096225	0.573886	27	1	-0.18172	0.00096225	0.00096225	6	0.10549	0.23732	4426	3	0.011226	0.039863	0.903093	923	1	-0.26634	0.039863	0.039863	3.83582e-05	-0.22403	8.83228	FALSE	FALSE	TRUE	TRUE	TRUE
NAA38	6	0.0018588	0.0072474	0.783462	168	3	0.73962	0.73998	0.999972	14404	0	-0.73549	0.0072474	0.0072474	6	0.010421	0.040011	839	4	0.38362	0.53556	1	11090	2	-0.42454	0.040011	0.040011	0.000289976	-0.580015	7.07528	FALSE	FALSE	TRUE	FALSE	FALSE
PPP1R3G	6	0.60936	0.61872	0.996617	11418	1	0.0012163	0.0039948	0.724347	107	2	0.14209	0.0039948	0.0039948	6	0.011684	0.043651	905	2	0.17027	0.32712	1	6648	2	0.083676	0.043651	0.043651	0.000174377	0.112883	7.51702	TRUE	TRUE	TRUE	FALSE	FALSE
PAM16	6	0.0097624	0.032028	0.972	615	2	0.27368	0.286	0.999972	5415	1	-0.21213	0.032028	0.032028	6	0.31743	0.49485	9102	1	0.0038275	0.015783	0.810808	412	5	0.26606	0.015783	0.015783	0.000505498	0.026965	6.59256	FALSE	TRUE	FALSE	FALSE	TRUE
DDX21	6	0.77704	0.77739	0.998583	14352	0	0.017766	0.038505	0.945149	786	2	0.070559	0.038505	0.038505	6	0.90286	0.90295	16600	0	0.0022086	0.0094755	0.755879	265	4	0.55071	0.0094755	0.0094755	0.000364854	0.310635	6.87576	TRUE	TRUE	TRUE	FALSE	FALSE
NDE1	6	0.0053124	0.018342	0.913348	374	3	0.93826	0.93845	0.999972	18421	0	-0.76844	0.018342	0.018342	6	0.00039589	0.0020934	78	5	0.99904	0.99903	1	21653	0	-0.62748	0.0020934	0.0020934	3.83971e-05	-0.69796	8.8314	FALSE	FALSE	TRUE	TRUE	TRUE
HIST2H2AC	6	0.26729	0.38866	0.996617	7064	2	0.001506	0.0047256	0.749401	119	2	0.045901	0.0047256	0.0047256	6	0.011813	0.043989	909	3	0.94423	0.94422	1	20257	0	-0.39505	0.043989	0.043989	0.000207874	-0.174575	7.3644	TRUE	FALSE	FALSE	FALSE	TRUE
GEMIN6	6	0.0073892	0.024782	0.942269	486	2	0.71835	0.71875	0.999972	13994	0	-0.24989	0.024782	0.024782	6	0.98356	0.98352	18180	0	0.0060126	0.024033	0.85546	581	5	0.27971	0.024033	0.024033	0.000595586	0.01491	6.45011	FALSE	TRUE	FALSE	FALSE	TRUE
DMAP1	6	0.012379	0.039244	0.972	743	3	0.9979	0.99787	0.999972	19598	0	-0.51209	0.039244	0.039244	6	0.0022039	0.0096562	229	5	0.99921	0.99919	1	21658	0	-0.35402	0.0096562	0.0096562	0.000378948	-0.433055	6.84284	FALSE	FALSE	TRUE	FALSE	FALSE
PATL1	6	0.015552	0.04594	0.972	882	1	0.49608	0.49579	0.999972	9537	0	0.34976	0.04594	0.04594	6	0.00058259	0.0030576	104	3	0.074828	0.18102	1	3693	3	-0.21885	0.0030576	0.0030576	0.000140466	0.065455	7.70486	TRUE	FALSE	FALSE	FALSE	TRUE
SEMA7A	6	0.0094376	0.031015	0.971035	600	4	0.73422	0.73453	0.999972	14298	0	-0.67011	0.031015	0.031015	6	0.0044504	0.018262	400	4	0.30912	0.47053	1	9723	2	-0.29212	0.018262	0.018262	0.000566396	-0.481115	6.49376	FALSE	FALSE	TRUE	FALSE	FALSE
DCAF10	6	0.13766	0.23793	0.996617	4339	2	0.0077875	0.020816	0.913377	437	1	0.12361	0.020816	0.020816	6	0.0072037	0.028472	608	4	0.84533	0.84573	1	18042	1	-0.40903	0.028472	0.028472	0.000592673	-0.14271	6.45437	TRUE	FALSE	FALSE	FALSE	TRUE
PRKCH	6	0.029485	0.074876	0.98246	1418	3	0.017768	0.038507	0.945149	787	1	-0.56223	0.038507	0.038507	6	0.0025074	0.010834	253	3	0.42813	0.57542	1	11881	1	-0.32276	0.010834	0.010834	0.000417185	-0.442495	6.75934	FALSE	FALSE	TRUE	FALSE	FALSE
CHFR	6	0.0042162	0.014881	0.877981	314	4	0.0091215	0.024162	0.924658	501	2	-0.80481	0.014881	0.014881	6	0.0088607	0.034473	732	4	0.73816	0.76545	1	16197	1	-0.26324	0.034473	0.034473	0.000512993	-0.534025	6.57978	FALSE	FALSE	TRUE	FALSE	FALSE
ABHD1	6	0.0031576	0.011513	0.853827	250	2	0.7425	0.74288	0.999972	14471	0	-0.23456	0.011513	0.011513	6	0.030086	0.091007	1772	2	0.010501	0.037889	0.89949	886	3	0.14928	0.037889	0.037889	0.000436216	-0.04264	6.7206	FALSE	TRUE	FALSE	FALSE	TRUE
TFIP11	6	0.14014	0.24081	0.996617	4393	1	0.011214	0.028289	0.931774	574	2	0.048491	0.028289	0.028289	6	0.0052208	0.02115	462	5	0.78673	0.79753	1	16942	1	-0.42847	0.02115	0.02115	0.000598312	-0.18999	6.44614	TRUE	FALSE	FALSE	FALSE	TRUE
PTGER2	6	0.0040865	0.01448	0.869358	307	3	0.26227	0.27639	0.999972	5230	1	-0.69257	0.01448	0.01448	6	0.0090103	0.035009	741	5	0.98745	0.9874	1	21303	0	-0.44441	0.035009	0.035009	0.00050693	-0.56849	6.5901	FALSE	FALSE	TRUE	FALSE	FALSE
PIK3C2B	6	0.0066976	0.022645	0.942269	445	2	0.60785	0.60795	0.999972	11786	0	-0.24907	0.022645	0.022645	6	0.0068381	0.02716	579	2	0.88558	0.8855	1	18975	0	0.0052958	0.02716	0.02716	0.000615038	-0.121887	6.4222	FALSE	TRUE	FALSE	FALSE	TRUE
C12orf56	6	0.56673	0.58571	0.996617	10782	1	0.0095551	0.025208	0.926897	523	2	-0.049262	0.025208	0.025208	6	0.0061446	0.024607	535	4	0.75043	0.77303	1	16372	1	-0.32587	0.024607	0.024607	0.000620293	-0.187566	6.41481	FALSE	FALSE	TRUE	FALSE	FALSE
SYNCRIP	4	0.84823	0.84796	0.999001	15685	0	0.021122	0.039099	0.945149	890	1	0.30153	0.039099	0.039099	6	0.99696	0.99694	18492	0	0.002529	0.010736	0.767832	297	5	0.41784	0.010736	0.010736	0.000419767	0.359685	6.75398	TRUE	TRUE	TRUE	FALSE	FALSE
FOXL1	6	0.88952	0.8896	0.999085	16461	0	0.0030938	0.0089307	0.801641	216	2	0.13673	0.0089307	0.0089307	6	0.010734	0.0411	864	5	0.41409	0.56273	1	11633	1	-0.31571	0.0411	0.0411	0.000367052	-0.08949	6.87055	TRUE	FALSE	FALSE	FALSE	TRUE
DTWD2	6	0.014956	0.044704	0.972	851	1	0.86451	0.86452	0.999972	16927	0	-0.047981	0.044704	0.044704	6	0.47328	0.62214	11371	1	0.0012302	0.0055492	0.66194	176	3	0.18746	0.0055492	0.0055492	0.000248071	0.0697395	7.21085	FALSE	TRUE	FALSE	FALSE	TRUE
CENPC	2	0.023479	0.043252	0.972	1185	2	0.97652	0.97667	0.999972	19142	0	-0.68588	0.043252	0.043252	4	0.002022	0.0073563	207	3	0.97692	0.97684	1	21031	0	-0.57217	0.0073563	0.0073563	0.000318175	-0.629025	6.99467	FALSE	FALSE	TRUE	FALSE	FALSE
COX7B	5	0.96414	0.96427	0.999967	17879	0	0.02362	0.04474	0.947948	959	2	0.11642	0.04474	0.04474	6	0.89251	0.89249	16401	0	0.00016141	0.0008814	0.347705	51	5	0.62374	0.0008814	0.0008814	3.94338e-05	0.37008	8.80826	TRUE	TRUE	TRUE	TRUE	TRUE
TRMT6	6	0.44502	0.50479	0.996617	9243	1	0.0039111	0.010996	0.841258	253	3	0.81992	0.010996	0.010996	6	0.010353	0.039769	835	4	0.51907	0.65894	1	13597	2	-0.43086	0.039769	0.039769	0.0004373	0.19453	6.71844	TRUE	FALSE	FALSE	FALSE	TRUE
RPS2	6	0.01436	0.043449	0.972	826	1	0.32826	0.33324	0.999972	6367	1	-0.14468	0.043449	0.043449	6	0.59587	0.72008	13148	1	0.0016818	0.0073695	0.707505	220	3	0.20875	0.0073695	0.0073695	0.000320197	0.032035	6.98916	FALSE	TRUE	FALSE	FALSE	TRUE
CCT3	6	0.48697	0.53059	0.996617	9736	1	0.009049	0.023988	0.924658	495	3	0.80478	0.023988	0.023988	6	0.51874	0.66109	12109	2	0.0068448	0.027126	0.867474	647	2	0.044126	0.027126	0.027126	0.000650698	0.424453	6.37324	TRUE	TRUE	TRUE	FALSE	FALSE
DHX36	6	0.0043809	0.015411	0.881372	322	3	0.12974	0.17423	0.999972	3273	1	-0.59079	0.015411	0.015411	6	0.12166	0.2611	4853	3	0.0097672	0.035854	0.897866	832	2	-0.0034905	0.035854	0.035854	0.000552546	-0.29714	6.51526	FALSE	FALSE	TRUE	FALSE	FALSE
TBCA	5	0.077547	0.14724	0.996617	3108	2	0.0054253	0.014714	0.891561	320	1	-0.56327	0.014714	0.014714	6	0.17226	0.33355	6129	2	0.01018	0.036994	0.898797	862	3	0.23862	0.036994	0.036994	0.00054433	-0.162325	6.52828	FALSE	TRUE	FALSE	FALSE	TRUE
ZNF22	6	0.26371	0.38441	0.996617	6980	1	0.0072923	0.019529	0.909174	405	3	0.46493	0.019529	0.019529	6	0.0083261	0.032495	699	3	0.41803	0.56631	1	11700	1	-0.39045	0.032495	0.032495	0.000634595	0.03724	6.39501	TRUE	FALSE	FALSE	FALSE	TRUE
MRPL45	2	0.93589	0.93585	0.999336	17356	0	0.04008	0.044075	0.947948	1439	1	0.92258	0.044075	0.044075	6	0.86204	0.86328	15870	1	0.0018605	0.008101	0.723322	237	5	0.41597	0.008101	0.008101	0.000357052	0.669275	6.89454	TRUE	TRUE	TRUE	FALSE	FALSE
UBE2L3	5	0.89823	0.8985	0.999085	16624	0	0.012117	0.025881	0.931774	608	2	0.76061	0.025881	0.025881	6	0.36243	0.53064	9729	2	0.0066573	0.026456	0.863509	632	3	0.20873	0.026456	0.026456	0.000684708	0.48467	6.32899	TRUE	TRUE	TRUE	FALSE	FALSE
EXOSC3	6	0.73478	0.73509	0.997161	13598	0	0.007196	0.01929	0.909174	396	2	0.21128	0.01929	0.01929	6	0.0085282	0.033226	715	5	0.99818	0.99815	1	21619	0	-0.34469	0.033226	0.033226	0.00064093	-0.066705	6.38638	TRUE	FALSE	FALSE	FALSE	TRUE
NMT2	6	0.0070554	0.023757	0.942269	464	2	0.92829	0.92847	0.999972	18231	0	-0.10053	0.023757	0.023757	6	0.0072876	0.028773	613	3	0.33417	0.49213	1	10193	1	-0.15678	0.028773	0.028773	0.00068356	-0.128655	6.33045	FALSE	FALSE	TRUE	FALSE	FALSE
A3GALT2	6	0.0077244	0.025809	0.949746	510	2	0.078425	0.13192	0.999972	2476	1	-0.11624	0.025809	0.025809	6	0.46289	0.61339	11206	1	0.0067591	0.026824	0.863509	643	2	-0.052464	0.026824	0.026824	0.000692301	-0.084352	6.31941	FALSE	FALSE	TRUE	FALSE	FALSE
ACADS	6	0.0057014	0.019565	0.91814	395	2	0.063807	0.10967	0.999972	2105	2	0.098503	0.019565	0.019565	6	0.0085352	0.033247	716	3	0.03916	0.11225	1	2318	2	-0.12587	0.033247	0.033247	0.000650478	-0.0136835	6.37354	TRUE	FALSE	FALSE	FALSE	TRUE
PEAR1	6	0.015064	0.044931	0.972	855	3	0.24156	0.25931	0.999972	4903	1	-0.53336	0.044931	0.044931	6	0.0017783	0.0079636	189	3	0.98081	0.98073	1	21120	0	-0.38502	0.0079636	0.0079636	0.000357813	-0.45919	6.89269	FALSE	FALSE	TRUE	FALSE	FALSE
B4GALT5	6	0.82548	0.82565	0.998583	15243	0	0.013152	0.031358	0.937031	640	2	0.63522	0.031358	0.031358	6	0.21622	0.39468	7267	2	0.0054734	0.021997	0.848047	544	4	0.33084	0.021997	0.021997	0.000689782	0.48303	6.32258	TRUE	TRUE	TRUE	FALSE	FALSE
CCDC22	6	0.64682	0.65013	0.99695	12010	1	0.01334	0.031645	0.939511	649	2	0.3355	0.031645	0.031645	6	0.99653	0.99651	18477	0	0.0054513	0.021911	0.847435	543	4	0.30239	0.021911	0.021911	0.000693374	0.318945	6.31807	TRUE	TRUE	TRUE	FALSE	FALSE
PFKFB1	6	0.97733	0.97753	0.999967	18119	0	0.0095805	0.025264	0.926897	525	3	0.74766	0.025264	0.025264	6	0.99861	0.99859	18536	0	0.0072113	0.028441	0.872399	678	5	0.33693	0.028441	0.028441	0.000718533	0.542295	6.28711	TRUE	TRUE	TRUE	FALSE	FALSE
C10orf131	4	0.12819	0.20701	0.996617	4139	1	0.023233	0.04267	0.946045	943	2	0.24408	0.04267	0.04267	5	0.13612	0.27471	5250	3	0.0028228	0.011042	0.767832	326	2	-0.27767	0.011042	0.011042	0.000471162	-0.016795	6.65366	TRUE	FALSE	FALSE	FALSE	TRUE
IPO13	6	0.56438	0.58395	0.996617	10747	1	0.01653	0.036568	0.945149	746	2	-0.020478	0.036568	0.036568	6	0.20956	0.38563	7087	3	0.0042108	0.017216	0.819104	439	3	0.22198	0.017216	0.017216	0.000629555	0.100751	6.40193	FALSE	TRUE	FALSE	FALSE	TRUE
TACR2	6	0.0075708	0.025346	0.945451	504	4	0.81204	0.81211	0.999972	15840	0	-0.66174	0.025346	0.025346	6	0.88326	0.88321	16231	0	0.0072104	0.028439	0.872399	677	3	0.20904	0.028439	0.028439	0.000720815	-0.22635	6.28435	FALSE	TRUE	FALSE	FALSE	TRUE
S1PR3	6	0.014685	0.044141	0.972	840	2	0.234	0.25314	0.999972	4777	1	-0.40001	0.044141	0.044141	6	0.0022336	0.0097766	231	3	0.53803	0.67075	1	13837	1	-0.20455	0.0097766	0.0097766	0.000431549	-0.30228	6.72994	FALSE	FALSE	TRUE	FALSE	FALSE
CHD8	6	0.80082	0.80108	0.998583	14771	0	0.54328	0.54319	0.999972	10462	0	-0.014512	0.54319	FALSE	6	0.99999	0.99999	18581	0	1.2019e-05	7.3925e-05	0.133663	11	6	0.46348	7.3925e-05	7.3925e-05	0	0.224484	FALSE	FALSE	TRUE	FALSE	TRUE	FALSE
GNGT2	6	0.018146	0.051353	0.98246	976	1	0.00050151	0.001891	0.617142	57	4	1.0351	0.001891	0.001891	6	0.0053073	0.021489	468	4	0.96594	0.966	1	20761	0	-0.40576	0.021489	0.021489	4.06357e-05	0.31467	8.78218	TRUE	FALSE	FALSE	TRUE	FALSE
SLC16A1	6	0.015478	0.045762	0.972	877	2	0.92793	0.92811	0.999972	18223	0	-0.34157	0.045762	0.045762	6	0.0019208	0.0085496	198	5	0.99908	0.99906	1	21655	0	-0.42178	0.0085496	0.0085496	0.000391247	-0.381675	6.8151	FALSE	FALSE	TRUE	FALSE	FALSE
AKT1S1	6	0.006425	0.021799	0.940019	429	1	0.21438	0.23778	0.999972	4480	1	0.28099	0.021799	0.021799	6	0.54121	0.68082	12458	2	0.0086135	0.032564	0.890568	762	2	-0.074961	0.032564	0.032564	0.000709863	0.103015	6.29765	TRUE	FALSE	FALSE	FALSE	TRUE
FAM105B	6	0.011354	0.036705	0.972	695	3	0.58371	0.58382	0.999972	11285	0	-0.58242	0.036705	0.036705	6	0.0043237	0.01779	386	5	0.99611	0.99609	1	21545	0	-0.33927	0.01779	0.01779	0.000652982	-0.460845	6.3702	FALSE	FALSE	TRUE	FALSE	FALSE
C15orf57	6	0.015333	0.045463	0.972	869	2	0.65963	0.65968	0.999972	12847	0	-0.46913	0.045463	0.045463	6	0.0020475	0.0090657	210	3	0.33249	0.49069	1	10161	1	-0.26025	0.0090657	0.0090657	0.000412154	-0.36469	6.76988	FALSE	FALSE	TRUE	FALSE	FALSE
ARHGEF15	6	0.071964	0.15818	0.996617	2933	3	0.0051154	0.014064	0.874906	308	1	-0.59552	0.014064	0.014064	6	0.01065	0.040813	858	3	0.8352	0.83634	1	17818	1	-0.23872	0.040813	0.040813	0.000573994	-0.41712	6.48219	FALSE	FALSE	TRUE	FALSE	FALSE
HSD17B4	6	0.0033672	0.012176	0.853827	263	2	0.074179	0.1255	0.999972	2381	2	0.58325	0.012176	0.012176	6	0.34173	0.51402	9469	1	0.00069069	0.0033616	0.575076	122	4	0.41468	0.0033616	0.0033616	4.09308e-05	0.498965	8.7759	TRUE	TRUE	TRUE	TRUE	TRUE
PPP2R5E	5	0.74644	0.74677	0.997898	13791	0	0.021088	0.040626	0.945149	888	1	-0.33248	0.040626	0.040626	6	0.0035313	0.014752	340	4	0.88908	0.88906	1	19058	0	-0.36332	0.014752	0.014752	0.000599315	-0.3479	6.44469	FALSE	FALSE	TRUE	FALSE	FALSE
FAM21A	1	0.96661	0.96686	0.999967	17926	0	0.033395	0.033328	0.945149	1249	1	1.252	0.033328	0.033328	6	0.96736	0.9674	17817	0	0.0055386	0.022229	0.848596	548	4	0.28528	0.022229	0.022229	0.000740848	0.76864	6.26054	TRUE	TRUE	TRUE	FALSE	FALSE
BBS9	6	0.0034765	0.012538	0.853827	270	2	0.99503	0.99502	0.999972	19528	0	-0.35983	0.012538	0.012538	6	0.011524	0.043224	899	3	0.77303	0.78795	1	16715	1	-0.10103	0.043224	0.043224	0.000541943	-0.23043	6.53209	FALSE	FALSE	TRUE	FALSE	FALSE
PSMD12	6	0.99978	0.99978	0.999967	18578	0	0.0096158	0.025358	0.927341	527	3	0.66869	0.025358	0.025358	6	0.38843	0.55171	10091	2	0.007865	0.030493	0.881803	716	3	0.29725	0.030493	0.030493	0.000773241	0.48297	6.22337	TRUE	TRUE	TRUE	FALSE	FALSE
TRA2A	6	0.012835	0.04023	0.972	766	3	0.74964	0.75	0.999972	14621	0	-0.74845	0.04023	0.04023	6	0.74244	0.78316	14367	1	0.0038872	0.016003	0.810808	415	2	-0.098182	0.016003	0.016003	0.000643801	-0.423316	6.3825	FALSE	FALSE	TRUE	FALSE	FALSE
FAM222A	6	0.0062614	0.021273	0.936109	422	2	0.01474	0.033814	0.945149	688	1	-0.009568	0.021273	0.021273	6	0.70239	0.76341	13971	1	0.0094887	0.035055	0.894938	814	3	0.083664	0.035055	0.035055	0.000745725	0.037048	6.25484	FALSE	TRUE	FALSE	FALSE	TRUE
IMPDH2	6	0.27841	0.40172	0.996617	7289	1	0.012445	0.030212	0.936746	619	2	0.095663	0.030212	0.030212	6	0.44254	0.59625	10917	2	0.0065866	0.026192	0.863509	627	3	0.37052	0.026192	0.026192	0.000791313	0.233092	6.2033	TRUE	TRUE	TRUE	FALSE	FALSE
RPS6KA2	6	9.578e-05	0.00047118	0.556381	16	3	0.63915	0.63912	0.999972	12416	0	-1.0408	0.00047118	0.00047118	6	0.028616	0.087372	1709	3	0.35023	0.50619	1	10478	2	-0.23443	0.087372	FALSE	0	-0.637615	FALSE	FALSE	FALSE	TRUE	TRUE	TRUE
SNAI2	6	0.072745	0.15965	0.996617	2953	2	0.0063704	0.017213	0.909174	362	1	-0.00066297	0.017213	0.017213	6	0.91592	0.91598	16836	0	0.011059	0.039402	0.903093	915	4	0.24695	0.039402	0.039402	0.000678227	0.123144	6.33725	FALSE	TRUE	FALSE	FALSE	TRUE
CYP2E1	6	0.00059398	0.0026913	0.749414	63	2	0.9579	0.95796	0.999972	18787	0	-0.30543	0.0026913	0.0026913	6	0.015641	0.054187	1113	3	0.61891	0.70386	1	14650	1	-0.18604	0.054187	FALSE	0	-0.245735	FALSE	FALSE	FALSE	TRUE	TRUE	TRUE
MYADML2	6	0.022499	0.060432	0.98246	1154	3	0.010073	0.026509	0.931774	546	1	-0.4842	0.026509	0.026509	6	0.76093	0.79321	14560	1	0.0079864	0.030814	0.881803	722	2	0.038473	0.030814	0.030814	0.000816848	-0.222864	6.17572	FALSE	TRUE	FALSE	FALSE	TRUE
GNG7	6	0.94536	0.94543	0.999967	17519	0	0.0018999	0.0057808	0.755754	146	3	0.55422	0.0057808	0.0057808	6	0.995	0.99499	18436	0	0.015553	0.05162	0.921818	1176	4	0.36441	0.05162	FALSE	0	0.459315	FALSE	TRUE	TRUE	TRUE	TRUE	TRUE
TRAPPC6B	6	0.97052	0.97064	0.999967	17997	0	0.0098473	0.02598	0.931774	534	3	0.53931	0.02598	0.02598	6	0.0080278	0.031456	678	4	0.22163	0.39647	1	8134	1	-0.28988	0.031456	0.031456	0.000817227	0.124715	6.17531	TRUE	FALSE	FALSE	FALSE	TRUE
CCDC112	6	0.00083651	0.0037576	0.75939	90	2	0.27758	0.28929	0.999972	5478	1	-0.14664	0.0037576	0.0037576	6	0.015476	0.053716	1105	4	0.76272	0.78102	1	16548	1	-0.33996	0.053716	FALSE	0	-0.2433	FALSE	FALSE	FALSE	TRUE	TRUE	TRUE
NT5C1B	3	0.0091964	0.021805	0.940019	586	1	0.381	0.38104	0.999972	7289	0	-0.60031	0.021805	0.021805	3	0.013541	0.035691	992	2	0.77081	0.77081	1	16677	0	-0.20158	0.035691	0.035691	0.000778242	-0.400945	6.21777	FALSE	FALSE	TRUE	FALSE	FALSE
LRRC43	6	0.99225	0.99227	0.999967	18406	0	0.0083866	0.022302	0.918104	462	1	0.21631	0.022302	0.022302	6	0.67671	0.75201	13754	1	0.0096134	0.035416	0.894938	823	4	0.24295	0.035416	0.035416	0.000789848	0.22963	6.20491	TRUE	TRUE	TRUE	FALSE	FALSE
OR10AG1	6	0.0077887	0.026009	0.95025	512	4	0.64379	0.64374	0.999972	12520	0	-0.70558	0.026009	0.026009	6	0.6916	0.75849	13866	1	0.0083357	0.031766	0.88589	746	2	0.073935	0.031766	0.031766	0.000826202	-0.315823	6.16583	FALSE	TRUE	FALSE	FALSE	TRUE
C1orf192	6	0.015497	0.04581	0.972	878	2	0.49176	0.49154	0.999972	9454	0	-0.30036	0.04581	0.04581	6	0.0028336	0.012114	277	2	0.91601	0.91606	1	19639	0	-0.17013	0.012114	0.012114	0.000554942	-0.235245	6.5115	FALSE	FALSE	TRUE	FALSE	FALSE
C1orf106	6	0.01325	0.041113	0.972	783	3	0.52238	0.52215	0.999972	10048	0	-0.27856	0.041113	0.041113	6	0.0040875	0.016884	370	1	0.15678	0.30707	1	6254	1	-0.015571	0.016884	0.016884	0.000694152	-0.147065	6.31709	FALSE	FALSE	TRUE	FALSE	FALSE
CCDC104	6	0.47504	0.52306	0.996617	9598	1	0.027456	0.053679	0.958464	1076	2	0.50033	0.053679	FALSE	6	0.00087105	0.0043445	126	2	0.044106	0.12428	1	2551	2	-0.0242	0.0043445	0.0043445	0	0.238065	FALSE	TRUE	FALSE	FALSE	TRUE	FALSE
KIF18B	6	0.0022329	0.0084839	0.821563	193	3	0.99408	0.99409	0.999972	19510	0	-0.69112	0.0084839	0.0084839	6	0.013896	0.049601	1011	4	0.99545	0.99544	1	21525	0	-0.33181	0.049601	0.049601	0.00042081	-0.511465	6.75183	FALSE	FALSE	TRUE	FALSE	FALSE
IGFL2	6	0.0010249	0.0045206	0.75939	108	3	0.56432	0.56423	0.999972	10878	0	-0.70684	0.0045206	0.0045206	6	0.7962	0.81419	14990	1	0.016291	0.053565	0.921942	1228	2	0.12401	0.053565	FALSE	0	-0.291415	FALSE	FALSE	TRUE	FALSE	TRUE	FALSE
KIF15	6	0.0072606	0.024384	0.942269	476	4	0.87226	0.87232	0.999972	17077	0	-0.79878	0.024384	0.024384	6	0.0086868	0.033831	724	4	0.47239	0.61573	1	12725	1	-0.22482	0.033831	0.033831	0.000824935	-0.5118	6.16716	FALSE	FALSE	TRUE	FALSE	FALSE
ZNF777	6	0.0043185	0.015221	0.881372	320	3	0.68971	0.68977	0.999972	13431	0	-0.70022	0.015221	0.015221	6	0.011513	0.04319	898	4	0.24882	0.41923	1	8608	2	-0.34228	0.04319	0.04319	0.000657395	-0.52125	6.36435	FALSE	FALSE	TRUE	FALSE	FALSE
LHFPL2	6	1.0741e-05	7.429e-05	0.427864	3	5	0.99221	0.99224	0.999972	19468	0	-1.5747	7.429e-05	7.429e-05	6	0.94251	0.94252	17338	0	0.44121	0.58715	1	12118	2	0.089562	0.58715	FALSE	0	-0.742569	FALSE	FALSE	TRUE	FALSE	TRUE	FALSE
PLEKHH3	6	0.0073517	0.024655	0.942269	483	1	0.11459	0.16335	0.999972	3055	1	-0.17526	0.024655	0.024655	6	0.77087	0.7989	14662	1	0.0090667	0.033872	0.890928	792	3	0.23888	0.033872	0.033872	0.000835114	0.03181	6.15651	FALSE	TRUE	FALSE	FALSE	TRUE
HSD17B10	6	0.93827	0.93847	0.999434	17402	0	0.6049	0.60504	0.999972	11720	0	0.10248	0.60504	FALSE	6	0.99957	0.99955	18563	0	1.1696e-05	7.3241e-05	0.133663	10	6	0.55239	7.3241e-05	7.3241e-05	0	0.327435	FALSE	TRUE	TRUE	TRUE	TRUE	TRUE
GTPBP8	6	0.99968	0.99967	0.999967	18574	0	0.023694	0.047749	0.947948	961	2	0.64479	0.047749	0.047749	6	0.96228	0.96237	17724	0	0.0025735	0.010916	0.767832	302	5	0.44741	0.010916	0.010916	0.000521228	0.5461	6.56594	TRUE	TRUE	TRUE	FALSE	FALSE
NARG2	6	0.88356	0.88368	0.999085	16351	0	0.011757	0.029126	0.931774	594	2	0.62777	0.029126	0.029126	6	0.073791	0.18965	3544	3	0.0077298	0.030108	0.881569	710	3	0.13264	0.030108	0.030108	0.000876926	0.380205	6.11407	TRUE	TRUE	TRUE	FALSE	FALSE
CCRN4L	6	0.010399	0.033914	0.972	648	1	0.048213	0.085754	0.991464	1663	2	-0.042851	0.033914	0.033914	6	0.45056	0.60304	11031	2	0.0063773	0.025389	0.863509	610	2	0.074026	0.025389	0.025389	0.000861043	0.0155875	6.12995	FALSE	TRUE	FALSE	FALSE	TRUE
COPA	6	0.24393	0.36114	0.996617	6568	2	0.0024726	0.0072958	0.781402	182	3	0.8978	0.0072958	0.0072958	6	0.14167	0.29012	5389	1	0.015746	0.052156	0.921818	1188	3	0.28577	0.052156	FALSE	0	0.591785	FALSE	TRUE	TRUE	TRUE	TRUE	TRUE
KLHL3	6	0.083062	0.17469	0.996617	3232	2	0.019441	0.041111	0.945149	836	2	-0.11637	0.041111	0.041111	6	0.84971	0.85284	15690	1	0.004538	0.018469	0.820193	472	4	0.30057	0.018469	0.018469	0.000759279	0.0921	6.2392	FALSE	TRUE	FALSE	FALSE	TRUE
RIOK3	6	0.012897	0.040362	0.972	772	2	0.93229	0.93248	0.999972	18301	0	-0.40915	0.040362	0.040362	6	0.0047598	0.019436	420	4	0.9479	0.94796	1	20347	0	-0.32813	0.019436	0.019436	0.000784476	-0.36864	6.21084	FALSE	FALSE	TRUE	FALSE	FALSE
DYNC1H1	6	0.01464	0.044047	0.972	837	3	0.75274	0.75313	0.999972	14675	0	-0.5874	0.044047	0.044047	6	0.29106	0.47407	8721	2	0.0038609	0.015901	0.810808	414	4	0.31678	0.015901	0.015901	0.000700391	-0.13531	6.30932	FALSE	TRUE	FALSE	FALSE	TRUE
CCDC85A	6	0.0046621	0.016308	0.883053	344	2	0.9364	0.93657	0.999972	18383	0	-0.32435	0.016308	0.016308	6	0.75686	0.79093	14510	1	0.012619	0.043654	0.907348	999	4	0.22462	0.043654	0.043654	0.000711909	-0.049865	6.29515	FALSE	TRUE	FALSE	FALSE	TRUE
KRTAP19-3	6	0.97778	0.97797	0.999967	18128	0	0.015792	0.035431	0.945149	721	2	0.60643	0.035431	0.035431	6	0.79444	0.81307	14972	1	0.0062457	0.024914	0.860245	597	4	0.31736	0.024914	0.024914	0.000882728	0.461895	6.10835	TRUE	TRUE	TRUE	FALSE	FALSE
IFI27L2	6	0.0020434	0.0078604	0.798045	181	4	0.77966	0.78004	0.999972	15244	0	-0.89294	0.0078604	0.0078604	6	0.015012	0.052502	1079	4	0.99701	0.99699	1	21576	0	-0.35293	0.052502	FALSE	0	-0.622935	FALSE	FALSE	FALSE	TRUE	TRUE	TRUE
C11orf48	6	0.021087	0.057466	0.98246	1095	3	0.90163	0.90177	0.999972	17687	0	-0.58138	0.057466	FALSE	6	0.0006454	0.0033574	108	3	0.20946	0.38414	1	7854	3	-0.45458	0.0033574	0.0033574	0	-0.51798	FALSE	FALSE	FALSE	TRUE	TRUE	TRUE
NAA50	6	0.0099644	0.032654	0.972	625	3	0.074114	0.12539	0.999972	2380	1	-0.27998	0.032654	0.032654	6	0.0071258	0.028211	600	5	0.24748	0.4181	1	8584	1	-0.37236	0.028211	0.028211	0.000921202	-0.32617	6.07129	FALSE	FALSE	TRUE	FALSE	FALSE
MRPL48	6	0.65315	0.65576	0.99695	12121	1	0.01371	0.032248	0.945149	658	2	0.48981	0.032248	0.032248	6	0.97475	0.97465	17985	0	0.0072872	0.028725	0.872399	680	4	0.46122	0.028725	0.028725	0.000926324	0.475515	6.06647	TRUE	TRUE	TRUE	FALSE	FALSE
MUC6	6	0.0072644	0.024391	0.942269	477	3	0.66436	0.66436	0.999972	12931	0	-0.64367	0.024391	0.024391	6	0.0095025	0.036779	773	4	0.9355	0.93557	1	20077	0	-0.36236	0.036779	0.036779	0.000897077	-0.503015	6.09434	FALSE	FALSE	TRUE	FALSE	FALSE
BHLHE22	6	0.8318	0.83185	0.998583	15368	0	0.0018139	0.0055559	0.755754	140	2	-0.045307	0.0055559	0.0055559	6	0.094543	0.22101	4117	3	0.017134	0.055811	0.933214	1262	1	-0.20614	0.055811	FALSE	0	-0.125723	FALSE	FALSE	FALSE	TRUE	TRUE	TRUE
TOP2A	6	0.27816	0.40144	0.996617	7284	1	0.001961	0.0059621	0.766032	150	3	0.82649	0.0059621	0.0059621	6	0.050475	0.13987	2642	1	0.017051	0.055594	0.933214	1255	4	0.40695	0.055594	FALSE	0	0.61672	FALSE	TRUE	TRUE	TRUE	TRUE	TRUE
TXNDC9	6	0.37989	0.46747	0.996617	8524	1	0.019897	0.041815	0.945149	851	2	0.58828	0.041815	0.041815	6	0.93751	0.93754	17237	0	0.004899	0.019825	0.834631	496	5	0.4735	0.019825	0.019825	0.000828982	0.53089	6.16291	TRUE	TRUE	TRUE	FALSE	FALSE
OR13C9	6	0.0015849	0.0063444	0.783462	147	4	0.84824	0.84828	0.999972	16585	0	-0.89702	0.0063444	0.0063444	6	0.83991	0.84498	15551	1	0.016944	0.0553	0.933214	1251	4	0.26527	0.0553	FALSE	0	-0.315875	FALSE	FALSE	TRUE	FALSE	TRUE	FALSE
TP53	6	0.0088947	0.029368	0.970047	566	4	0.9915	0.99153	0.999972	19457	0	-0.65286	0.029368	0.029368	6	0.31008	0.48903	8996	1	0.0085629	0.032403	0.890568	757	4	0.23005	0.032403	0.032403	0.000951611	-0.211405	6.04308	FALSE	TRUE	FALSE	FALSE	TRUE
HM13	6	0.74911	0.74948	0.998123	13848	0	0.0023225	0.0068954	0.781402	171	3	0.8726	0.0068954	0.0068954	6	0.015944	0.054992	1132	2	0.83521	0.83634	1	17819	1	-0.095371	0.054992	FALSE	0	0.388615	FALSE	TRUE	FALSE	FALSE	TRUE	FALSE
RNF170	6	0.88866	0.88873	0.999085	16442	0	0.028789	0.055778	0.958464	1120	2	0.089433	0.055778	FALSE	6	0.67538	0.75142	13741	1	0.0013965	0.0062077	0.676825	194	3	0.15631	0.0062077	0.0062077	0	0.122871	FALSE	TRUE	TRUE	TRUE	TRUE	TRUE
POP4	6	0.99965	0.99964	0.999967	18573	0	0.0091201	0.024159	0.924658	500	3	0.59709	0.024159	0.024159	6	0.0099111	0.038248	801	5	0.83434	0.83557	1	17804	1	-0.35976	0.038248	0.038248	0.000924033	0.118665	6.06862	TRUE	FALSE	FALSE	FALSE	TRUE
UBE2T	6	0.025038	0.065647	0.98246	1249	1	0.9515	0.95162	0.999972	18651	0	-0.28742	0.065647	FALSE	6	0.085063	0.20682	3852	1	0.00012389	0.00067651	0.329483	44	5	0.52822	0.00067651	0.00067651	0	0.1204	FALSE	FALSE	TRUE	FALSE	TRUE	FALSE
PRDM9	5	0.99629	0.99623	0.999967	18500	0	7.6268e-05	0.00028784	0.573886	8	4	1.0009	0.00028784	0.00028784	6	0.68838	0.75707	13840	1	0.06025	0.15741	1	3219	3	0.28573	0.15741	FALSE	0	0.643315	FALSE	TRUE	TRUE	TRUE	TRUE	TRUE
KANSL2	6	0.00097404	0.0043393	0.75939	103	2	0.012843	0.030858	0.937031	630	2	-0.18354	0.0043393	0.0043393	6	0.017233	0.058305	1182	2	0.23143	0.40466	1	8299	2	-0.091915	0.058305	FALSE	0	-0.137728	FALSE	FALSE	FALSE	TRUE	TRUE	TRUE
SELRC1	6	0.87971	0.87976	0.999001	16280	0	0.048105	0.085573	0.991464	1657	1	0.1534	0.085573	FALSE	6	0.99536	0.99535	18447	0	9.8071e-05	0.00053642	0.283869	40	5	0.66218	0.00053642	0.00053642	0	0.40779	FALSE	TRUE	TRUE	TRUE	TRUE	TRUE
DOCK5	6	0.075779	0.16547	0.996617	3045	3	0.002875	0.0083565	0.796144	201	1	-0.49411	0.0083565	0.0083565	6	0.10219	0.23244	4340	3	0.016737	0.054773	0.929899	1243	2	-0.082015	0.054773	FALSE	0	-0.288062	FALSE	FALSE	FALSE	TRUE	TRUE	TRUE
VRK1	6	0.00078514	0.0035329	0.75939	83	4	0.99438	0.99438	0.999972	19514	0	-0.98799	0.0035329	0.0035329	6	0.0030857	0.01307	303	2	0.41698	0.56536	1	11684	2	0.041248	0.01307	0.01307	4.6175e-05	-0.473371	8.67119	FALSE	TRUE	FALSE	TRUE	FALSE
MAGEA3	6	0.010888	0.035324	0.972	672	2	0.2292	0.24936	0.999972	4714	1	-0.041647	0.035324	0.035324	6	0.0070536	0.027943	597	2	0.38319	0.5352	1	11083	2	-0.082866	0.027943	0.027943	0.000987059	-0.0622565	6.01131	FALSE	FALSE	TRUE	FALSE	FALSE
BBOX1	6	0.29086	0.41629	0.996617	7554	1	0.00013706	0.00054521	0.573886	14	1	-0.23744	0.00054521	0.00054521	6	0.028623	0.087387	1710	3	0.94842	0.94846	1	20359	0	-0.22001	0.087387	FALSE	0	-0.228725	FALSE	FALSE	FALSE	TRUE	TRUE	TRUE
KIF23	6	0.0029297	0.010768	0.853827	235	1	0.04431	0.079838	0.991464	1549	1	-0.38976	0.010768	0.010768	6	0.19441	0.36476	6715	1	0.015994	0.052808	0.921818	1202	4	0.23683	0.052808	FALSE	0	-0.076465	FALSE	FALSE	TRUE	FALSE	TRUE	FALSE
OTOP1	6	0.0066241	0.022426	0.942269	441	3	0.95223	0.95236	0.999972	18669	0	-0.61469	0.022426	0.022426	6	0.15333	0.30676	5653	1	0.011773	0.041328	0.907348	951	2	0.078886	0.041328	0.041328	0.000926822	-0.267902	6.06601	FALSE	TRUE	FALSE	FALSE	TRUE
STRAP	6	0.0081482	0.027123	0.96439	527	4	0.89502	0.89514	0.999972	17547	0	-0.69434	0.027123	0.027123	6	0.792	0.81154	14937	1	0.010081	0.036718	0.898797	853	4	0.30431	0.036718	0.036718	0.000995902	-0.195015	6.00357	FALSE	TRUE	FALSE	FALSE	TRUE
NUP98	6	0.99055	0.99057	0.999967	18375	0	0.0045143	0.01253	0.860613	282	3	0.73941	0.01253	0.01253	6	0.92489	0.92498	17007	0	0.015481	0.051397	0.921818	1167	4	0.37263	0.051397	FALSE	0	0.55602	FALSE	TRUE	TRUE	TRUE	TRUE	TRUE
STX19	6	0.15037	0.25269	0.996617	4607	2	0.019096	0.040598	0.945149	828	2	0.10807	0.040598	0.040598	6	0.07748	0.19533	3633	3	0.0058386	0.023348	0.848998	576	3	-0.0044928	0.023348	0.023348	0.000947882	0.0517886	6.04649	TRUE	FALSE	FALSE	FALSE	TRUE
TRIB2	6	0.019752	0.054714	0.98246	1031	3	0.12882	0.17355	0.999972	3260	1	-0.45065	0.054714	FALSE	6	0.0021775	0.0095553	226	4	0.85742	0.85742	1	18321	0	-0.39839	0.0095553	0.0095553	0	-0.42452	FALSE	FALSE	FALSE	TRUE	TRUE	TRUE
CYLD	6	0.044046	0.10414	0.985173	1982	1	0.0011967	0.003948	0.724347	106	3	0.81088	0.003948	0.003948	6	0.018033	0.060393	1224	3	0.79578	0.80421	1	17096	1	-0.29408	0.060393	FALSE	0	0.2584	FALSE	TRUE	FALSE	FALSE	TRUE	FALSE
TACR1	6	0.26854	0.39016	0.996617	7088	1	0.022135	0.04531	0.947948	917	2	0.20556	0.04531	0.04531	6	0.85129	0.85413	15710	1	0.0047105	0.019129	0.828157	485	4	0.32275	0.019129	0.019129	0.000866735	0.264155	6.12423	TRUE	TRUE	TRUE	FALSE	FALSE
CAMK2N1	6	0.021493	0.058331	0.98246	1115	3	0.95044	0.95056	0.999972	18637	0	-0.64655	0.058331	FALSE	6	0.0013306	0.0061625	160	2	0.1823	0.34481	1	7035	3	0.064701	0.0061625	0.0061625	0	-0.290924	FALSE	FALSE	TRUE	FALSE	TRUE	FALSE
SKA1	6	0.023422	0.062343	0.98246	1183	3	0.87747	0.87752	0.999972	17194	0	-0.54438	0.062343	FALSE	6	0.022623	0.072248	1449	4	0.00042696	0.0022499	0.503182	94	1	-0.26299	0.0022499	0.0022499	0	-0.403685	FALSE	FALSE	FALSE	TRUE	TRUE	TRUE
C9orf92	6	0.02559	0.066798	0.98246	1271	3	0.020628	0.042969	0.946382	876	1	-0.017711	0.042969	0.042969	6	0.0054504	0.022006	480	5	0.9851	0.98507	1	21231	0	-0.42357	0.022006	0.022006	0.000945576	-0.22064	6.04861	FALSE	FALSE	TRUE	FALSE	FALSE
MDM4	6	0.12544	0.22374	0.996617	4073	1	0.026582	0.052264	0.952179	1060	2	0.44323	0.052264	FALSE	6	0.81791	0.82867	15271	1	0.003074	0.01285	0.767832	352	3	0.36631	0.01285	0.01285	0	0.40477	FALSE	TRUE	TRUE	TRUE	TRUE	TRUE
MAD2L1	6	0.020295	0.055839	0.98246	1057	3	0.57872	0.57876	0.999972	11187	0	-0.61346	0.055839	FALSE	6	0.002126	0.0093459	217	3	0.088586	0.20281	1	4146	3	-0.38551	0.0093459	0.0093459	0	-0.499485	FALSE	FALSE	FALSE	TRUE	TRUE	TRUE
ARNT	6	0.018451	0.05199	0.98246	988	3	0.21079	0.23503	0.999972	4417	1	-0.57902	0.05199	FALSE	6	0.003212	0.013532	313	4	0.58691	0.69015	1	14325	1	-0.39581	0.013532	0.013532	0	-0.487415	FALSE	FALSE	FALSE	TRUE	TRUE	TRUE
EIF3D	6	0.00089207	0.0040044	0.75939	94	4	0.46176	0.46165	0.999972	8891	0	-1.0812	0.0040044	0.0040044	6	0.018623	0.061939	1251	4	0.69178	0.73918	1	15554	1	-0.37347	0.061939	FALSE	0	-0.727335	FALSE	FALSE	FALSE	TRUE	TRUE	TRUE
GJB2	6	0.00063035	0.0028384	0.749414	69	1	0.38863	0.38926	0.999972	7439	1	0.45253	0.0028384	0.0028384	6	0.019111	0.063215	1270	3	0.86656	0.86662	1	18541	0	-0.12486	0.063215	FALSE	0	0.163835	FALSE	TRUE	FALSE	FALSE	TRUE	FALSE
LCE1A	5	0.72249	0.72273	0.99695	13377	0	0.00015568	0.00059659	0.573886	16	2	0.30658	0.00059659	0.00059659	6	0.92928	0.92943	17098	0	0.027193	0.082133	0.985644	1742	3	0.21736	0.082133	FALSE	0	0.26197	FALSE	TRUE	TRUE	TRUE	TRUE	TRUE
AGAP6	3	0.17561	0.21174	0.996617	5138	1	0.022919	0.03979	0.945149	937	1	0.047555	0.03979	0.03979	3	0.68442	0.68411	13804	0	0.009827	0.02633	0.863509	837	2	0.29704	0.02633	0.02633	0.00104767	0.172298	5.95955	TRUE	TRUE	TRUE	FALSE	FALSE
GNG8	6	0.022404	0.060226	0.98246	1151	3	0.41986	0.41997	0.999972	8067	0	-0.45415	0.060226	FALSE	6	0.26218	0.45178	8308	1	0.0013167	0.0058997	0.673138	183	5	0.4393	0.0058997	0.0058997	0	-0.007425	FALSE	FALSE	TRUE	FALSE	TRUE	FALSE
RHOF	6	0.29039	0.41574	0.996617	7544	2	0.025038	0.049861	0.947948	1011	1	0.29295	0.049861	0.049861	6	0.0094123	0.036441	766	2	0.0039609	0.016282	0.813614	422	3	0.17295	0.016282	0.016282	0.000811837	0.23295	6.18106	TRUE	TRUE	TRUE	FALSE	FALSE
NR0B2	6	0.012105	0.038663	0.972	732	2	0.83994	0.84002	0.999972	16432	0	-0.38422	0.038663	0.038663	6	0.0069604	0.027587	588	4	0.55197	0.67615	1	13966	1	-0.31319	0.027587	0.027587	0.0010666	-0.348705	5.944	FALSE	FALSE	TRUE	FALSE	FALSE
MTX1	3	0.73745	0.73759	0.997218	13642	0	0.0020957	0.0044934	0.748574	157	1	0.48492	0.0044934	0.0044934	6	0.99685	0.99684	18487	0	0.002655	0.01123	0.767832	311	3	0.37445	0.01123	0.01123	5.04609e-05	0.429685	8.59409	TRUE	TRUE	TRUE	TRUE	TRUE
ZNF827	6	0.011356	0.036711	0.972	696	4	0.98855	0.98863	0.999972	19396	0	-0.6109	0.036711	0.036711	6	0.007563	0.029789	637	4	0.56804	0.68242	1	14126	1	-0.36991	0.029789	0.029789	0.00109358	-0.490405	5.9223	FALSE	FALSE	TRUE	FALSE	FALSE
FXR1	6	0.94169	0.94186	0.999811	17457	0	0.032956	0.062284	0.962124	1234	1	0.17643	0.062284	FALSE	6	0.00084684	0.0042409	123	3	0.96039	0.96045	1	20638	0	-0.2853	0.0042409	0.0042409	0	-0.054435	FALSE	TRUE	FALSE	FALSE	TRUE	FALSE
SUPT4H1	6	0.0042819	0.015095	0.881372	317	4	0.69752	0.69768	0.999972	13593	0	-0.88299	0.015095	0.015095	6	0.014615	0.051476	1052	4	0.98026	0.98017	1	21107	0	-0.45595	0.051476	FALSE	0	-0.66947	FALSE	FALSE	FALSE	TRUE	TRUE	TRUE
AP2S1	6	0.0013973	0.0057349	0.783462	134	2	0.042354	0.076827	0.986834	1498	2	-0.4715	0.0057349	0.0057349	6	0.0019959	0.0088653	205	4	0.44258	0.58841	1	12144	1	-0.74702	0.0088653	0.0088653	5.08416e-05	-0.60926	8.58756	FALSE	FALSE	TRUE	TRUE	TRUE
STAG2	6	0.20474	0.31562	0.996617	5754	1	0.013212	0.031438	0.937031	644	2	0.33856	0.031438	0.031438	6	0.98443	0.98437	18200	0	0.0003093	0.0016458	0.451999	76	5	0.62553	0.0016458	0.0016458	5.17407e-05	0.482045	8.57234	TRUE	TRUE	TRUE	TRUE	TRUE
POC1B-GALNT4	1	0.98682	0.98684	0.999967	18304	0	0.013181	0.013098	0.866204	642	1	1.7705	0.013098	0.013098	1	0.053701	0.053721	2754	1	0.9463	0.94646	1	20309	0	-0.65758	0.053721	FALSE	0	0.55646	FALSE	TRUE	FALSE	FALSE	TRUE	FALSE
OSBPL8	6	0.087983	0.18039	0.996617	3322	2	0.0036405	0.010305	0.82204	242	1	0.21953	0.010305	0.010305	6	0.016576	0.056599	1159	4	0.066528	0.16757	1	3423	1	-0.31053	0.056599	FALSE	0	-0.0455	FALSE	TRUE	FALSE	FALSE	TRUE	FALSE
C9orf129	4	0.63585	0.63566	0.996797	11843	0	0.030907	0.055673	0.958464	1170	2	0.21175	0.055673	FALSE	6	0.0026632	0.01145	264	3	0.014871	0.049768	0.921818	1133	3	0.0855	0.01145	0.01145	0	0.148625	FALSE	TRUE	TRUE	TRUE	TRUE	TRUE
DDA1	2	0.82812	0.82782	0.998583	15301	0	0.05737	0.060243	0.962124	1928	1	0.69214	0.060243	FALSE	4	0.99811	0.99812	18529	0	0.0018921	0.0068894	0.694	240	4	0.47212	0.0068894	0.0068894	0	0.58213	FALSE	TRUE	TRUE	TRUE	TRUE	TRUE
ZMAT5	6	0.0089216	0.029448	0.970047	568	4	0.99927	0.99925	0.999972	19638	0	-0.68328	0.029448	0.029448	6	0.26759	0.45599	8388	1	0.010479	0.037824	0.89949	884	4	0.28697	0.037824	0.037824	0.00111384	-0.198155	5.90635	FALSE	TRUE	FALSE	FALSE	TRUE
PPIL6	6	0.29609	0.42242	0.996617	7649	2	0.0054355	0.014859	0.894162	321	3	0.50062	0.014859	0.014859	6	0.015002	0.052469	1078	2	0.036737	0.10632	1	2208	2	-0.061114	0.052469	FALSE	0	0.219753	FALSE	TRUE	FALSE	FALSE	TRUE	FALSE
TRIM58	6	0.93997	0.94013	0.999811	17428	0	0.012885	0.030928	0.937031	631	2	0.34165	0.030928	0.030928	6	0.46233	0.61288	11194	2	0.010019	0.036549	0.898797	849	3	0.19058	0.036549	0.036549	0.00113039	0.266115	5.89355	TRUE	TRUE	TRUE	FALSE	FALSE
TSPAN11	6	0.0073835	0.024762	0.942269	485	2	0.18228	0.21316	0.999972	4008	1	-0.17593	0.024762	0.024762	6	0.67071	0.74943	13713	1	0.01244	0.043149	0.907348	987	3	0.20184	0.043149	0.043149	0.00106846	0.012955	5.94249	FALSE	TRUE	FALSE	FALSE	TRUE
PITPNA	6	0.016093	0.047052	0.972436	904	1	0.13238	0.17611	0.999972	3306	1	-0.14835	0.047052	0.047052	6	0.0051446	0.02086	457	5	0.88641	0.88634	1	18994	0	-0.34451	0.02086	0.02086	0.000981505	-0.24643	6.01622	FALSE	FALSE	TRUE	FALSE	FALSE
PIWIL2	6	0.78024	0.78063	0.998583	14410	0	0.012517	0.030332	0.936746	620	2	0.6515	0.030332	0.030332	6	0.31827	0.49554	9115	2	0.010428	0.037673	0.899209	882	3	0.21316	0.037673	0.037673	0.0011427	0.43233	5.88414	TRUE	TRUE	TRUE	FALSE	FALSE
NDUFC2-KCTD14	4	0.59687	0.59665	0.996617	11228	0	0.014197	0.027147	0.931774	674	1	0.2267	0.027147	0.027147	4	0.5536	0.59786	12633	1	0.014639	0.040904	0.907348	1119	2	0.3635	0.040904	0.040904	0.00111042	0.2951	5.90902	TRUE	TRUE	TRUE	FALSE	FALSE
NAPB	6	0.95291	0.95302	0.999967	17662	0	0.0028074	0.0081863	0.796144	198	3	0.70549	0.0081863	0.0081863	6	0.01786	0.059958	1215	3	0.49746	0.63877	1	13173	2	-0.34738	0.059958	FALSE	0	0.179055	FALSE	TRUE	FALSE	FALSE	TRUE	FALSE
CSTF3	6	0.37874	0.46685	0.996617	8512	1	0.0032648	0.0093502	0.818196	223	3	0.58512	0.0093502	0.0093502	6	0.018074	0.060502	1228	1	0.018272	0.058847	0.943859	1310	2	0.13617	0.058847	FALSE	0	0.360645	FALSE	TRUE	TRUE	TRUE	TRUE	TRUE
PHF2	6	0.014896	0.044583	0.972	849	2	0.23938	0.2575	0.999972	4867	1	0.39024	0.044583	0.044583	6	0.0059386	0.023829	515	3	0.35103	0.50692	1	10490	1	-0.35484	0.023829	0.023829	0.00106237	0.0177	5.94745	TRUE	FALSE	FALSE	FALSE	TRUE
GOLGA7	6	0.0052787	0.018239	0.913348	370	2	0.10454	0.15614	0.999972	2912	1	0.04855	0.018239	0.018239	6	0.77724	0.80258	14743	1	0.015037	0.050208	0.921818	1142	4	0.36914	0.050208	FALSE	0	0.208845	FALSE	TRUE	TRUE	TRUE	TRUE	TRUE
MAN2C1	6	0.0089144	0.029433	0.970047	567	3	0.72341	0.72378	0.999972	14082	0	-0.60247	0.029433	0.029433	6	0.17478	0.33702	6202	3	0.011126	0.039594	0.903093	917	2	-0.043188	0.039594	0.039594	0.00116537	-0.322829	5.86707	FALSE	FALSE	TRUE	FALSE	FALSE
MCTS1	6	0.57295	0.59035	0.996617	10871	1	0.014198	0.032972	0.945149	675	1	0.045042	0.032972	0.032972	6	0.43198	0.58746	10743	2	0.0099049	0.036256	0.898797	840	3	0.17523	0.036256	0.036256	0.00119543	0.110136	5.84495	TRUE	TRUE	TRUE	FALSE	FALSE
FAM188B	6	0.010587	0.034467	0.972	657	4	0.77509	0.77547	0.999972	15144	0	-0.72138	0.034467	0.034467	6	0.0089968	0.034962	740	5	0.99505	0.99504	1	21512	0	-0.29798	0.034962	0.034962	0.00120504	-0.50968	5.838	FALSE	FALSE	TRUE	FALSE	FALSE
LRRC55	6	0.0090941	0.029998	0.970047	579	1	0.92077	0.92097	0.999972	18075	0	-0.30321	0.029998	0.029998	6	0.68104	0.75388	13781	1	0.011076	0.039455	0.903093	916	3	0.13318	0.039455	0.039455	0.00118357	-0.085015	5.85361	FALSE	TRUE	FALSE	FALSE	TRUE
EXOSC6	6	0.91996	0.92013	0.999085	17044	0	0.033388	0.062967	0.962124	1248	2	0.49523	0.062967	FALSE	6	0.39821	0.55967	10226	1	0.0014674	0.0064911	0.683673	200	5	0.30937	0.0064911	0.0064911	0	0.4023	FALSE	TRUE	TRUE	TRUE	TRUE	TRUE
GDNF	6	0.016147	0.047168	0.972436	905	1	0.25005	0.26622	0.999972	5035	1	0.027263	0.047168	0.047168	6	0.0056344	0.022661	498	4	0.97275	0.97268	1	20926	0	-0.50427	0.022661	0.022661	0.00106887	-0.238504	5.94215	TRUE	FALSE	FALSE	FALSE	TRUE
GNG11	5	0.68259	0.68294	0.99695	12629	0	0.02398	0.045327	0.947948	971	2	0.71614	0.045327	0.045327	5	0.17819	0.33147	6293	2	0.0071178	0.02453	0.856253	670	2	-0.025491	0.02453	0.02453	0.00111187	0.345324	5.90789	TRUE	FALSE	FALSE	FALSE	TRUE
C17orf66	6	0.0075916	0.025412	0.946116	505	4	0.73396	0.73428	0.999972	14293	0	-0.6871	0.025412	0.025412	6	0.086974	0.20962	3914	1	0.012909	0.044482	0.907348	1021	3	0.23194	0.044482	0.044482	0.00113038	-0.22758	5.89355	FALSE	TRUE	FALSE	FALSE	TRUE
HNRNPC	4	0.024476	0.05778	0.98246	1229	2	0.8413	0.84106	0.999972	16452	0	-0.51498	0.05778	FALSE	6	0.0028496	0.012159	279	4	0.36023	0.51497	1	10654	2	-0.68871	0.012159	0.012159	0	-0.601845	FALSE	FALSE	FALSE	TRUE	TRUE	TRUE
RALGPS2	6	0.9429	0.94302	0.99984	17484	0	0.031608	0.060184	0.962124	1195	2	0.34691	0.060184	FALSE	6	0.98003	0.97996	18095	0	0.0024095	0.010252	0.767832	282	5	0.2742	0.010252	0.010252	0	0.310555	FALSE	TRUE	TRUE	TRUE	TRUE	TRUE
AGPAT6	6	0.0071882	0.024156	0.942269	473	2	0.63481	0.63478	0.999972	12321	0	-0.55616	0.024156	0.024156	6	0.1026	0.23304	4353	2	0.013571	0.046289	0.907672	1063	4	0.36896	0.046289	0.046289	0.00111816	-0.0936	5.90299	FALSE	TRUE	FALSE	FALSE	TRUE
VARS2	6	0.37416	0.46435	0.996617	8466	1	0.021054	0.043619	0.947948	886	2	0.17162	0.043619	0.043619	6	0.98851	0.98847	18291	0	0.00022605	0.001199	0.394164	64	4	0.42932	0.001199	0.001199	5.22992e-05	0.30047	8.56301	TRUE	TRUE	TRUE	TRUE	TRUE
TUFT1	6	0.00086687	0.0038966	0.75939	93	2	0.87358	0.87365	0.999972	17110	0	-0.28314	0.0038966	0.0038966	6	0.020432	0.066631	1335	3	0.29027	0.45435	1	9375	1	-0.21884	0.066631	FALSE	0	-0.25099	FALSE	FALSE	FALSE	TRUE	TRUE	TRUE
DNAJB1	6	0.013604	0.041856	0.972	799	2	0.74367	0.74406	0.999972	14495	0	-0.17985	0.041856	0.041856	6	0.14343	0.29262	5424	3	0.0072876	0.028727	0.872399	681	1	-0.078918	0.028727	0.028727	0.0012024	-0.129384	5.8399	FALSE	FALSE	TRUE	FALSE	FALSE
ENO1	3	0.73109	0.73118	0.99695	13525	0	0.024457	0.041094	0.945149	986	1	-0.027877	0.041094	0.041094	6	0.0075372	0.02969	634	3	0.2077	0.38159	1	7803	2	-0.13901	0.02969	0.02969	0.00122008	-0.0834435	5.82722	FALSE	FALSE	TRUE	FALSE	FALSE
C1QTNF6	6	0.42813	0.49476	0.996617	9036	1	0.0053884	0.01474	0.891561	319	1	-0.30306	0.01474	0.01474	6	0.016404	0.056138	1152	3	0.7147	0.75176	1	15872	1	-0.20357	0.056138	FALSE	0	-0.253315	FALSE	FALSE	FALSE	TRUE	TRUE	TRUE
SLC9C1	6	0.39454	0.47564	0.996617	8692	1	0.012626	0.030505	0.936746	622	1	0.21057	0.030505	0.030505	6	0.010529	0.040393	847	3	0.63905	0.71301	1	14897	1	-0.15112	0.040393	0.040393	0.00123219	0.029725	5.81865	TRUE	FALSE	FALSE	FALSE	TRUE
PRKAG2	6	0.76567	0.766	0.998583	14140	0	0.02536	0.050368	0.949931	1020	1	-0.22751	0.050368	FALSE	6	0.0050851	0.020633	451	5	0.11728	0.24751	1	5039	1	-0.3451	0.020633	0.020633	0	-0.286305	FALSE	FALSE	FALSE	TRUE	TRUE	TRUE
POLI	6	0.021984	0.059361	0.98246	1133	3	0.88612	0.88618	0.999972	17365	0	-0.434	0.059361	FALSE	6	0.37531	0.54102	9903	2	0.0029354	0.012314	0.767832	336	3	-0.0065294	0.012314	0.012314	0	-0.220265	FALSE	FALSE	FALSE	TRUE	TRUE	TRUE
RAB43	5	0.59919	0.60087	0.996617	11259	1	0.017084	0.034093	0.945149	761	1	0.24415	0.034093	0.034093	6	0.023258	0.073865	1481	1	0.010427	0.037669	0.899209	881	4	0.4846	0.037669	0.037669	0.00128425	0.364375	5.7827	TRUE	TRUE	TRUE	FALSE	FALSE
FAM25A	4	0.71673	0.71646	0.99695	13254	0	0.020246	0.037632	0.945149	866	2	0.43379	0.037632	0.037632	5	0.98276	0.98283	18170	0	0.010378	0.03435	0.892554	878	4	0.22191	0.03435	0.03435	0.00129266	0.32785	5.77703	TRUE	TRUE	TRUE	FALSE	FALSE
TWSG1	6	0.18855	0.29681	0.996617	5403	2	0.79989	0.80018	0.999972	15603	0	-0.23398	0.29681	FALSE	6	3.1424e-05	0.00018002	22	6	0.99997	0.99996	1	21691	0	-0.39055	0.00018002	0.00018002	0	-0.312265	FALSE	FALSE	FALSE	TRUE	TRUE	TRUE
TIMP4	6	0.019935	0.055085	0.98246	1043	3	0.80383	0.80403	0.999972	15680	0	-0.52601	0.055085	FALSE	6	0.0041376	0.017076	374	1	0.73354	0.76267	1	16141	1	-0.019564	0.017076	0.017076	0	-0.272787	FALSE	FALSE	FALSE	TRUE	TRUE	TRUE
SMG8	6	0.023352	0.062198	0.98246	1181	3	0.98576	0.98589	0.999972	19339	0	-0.66743	0.062198	FALSE	6	0.0022837	0.009966	240	4	0.044735	0.12579	1	2576	2	-0.18756	0.009966	0.009966	0	-0.427495	FALSE	FALSE	FALSE	TRUE	TRUE	TRUE
MRPL43	6	0.95942	0.9595	0.999967	17787	0	0.011522	0.028761	0.931774	587	2	0.26924	0.028761	0.028761	6	0.96399	0.96405	17759	0	0.012549	0.043463	0.907348	993	3	0.29923	0.043463	0.043463	0.00125004	0.284235	5.80615	TRUE	TRUE	TRUE	FALSE	FALSE
KIF5A	6	0.88107	0.88114	0.999001	16308	0	0.031323	0.059715	0.962124	1188	2	0.041703	0.059715	FALSE	6	0.0029855	0.012685	297	2	0.0851	0.19734	1	4018	3	0.11265	0.012685	0.012685	0	0.0771765	FALSE	TRUE	TRUE	TRUE	TRUE	TRUE
MRPS2	6	0.4235	0.49212	0.996617	8988	1	0.0162	0.036046	0.945149	734	2	0.54176	0.036046	0.036046	6	0.0094826	0.036696	772	1	0.88301	0.88296	1	18897	0	-0.15691	0.036696	0.036696	0.00132274	0.192425	5.75705	TRUE	FALSE	FALSE	FALSE	TRUE
TRPC5	6	0.0033829	0.012223	0.853827	266	3	0.4733	0.4731	0.999972	9108	0	-0.60175	0.012223	0.012223	6	0.73229	0.77794	14247	1	0.018931	0.060608	0.948777	1345	3	0.18939	0.060608	FALSE	0	-0.20618	FALSE	FALSE	TRUE	FALSE	TRUE	FALSE
MRPS6	6	0.61053	0.61964	0.996617	11431	1	0.006252	0.016905	0.906453	356	3	0.5831	0.016905	0.016905	6	0.43412	0.58923	10784	2	0.017204	0.056001	0.933214	1268	3	0.14379	0.056001	FALSE	0	0.363445	FALSE	TRUE	TRUE	TRUE	TRUE	TRUE
BMF	6	0.0083125	0.027609	0.965743	537	3	0.99315	0.99318	0.999972	19493	0	-0.58278	0.027609	0.027609	6	0.83249	0.83917	15450	1	0.013278	0.045475	0.907672	1044	4	0.23951	0.045475	0.045475	0.00125552	-0.171635	5.80235	FALSE	TRUE	FALSE	FALSE	TRUE
KLHL21	6	0.010345	0.033761	0.972	645	1	0.044785	0.080567	0.991464	1558	1	-0.047131	0.033761	0.033761	6	0.01023	0.039355	828	1	0.129	0.26534	1	5402	3	0.14972	0.039355	0.039355	0.00132866	0.0512945	5.75317	FALSE	TRUE	FALSE	FALSE	TRUE
USPL1	6	0.95197	0.95209	0.999967	17639	0	0.016579	0.036637	0.945149	749	1	0.061883	0.036637	0.036637	6	0.0094635	0.036626	771	4	0.2536	0.42334	1	8712	2	-0.311	0.036626	0.036626	0.00134187	-0.124559	5.74458	TRUE	FALSE	FALSE	FALSE	TRUE
MED26	6	0.94722	0.9473	0.999967	17551	0	0.0032037	0.0091971	0.810749	220	3	0.83029	0.0091971	0.0091971	6	0.019444	0.064078	1289	3	0.72608	0.75826	1	16030	1	-0.37225	0.064078	FALSE	0	0.22902	FALSE	TRUE	FALSE	FALSE	TRUE	FALSE
IL24	6	0.015862	0.046575	0.972	894	3	0.98712	0.98719	0.999972	19368	0	-0.58923	0.046575	0.046575	6	0.0067382	0.026798	574	1	0.90589	0.90596	1	19403	0	-0.066171	0.026798	0.026798	0.00124812	-0.327701	5.80749	FALSE	FALSE	TRUE	FALSE	FALSE
SMEK1	6	0.047973	0.11182	0.986293	2128	3	0.037426	0.069218	0.97572	1361	1	-0.63611	0.069218	FALSE	6	0.1102	0.24426	4550	1	0.00094888	0.0044243	0.615353	151	4	0.46706	0.0044243	0.0044243	0	-0.084525	FALSE	FALSE	TRUE	FALSE	TRUE	FALSE
CWC15	6	0.4467	0.50583	0.996617	9266	1	0.0054975	0.015013	0.894791	324	1	-0.079075	0.015013	0.015013	6	0.79117	0.811	14927	1	0.01847	0.059394	0.944042	1324	2	0.13494	0.059394	FALSE	0	0.0279325	FALSE	FALSE	TRUE	FALSE	TRUE	FALSE
PLEKHG4B	6	0.99824	0.99821	0.999967	18539	0	0.01307	0.031231	0.937031	636	2	0.47139	0.031231	0.031231	6	0.066907	0.17709	3286	1	0.012502	0.043323	0.907348	989	4	0.28393	0.043323	0.043323	0.00135302	0.37766	5.73739	TRUE	TRUE	TRUE	FALSE	FALSE
IQGAP1	6	0.0091485	0.03015	0.970047	581	1	0.83161	0.83166	0.999972	16244	0	-0.13222	0.03015	0.03015	6	0.012072	0.044679	923	2	0.17155	0.32897	1	6697	2	-0.042288	0.044679	0.044679	0.00134707	-0.087254	5.74122	FALSE	FALSE	TRUE	FALSE	FALSE
SHMT2	6	0.9778	0.978	0.999967	18131	0	0.0025576	0.0075355	0.787945	187	3	0.63889	0.0075355	0.0075355	6	0.487	0.63384	11591	2	0.021472	0.067325	0.949702	1489	3	0.19517	0.067325	FALSE	0	0.41703	FALSE	TRUE	TRUE	TRUE	TRUE	TRUE
RPL7	4	0.0015891	0.0052303	0.764815	148	3	0.082775	0.10395	0.994372	2592	1	-1.0261	0.0052303	0.0052303	6	0.021604	0.069641	1412	4	0.24641	0.41719	1	8560	1	-0.32321	0.069641	FALSE	0	-0.674655	FALSE	FALSE	FALSE	TRUE	TRUE	TRUE
LEFTY2	4	0.033972	0.071876	0.98246	1593	1	0.47436	0.47422	0.999972	9131	0	-0.28765	0.071876	FALSE	6	0.64956	0.74056	13566	1	0.00059847	0.002996	0.570219	111	5	0.37252	0.002996	0.002996	0	0.042435	FALSE	FALSE	TRUE	FALSE	TRUE	FALSE
NEURL2	6	0.4742	0.52252	0.996617	9588	1	0.0064066	0.01732	0.909174	364	3	0.54583	0.01732	0.01732	6	0.59563	0.72	13146	1	0.017801	0.057614	0.940833	1292	4	0.37633	0.057614	FALSE	0	0.46108	FALSE	TRUE	TRUE	TRUE	TRUE	TRUE
DPF3	6	0.00096678	0.0043106	0.75939	102	3	0.6234	0.62343	0.999972	12091	0	-0.65443	0.0043106	0.0043106	6	0.02215	0.071009	1430	4	0.29801	0.461	1	9516	1	-0.45241	0.071009	FALSE	0	-0.55342	FALSE	FALSE	FALSE	TRUE	TRUE	TRUE
NIP7	6	0.012569	0.039661	0.972	753	2	0.039718	0.072768	0.97911	1430	2	0.30072	0.039661	0.039661	6	0.0092264	0.035772	753	3	0.86818	0.8682	1	18589	0	-0.37099	0.035772	0.035772	0.00141875	-0.035135	5.69619	TRUE	FALSE	FALSE	FALSE	TRUE
HLA-DRB5	6	0.028217	0.072259	0.98246	1367	3	0.98054	0.98075	0.999972	19219	0	-0.54406	0.072259	FALSE	6	0.42939	0.58534	10693	1	0.00065483	0.0032119	0.575076	117	5	0.38437	0.0032119	0.0032119	0	-0.079845	FALSE	FALSE	TRUE	FALSE	TRUE	FALSE
GUCY1B3	6	0.99274	0.99277	0.999967	18417	0	0.0027656	0.008084	0.795569	196	1	0.14762	0.008084	0.008084	6	0.020768	0.067487	1354	3	0.29336	0.45699	1	9431	1	-0.20276	0.067487	FALSE	0	-0.02757	FALSE	TRUE	FALSE	FALSE	TRUE	FALSE
PRKCQ	6	0.80535	0.80552	0.998583	14871	0	0.00030091	0.0011642	0.573886	34	3	0.80327	0.0011642	0.0011642	6	0.01254	0.045947	946	2	0.23655	0.40892	1	8384	1	-0.033256	0.045947	0.045947	5.34915e-05	0.385007	8.54343	TRUE	FALSE	FALSE	TRUE	FALSE
CDK18	6	0.92075	0.92095	0.999085	17057	0	0.023856	0.048003	0.947948	967	1	0.14978	0.048003	0.048003	6	0.9954	0.99539	18450	0	0.0071689	0.028315	0.872399	672	5	0.21003	0.028315	0.028315	0.0013592	0.179905	5.73343	TRUE	TRUE	TRUE	FALSE	FALSE
SPATA17	6	0.027986	0.071789	0.98246	1358	1	0.34067	0.34445	0.999972	6585	1	-0.0082787	0.071789	FALSE	6	0.1153	0.25178	4679	3	0.0010913	0.0049886	0.632969	167	2	-0.15158	0.0049886	0.0049886	0	-0.0799293	FALSE	FALSE	FALSE	TRUE	TRUE	TRUE
FNDC7	6	0.00052075	0.0023629	0.749414	56	2	0.90605	0.90623	0.999972	17782	0	-0.32011	0.0023629	0.0023629	6	0.023477	0.074415	1492	4	0.97421	0.97412	1	20959	0	-0.29513	0.074415	FALSE	0	-0.30762	FALSE	FALSE	FALSE	TRUE	TRUE	TRUE
CCL13	5	0.77979	0.7801	0.998583	14400	0	0.005084	0.013833	0.872874	307	1	-0.16323	0.013833	0.013833	6	0.36218	0.53044	9725	2	0.019866	0.063081	0.949702	1394	3	0.33181	0.063081	FALSE	0	0.08429	FALSE	FALSE	TRUE	FALSE	TRUE	FALSE
DEFA6	6	0.73962	0.73998	0.997552	13683	0	0.037435	0.069233	0.97572	1363	2	0.62545	0.069233	FALSE	6	0.0017121	0.0076999	183	5	0.97103	0.971	1	20888	0	-0.37119	0.0076999	0.0076999	0	0.12713	FALSE	TRUE	FALSE	FALSE	TRUE	FALSE
YARS	6	0.01591	0.046683	0.972	897	3	0.90618	0.90635	0.999972	17785	0	-0.72052	0.046683	0.046683	6	0.0077157	0.030331	653	3	0.23975	0.41162	1	8437	2	-0.38671	0.030331	0.030331	0.00141594	-0.553615	5.69791	FALSE	FALSE	TRUE	FALSE	FALSE
CAMSAP2	6	0.0013449	0.0055793	0.78033	131	3	0.96816	0.9683	0.999972	18973	0	-0.84455	0.0055793	0.0055793	6	0.022434	0.071758	1443	3	0.62051	0.70458	1	14665	1	-0.24857	0.071758	FALSE	0	-0.54656	FALSE	FALSE	FALSE	TRUE	TRUE	TRUE
CYP46A1	6	0.012137	0.038733	0.972	735	1	0.62111	0.62113	0.999972	12041	0	-0.16153	0.038733	0.038733	6	0.010025	0.038622	807	2	0.82477	0.82724	1	17637	1	-0.043409	0.038622	0.038622	0.00149595	-0.10247	5.65017	FALSE	FALSE	TRUE	FALSE	FALSE
ATP6V0A4	6	0.0011381	0.004911	0.761507	117	2	0.71719	0.71759	0.999972	13972	0	-0.36777	0.004911	0.004911	6	0.022761	0.07259	1455	4	0.9977	0.99768	1	21595	0	-0.34051	0.07259	FALSE	0	-0.35414	FALSE	FALSE	FALSE	TRUE	TRUE	TRUE
KCNA10	6	0.0098391	0.032273	0.972	617	4	0.68107	0.68113	0.999972	13276	0	-0.64722	0.032273	0.032273	6	0.92246	0.92259	16958	0	0.013215	0.045307	0.907672	1040	2	0.078782	0.045307	0.045307	0.00146219	-0.284219	5.66999	FALSE	TRUE	FALSE	FALSE	TRUE
AUNIP	6	0.0040432	0.014334	0.869358	302	2	0.94225	0.94238	0.999972	18492	0	-0.15904	0.014334	0.014334	6	0.89081	0.89078	16373	0	0.019953	0.063295	0.949702	1401	2	0.056575	0.063295	FALSE	0	-0.0512325	FALSE	FALSE	TRUE	FALSE	TRUE	FALSE
ATMIN	6	0.46202	0.51504	0.996617	9439	1	0.038116	0.070289	0.977073	1382	1	-0.15313	0.070289	FALSE	6	0.0016465	0.0074416	177	4	0.7908	0.80048	1	17003	1	-0.58481	0.0074416	0.0074416	0	-0.36897	FALSE	FALSE	FALSE	TRUE	TRUE	TRUE
TRIM2	6	0.18029	0.28728	0.996617	5224	2	0.016036	0.035801	0.945149	728	2	-0.090863	0.035801	0.035801	6	0.062631	0.16767	3110	3	0.012121	0.042274	0.907348	964	1	-0.16003	0.042274	0.042274	0.00151345	-0.125447	5.64006	FALSE	FALSE	TRUE	FALSE	FALSE
NDUFA4L2	6	0.99599	0.99597	0.999967	18494	0	0.0017258	0.0053224	0.752725	136	1	0.34	0.0053224	0.0053224	6	0.02289	0.072933	1461	4	0.86686	0.86689	1	18554	0	-0.25646	0.072933	FALSE	0	0.04177	FALSE	TRUE	FALSE	FALSE	TRUE	FALSE
HOXC6	6	0.19942	0.30939	0.996617	5644	1	0.01477	0.033854	0.945149	689	2	-0.15976	0.033854	0.033854	6	0.5609	0.69844	12761	1	0.012928	0.044538	0.907348	1022	4	0.35217	0.044538	0.044538	0.00150779	0.096205	5.64332	FALSE	TRUE	FALSE	FALSE	TRUE
MRPS33	6	0.023772	0.063042	0.98246	1199	2	0.25834	0.27316	0.999972	5177	1	0.23753	0.063042	FALSE	6	0.98118	0.98109	18119	0	0.003742	0.015434	0.804991	407	4	0.45945	0.015434	0.015434	0	0.34849	FALSE	TRUE	TRUE	TRUE	TRUE	TRUE
TACC3	6	0.10604	0.2012	0.996617	3678	1	0.98055	0.98076	0.999972	19220	0	-0.24054	0.2012	FALSE	6	5.0736e-05	0.00027631	25	5	0.97635	0.9763	1	21014	0	-0.54683	0.00027631	0.00027631	0	-0.393685	FALSE	FALSE	FALSE	TRUE	TRUE	TRUE
PTGDS	6	0.088977	0.18151	0.996617	3341	1	0.0077331	0.020674	0.909174	436	2	0.17728	0.020674	0.020674	6	0.017134	0.05805	1178	4	0.963	0.96307	1	20701	0	-0.25679	0.05805	FALSE	0	-0.039755	FALSE	TRUE	FALSE	FALSE	TRUE	FALSE
IFT81	6	0.1962	0.30571	0.996617	5565	2	0.036788	0.068258	0.972324	1348	2	0.21082	0.068258	FALSE	6	0.0024358	0.010548	249	4	0.57496	0.68517	1	14201	1	-0.50544	0.010548	0.010548	0	-0.14731	FALSE	TRUE	FALSE	FALSE	TRUE	FALSE
SERINC2	6	0.64985	0.65282	0.99695	12059	1	0.016439	0.036429	0.945149	743	2	0.14813	0.036429	0.036429	6	0.070695	0.18492	3450	1	0.012182	0.042433	0.907348	971	4	0.2599	0.042433	0.042433	0.00154579	0.204015	5.6217	TRUE	TRUE	TRUE	FALSE	FALSE
ZNF98	5	0.012841	0.035055	0.972	767	3	0.70718	0.70746	0.999972	13767	0	-0.6179	0.035055	0.035055	6	0.35928	0.52808	9702	2	0.012718	0.043909	0.907348	1008	1	-0.11221	0.043909	0.043909	0.00153923	-0.365055	5.62539	FALSE	FALSE	TRUE	FALSE	FALSE
MRPS25	6	0.54533	0.57024	0.996617	10496	1	0.033298	0.062822	0.962124	1243	2	0.39733	0.062822	FALSE	6	0.5982	0.7209	13169	1	0.0039552	0.016262	0.813614	421	4	0.35873	0.016262	0.016262	0	0.37803	FALSE	TRUE	TRUE	TRUE	TRUE	TRUE
CBX3	6	0.11499	0.21168	0.996617	3857	1	0.039949	0.073127	0.980147	1435	2	0.51884	0.073127	FALSE	6	0.49021	0.63652	11648	2	0.0013837	0.0061529	0.676825	191	4	0.56213	0.0061529	0.0061529	0	0.540485	FALSE	TRUE	TRUE	TRUE	TRUE	TRUE
ZNF467	6	0.013602	0.041852	0.972	798	1	0.42799	0.4281	0.999972	8243	0	0.12992	0.041852	0.041852	6	0.0097077	0.037506	790	3	0.83666	0.83768	1	17853	1	-0.24969	0.037506	0.037506	0.0015697	-0.059885	5.60837	TRUE	FALSE	FALSE	FALSE	TRUE
ATP5I	6	0.60214	0.61299	0.996617	11299	1	0.018309	0.039353	0.945149	804	2	0.16695	0.039353	0.039353	6	0.86225	0.86348	15873	1	0.011302	0.040083	0.903093	930	4	0.48451	0.040083	0.040083	0.00157739	0.32573	5.60412	TRUE	TRUE	TRUE	FALSE	FALSE
HSCB	6	0.043256	0.10255	0.984513	1954	3	0.022835	0.046405	0.947948	934	1	-0.63657	0.046405	0.046405	6	0.3348	0.5085	9376	2	0.0088844	0.033358	0.890928	779	1	-0.16695	0.033358	0.033358	0.00154798	-0.40176	5.62047	FALSE	FALSE	TRUE	FALSE	FALSE
NDRG3	6	0.19628	0.30579	0.996617	5568	1	0.028531	0.055355	0.958464	1111	2	0.22145	0.055355	FALSE	6	0.0061206	0.024513	533	3	0.99355	0.99348	1	21472	0	-0.23205	0.024513	0.024513	0	-0.0053	FALSE	TRUE	FALSE	FALSE	TRUE	FALSE
MSN	6	0.73018	0.73049	0.99695	13511	0	0.041329	0.075262	0.983348	1472	2	0.33246	0.075262	FALSE	6	0.48408	0.63134	11549	2	0.0010117	0.0046708	0.62556	158	4	0.43572	0.0046708	0.0046708	0	0.38409	FALSE	TRUE	TRUE	TRUE	TRUE	TRUE
HNRNPA2B1	6	0.0282	0.072225	0.98246	1366	3	0.70396	0.70424	0.999972	13709	0	-0.48664	0.072225	FALSE	6	0.0017876	0.0080024	192	5	0.98106	0.98098	1	21126	0	-0.64908	0.0080024	0.0080024	0	-0.56786	FALSE	FALSE	FALSE	TRUE	TRUE	TRUE
MRPS16	6	0.75512	0.75549	0.998532	13953	0	0.0087624	0.02325	0.918104	485	3	0.62933	0.02325	0.02325	6	0.98471	0.98465	18205	0	0.017673	0.05726	0.939056	1287	3	0.36954	0.05726	FALSE	0	0.499435	FALSE	TRUE	TRUE	TRUE	TRUE	TRUE
RUVBL1	6	0.012548	0.039616	0.972	752	3	0.62037	0.62037	0.999972	12026	0	-0.56718	0.039616	0.039616	6	0.010687	0.040937	860	2	0.34653	0.50292	1	10395	2	-0.097636	0.040937	0.040937	0.00162176	-0.332408	5.58003	FALSE	FALSE	TRUE	FALSE	FALSE
NDUFS4	6	0.48148	0.52712	0.996617	9681	1	0.0076367	0.020427	0.909174	428	3	0.63364	0.020427	0.020427	6	0.9051	0.90516	16649	0	0.01881	0.060279	0.946608	1341	4	0.27771	0.060279	FALSE	0	0.455675	FALSE	TRUE	TRUE	TRUE	TRUE	TRUE
HAO1	6	0.22271	0.33635	0.996617	6116	2	0.032476	0.061548	0.962124	1219	1	-0.11062	0.061548	FALSE	6	0.53634	0.67655	12389	2	0.0047382	0.019237	0.828157	488	2	0.12154	0.019237	0.019237	0	0.00546	FALSE	FALSE	TRUE	FALSE	TRUE	FALSE
SLC25A48	6	0.00055466	0.002506	0.749414	59	4	0.90862	0.90881	0.999972	17850	0	-0.96887	0.002506	0.002506	6	0.24657	0.43543	7998	2	0.025733	0.078379	0.975468	1681	4	0.2491	0.078379	FALSE	0	-0.359885	FALSE	FALSE	TRUE	FALSE	TRUE	FALSE
C5orf15	6	0.096008	0.18968	0.996617	3474	2	0.033702	0.06345	0.962124	1258	2	-0.2222	0.06345	FALSE	6	0.22858	0.41131	7566	2	0.0042675	0.01744	0.819104	444	3	0.21684	0.01744	0.01744	0	-0.00268	FALSE	FALSE	TRUE	FALSE	TRUE	FALSE
ACSS2	6	0.88993	0.89005	0.999085	16466	0	0.0016565	0.0051391	0.752583	129	2	0.12332	0.0051391	0.0051391	6	0.024057	0.075868	1518	3	0.49781	0.63907	1	13180	1	-0.22762	0.075868	FALSE	0	-0.05215	FALSE	TRUE	FALSE	FALSE	TRUE	FALSE
COA5	6	0.095148	0.18868	0.996617	3452	1	0.00090756	0.0031859	0.672604	90	3	0.66228	0.0031859	0.0031859	6	0.54454	0.68376	12510	1	0.025522	0.077825	0.975468	1671	1	-0.023582	0.077825	FALSE	0	0.319349	FALSE	TRUE	FALSE	FALSE	TRUE	FALSE
ZNF470	6	0.70911	0.70942	0.99695	13107	0	0.033332	0.062879	0.962124	1245	2	-0.10531	0.062879	FALSE	6	0.94442	0.94443	17377	0	0.0044555	0.018155	0.820193	464	5	0.3696	0.018155	0.018155	0	0.132145	FALSE	FALSE	TRUE	FALSE	TRUE	FALSE
RELL2	6	0.024178	0.063921	0.98246	1214	3	0.16794	0.20249	0.999972	3783	1	-0.17839	0.063921	FALSE	6	0.99164	0.99159	18360	0	0.0041942	0.017154	0.819104	438	5	0.27014	0.017154	0.017154	0	0.045875	FALSE	FALSE	TRUE	FALSE	TRUE	FALSE
F2RL2	6	0.94616	0.94622	0.999967	17527	0	0.036543	0.067864	0.971649	1341	2	0.52783	0.067864	FALSE	6	0.99004	0.98999	18321	0	0.0031711	0.013213	0.767832	362	5	0.2651	0.013213	0.013213	0	0.396465	FALSE	TRUE	TRUE	TRUE	TRUE	TRUE
CASQ1	6	0.0082921	0.027551	0.965743	535	4	0.23417	0.25327	0.999972	4781	1	-0.74853	0.027551	0.027551	6	0.2988	0.48015	8824	2	0.016298	0.053582	0.921942	1229	2	0.031221	0.053582	FALSE	0	-0.358654	FALSE	FALSE	TRUE	FALSE	TRUE	FALSE
FBLN2	6	0.66788	0.66912	0.99695	12361	1	0.013611	0.032088	0.944292	656	2	0.20896	0.032088	0.032088	6	0.90616	0.90623	16667	0	0.014655	0.049202	0.920293	1121	3	0.16186	0.049202	0.049202	0.00157879	0.18541	5.60335	TRUE	TRUE	TRUE	FALSE	FALSE
CCR4	6	0.0087676	0.028984	0.970047	559	3	0.66454	0.66454	0.999972	12936	0	-0.20738	0.028984	0.028984	6	0.014953	0.052343	1075	2	0.089974	0.20495	1	4199	3	0.20298	0.052343	FALSE	0	-0.0022	FALSE	FALSE	TRUE	FALSE	TRUE	FALSE
ALG5	6	0.016579	0.048057	0.97658	921	1	0.9398	0.93995	0.999972	18447	0	-0.255	0.048057	0.048057	6	0.0085979	0.033483	718	5	0.73056	0.76087	1	16092	1	-0.29562	0.033483	0.033483	0.00160909	-0.27531	5.58684	FALSE	FALSE	TRUE	FALSE	FALSE
STK38	6	0.81721	0.81731	0.998583	15097	0	0.0072867	0.019516	0.909174	404	3	0.58331	0.019516	0.019516	6	0.3712	0.53771	9856	2	0.019501	0.062121	0.949702	1372	2	0.053499	0.062121	FALSE	0	0.318404	FALSE	TRUE	TRUE	TRUE	TRUE	TRUE
ANO1	6	0.0012878	0.0053915	0.768726	128	2	0.75773	0.75812	0.999972	14775	0	-0.11438	0.0053915	0.0053915	6	0.002384	0.01034	246	3	0.83554	0.83664	1	17824	1	-0.18135	0.01034	0.01034	5.57481e-05	-0.147865	8.50754	FALSE	FALSE	TRUE	TRUE	TRUE
KRTAP4-6	6	0.011396	0.036819	0.972	698	3	0.38147	0.38221	0.999972	7295	1	-0.25755	0.036819	0.036819	6	0.94424	0.94423	17371	0	0.013148	0.045134	0.907672	1037	4	0.36224	0.045134	0.045134	0.00166179	0.052345	5.55885	FALSE	TRUE	FALSE	FALSE	TRUE
TBC1D25	6	0.008441	0.028013	0.969748	543	2	0.81894	0.81907	0.999972	15993	0	-0.23825	0.028013	0.028013	6	0.8139	0.8259	15218	1	0.016441	0.053965	0.92195	1237	2	-0.026763	0.053965	FALSE	0	-0.132506	FALSE	FALSE	FALSE	TRUE	TRUE	TRUE
GLIS1	6	0.75853	0.75893	0.998583	14013	0	0.012734	0.030688	0.937031	627	2	0.12022	0.030688	0.030688	6	0.40293	0.56357	10304	1	0.015535	0.051564	0.921818	1174	3	0.24602	0.051564	FALSE	0	0.18312	FALSE	TRUE	TRUE	TRUE	TRUE	TRUE
MIS12	6	0.024624	0.064853	0.98246	1234	3	0.16982	0.20388	0.999972	3809	1	-0.66924	0.064853	FALSE	6	0.0042903	0.017665	382	5	0.1407	0.28308	1	5758	1	-0.29567	0.017665	0.017665	0	-0.482455	FALSE	FALSE	FALSE	TRUE	TRUE	TRUE
EED	6	0.0044055	0.015482	0.881372	326	3	0.90572	0.90588	0.999972	17773	0	-0.28565	0.015482	0.015482	6	0.94406	0.94405	17365	0	0.021406	0.067161	0.949702	1487	4	0.29221	0.067161	FALSE	0	0.00328	FALSE	FALSE	TRUE	FALSE	TRUE	FALSE
AP2B1	6	0.019039	0.053233	0.98246	1011	3	0.3915	0.39203	0.999972	7497	1	-0.60673	0.053233	FALSE	6	0.00019855	0.0010612	50	5	0.95071	0.95072	1	20415	0	-1.0354	0.0010612	0.0010612	0	-0.821065	FALSE	FALSE	FALSE	TRUE	TRUE	TRUE
KIAA1598	6	0.0032578	0.011831	0.853827	256	1	0.52551	0.52529	0.999972	10110	0	0.11407	0.011831	0.011831	6	0.0010092	0.0048944	138	3	0.89345	0.89342	1	19141	0	-0.09563	0.0048944	0.0048944	5.79056e-05	0.00922	8.47456	TRUE	FALSE	FALSE	TRUE	FALSE
PEX6	6	0.13787	0.23818	0.996617	4345	1	0.01154	0.028791	0.931774	589	1	0.24624	0.028791	0.028791	6	0.63571	0.73498	13455	1	0.01649	0.054099	0.922803	1238	2	0.098524	0.054099	FALSE	0	0.172382	FALSE	TRUE	TRUE	TRUE	TRUE	TRUE
PDHA2	6	0.75511	0.75548	0.998532	13952	0	0.0076827	0.020545	0.909174	432	3	0.39336	0.020545	0.020545	6	0.018793	0.062367	1260	4	0.19715	0.3665	1	7488	2	-0.30774	0.062367	FALSE	0	0.04281	FALSE	TRUE	FALSE	FALSE	TRUE	FALSE
TMEM39B	6	0.0099523	0.032621	0.972	624	3	0.73681	0.73718	0.999972	14355	0	-0.49786	0.032621	0.032621	6	0.79493	0.81337	14980	1	0.015101	0.050374	0.921818	1143	3	0.21788	0.050374	FALSE	0	-0.13999	FALSE	FALSE	TRUE	FALSE	TRUE	FALSE
CA5A	6	0.86134	0.86133	0.999001	15912	0	0.0058799	0.015969	0.905255	341	2	-0.071555	0.015969	0.015969	6	0.020697	0.067299	1350	4	0.56047	0.67943	1	14046	1	-0.28615	0.067299	FALSE	0	-0.178852	FALSE	FALSE	FALSE	TRUE	TRUE	TRUE
LAX1	6	0.97991	0.9801	0.999967	18180	0	0.0037815	0.010661	0.831664	249	3	0.80105	0.010661	0.010661	6	0.27328	0.46042	8482	2	0.023611	0.072888	0.962378	1585	3	0.1402	0.072888	FALSE	0	0.470625	FALSE	TRUE	TRUE	TRUE	TRUE	TRUE
HK2	6	0.1352	0.2351	0.996617	4282	2	0.040277	0.073613	0.980361	1444	2	0.4529	0.073613	FALSE	6	0.23007	0.4133	7602	1	0.0023835	0.010147	0.767832	280	2	0.09086	0.010147	0.010147	0	0.27188	FALSE	TRUE	TRUE	TRUE	TRUE	TRUE
HMX3	6	0.016898	0.048715	0.979546	930	3	0.84554	0.8456	0.999972	16537	0	-0.62456	0.048715	0.048715	6	0.044396	0.12576	2366	2	0.009524	0.035161	0.894938	816	3	0.080354	0.035161	0.035161	0.00171287	-0.272103	5.53255	FALSE	TRUE	FALSE	FALSE	TRUE
RAB10	6	0.033115	0.082276	0.98246	1553	2	0.73077	0.73109	0.999972	14223	0	-0.17193	0.082276	FALSE	6	0.00031028	0.0016494	68	5	0.8776	0.87756	1	18789	0	-0.67342	0.0016494	0.0016494	0	-0.422675	FALSE	FALSE	FALSE	TRUE	TRUE	TRUE
ID3	6	0.76721	0.76757	0.998583	14169	0	0.022333	0.045612	0.947948	921	2	-0.13515	0.045612	0.045612	6	0.32593	0.50156	9228	2	0.010799	0.038682	0.900942	901	4	0.30876	0.038682	0.038682	0.00176436	0.086805	5.50682	FALSE	TRUE	FALSE	FALSE	TRUE
SLC46A3	6	0.0075087	0.025156	0.942584	501	4	0.99104	0.99107	0.999972	19446	0	-0.6841	0.025156	0.025156	6	0.017609	0.059295	1199	4	0.98611	0.98607	1	21267	0	-0.17272	0.059295	FALSE	0	-0.42841	FALSE	FALSE	FALSE	TRUE	TRUE	TRUE
CXCL5	4	0.0097291	0.025848	0.949746	613	3	0.99712	0.99712	0.999972	19577	0	-0.77371	0.025848	0.025848	6	0.43986	0.59397	10876	1	0.018195	0.058633	0.943741	1309	4	0.25638	0.058633	FALSE	0	-0.258665	FALSE	FALSE	TRUE	FALSE	TRUE	FALSE
KCNQ1	6	0.22601	0.34019	0.996617	6178	1	0.020789	0.043202	0.946382	878	1	-0.22529	0.043202	0.043202	6	0.4873	0.63407	11598	2	0.011761	0.041303	0.907348	950	3	0.1862	0.041303	0.041303	0.00178437	-0.019545	5.49703	FALSE	TRUE	FALSE	FALSE	TRUE
PRR5-ARHGAP8	4	0.95203	0.95199	0.999967	17640	0	0.0011803	0.0032922	0.672604	105	2	1.1393	0.0032922	0.0032922	4	0.98814	0.98811	18285	0	0.032974	0.081443	0.983986	2018	3	0.32347	0.081443	FALSE	0	0.731385	FALSE	TRUE	TRUE	TRUE	TRUE	TRUE
BCS1L	6	0.97572	0.9759	0.999967	18088	0	0.042753	0.077466	0.988624	1508	2	0.26541	0.077466	FALSE	6	0.16887	0.32881	6041	1	0.0016912	0.0074069	0.707964	221	4	0.48579	0.0074069	0.0074069	0	0.3756	FALSE	TRUE	TRUE	TRUE	TRUE	TRUE
KIRREL3	6	0.010376	0.033849	0.972	647	4	0.7878	0.7882	0.999972	15393	0	-0.64692	0.033849	0.033849	6	0.014439	0.05103	1041	4	0.94732	0.94736	1	20333	0	-0.34239	0.05103	FALSE	0	-0.494655	FALSE	FALSE	FALSE	TRUE	TRUE	TRUE
SLC4A1AP	6	0.94984	0.94993	0.999967	17601	0	0.0066976	0.018054	0.909174	378	1	0.0079684	0.018054	0.018054	6	0.020644	0.067175	1347	1	0.041004	0.11677	1	2411	4	0.16724	0.067175	FALSE	0	0.0876042	FALSE	TRUE	TRUE	TRUE	TRUE	TRUE
URB1	6	0.0089853	0.029653	0.970047	571	3	0.01739	0.0379	0.945149	770	2	-0.3322	0.029653	0.029653	6	0.56135	0.69884	12765	2	0.017075	0.05566	0.933214	1258	3	0.16416	0.05566	FALSE	0	-0.08402	FALSE	FALSE	TRUE	FALSE	TRUE	FALSE
C14orf166	6	0.21622	0.32885	0.996617	5977	1	0.0030335	0.0087725	0.796144	211	3	0.48554	0.0087725	0.0087725	6	0.024389	0.076716	1531	3	0.79353	0.80252	1	17054	1	-0.35863	0.076716	FALSE	0	0.063455	FALSE	TRUE	FALSE	FALSE	TRUE	FALSE
FAM194B	6	0.01593	0.046725	0.972	898	1	0.77332	0.77377	0.999972	15108	0	-0.20997	0.046725	0.046725	6	0.25084	0.44114	8105	2	0.010834	0.038783	0.900942	905	4	0.30523	0.038783	0.038783	0.00181214	0.04763	5.48362	FALSE	TRUE	FALSE	FALSE	TRUE
HIST1H1E	6	0.0036444	0.013057	0.855561	284	2	0.055605	0.097169	0.994372	1878	1	0.076534	0.013057	0.013057	6	0.022727	0.072504	1454	3	0.51097	0.65136	1	13437	1	-0.2948	0.072504	FALSE	0	-0.109133	FALSE	TRUE	FALSE	FALSE	TRUE	FALSE
DAND5	6	0.0086043	0.028494	0.970047	549	1	0.083094	0.13891	0.999972	2598	2	0.48175	0.028494	0.028494	6	0.62432	0.7306	13361	1	0.017629	0.057149	0.939056	1283	3	0.20634	0.057149	FALSE	0	0.344045	FALSE	TRUE	TRUE	TRUE	TRUE	TRUE
N6AMT1	6	0.13238	0.23178	0.996617	4227	1	0.00081273	0.0029149	0.651159	85	3	0.50713	0.0029149	0.0029149	6	0.026798	0.082781	1618	4	0.51736	0.65731	1	13564	1	-0.21855	0.082781	FALSE	0	0.14429	FALSE	TRUE	FALSE	FALSE	TRUE	FALSE
PRPH	6	0.0028357	0.010471	0.853827	231	4	0.98941	0.98947	0.999972	19419	0	-0.82514	0.010471	0.010471	6	0.040714	0.11701	2208	2	0.024607	0.075485	0.969902	1624	3	0.25353	0.075485	FALSE	0	-0.285805	FALSE	FALSE	TRUE	FALSE	TRUE	FALSE
RGS9	6	0.004853	0.016916	0.891501	356	3	0.28482	0.29537	0.999972	5594	1	-0.6573	0.016916	0.016916	6	0.021394	0.069111	1398	2	0.51319	0.65345	1	13484	2	-0.12463	0.069111	FALSE	0	-0.390965	FALSE	FALSE	FALSE	TRUE	TRUE	TRUE
NAIF1	6	0.0071171	0.023933	0.942269	469	2	0.67645	0.67649	0.999972	13184	0	-0.15254	0.023933	0.023933	6	0.018716	0.062174	1254	3	0.69274	0.73965	1	15566	1	-0.11818	0.062174	FALSE	0	-0.13536	FALSE	FALSE	FALSE	TRUE	TRUE	TRUE
LY86	6	0.00046594	0.0021297	0.745792	51	3	0.66518	0.66519	0.999972	12951	0	-0.63195	0.0021297	0.0021297	6	0.0069056	0.027392	582	4	0.8963	0.89628	1	19200	0	-0.23386	0.027392	0.027392	5.83367e-05	-0.432905	8.46812	FALSE	FALSE	TRUE	TRUE	TRUE
TRPC6	6	0.018246	0.051548	0.98246	981	3	0.87382	0.87388	0.999972	17114	0	-0.70571	0.051548	FALSE	6	0.0088845	0.034564	734	5	0.76276	0.78105	1	16550	1	-0.42385	0.034564	0.034564	0	-0.56478	FALSE	FALSE	FALSE	TRUE	TRUE	TRUE
TAAR1	6	0.032094	0.080202	0.98246	1505	2	0.95242	0.95256	0.999972	18673	0	-0.17776	0.080202	FALSE	6	0.26062	0.45054	8282	1	0.0013339	0.0059608	0.673603	186	5	0.39042	0.0059608	0.0059608	0	0.10633	FALSE	FALSE	TRUE	FALSE	TRUE	FALSE
ATP2B1	6	0.03117	0.078291	0.98246	1478	2	0.73621	0.73658	0.999972	14342	0	-0.53879	0.078291	FALSE	6	0.0017618	0.007897	187	3	0.1922	0.35922	1	7338	2	-0.25713	0.007897	0.007897	0	-0.39796	FALSE	FALSE	FALSE	TRUE	TRUE	TRUE
COPG1	6	0.019025	0.053203	0.98246	1010	3	0.59318	0.59322	0.999972	11482	0	-0.32742	0.053203	FALSE	6	0.029241	0.088892	1731	3	0.0087846	0.033072	0.890568	772	1	-0.1876	0.033072	0.033072	0	-0.25751	FALSE	FALSE	FALSE	TRUE	TRUE	TRUE
GFRA2	6	0.0095306	0.031291	0.971035	603	3	0.91539	0.91557	0.999972	17961	0	-0.66856	0.031291	0.031291	6	0.64484	0.73867	13518	1	0.016836	0.055024	0.931965	1247	1	-0.016386	0.055024	FALSE	0	-0.342473	FALSE	FALSE	FALSE	TRUE	TRUE	TRUE
SMCO4	6	0.01023	0.033425	0.972	642	3	0.55365	0.55366	0.999972	10680	0	-0.57326	0.033425	0.033425	6	0.1958	0.36672	6753	2	0.01605	0.05295	0.921818	1208	4	0.36332	0.05295	FALSE	0	-0.10497	FALSE	FALSE	TRUE	FALSE	TRUE	FALSE
TRMT112	6	0.57346	0.59073	0.996617	10881	1	0.00044553	0.001689	0.60495	52	4	0.92843	0.001689	0.001689	5	0.010452	0.035019	840	2	0.043354	0.10979	1	2516	3	0.4011	0.035019	0.035019	5.91471e-05	0.664765	8.45613	TRUE	TRUE	TRUE	TRUE	TRUE
SPSB1	6	0.011432	0.03692	0.972	699	3	0.96846	0.96859	0.999972	18979	0	-0.52625	0.03692	0.03692	6	0.01396	0.049774	1017	4	0.75543	0.77625	1	16442	1	-0.2452	0.049774	0.049774	0.00183766	-0.385725	5.47147	FALSE	FALSE	TRUE	FALSE	FALSE
CLU	6	0.0090397	0.029833	0.970047	575	3	0.9936	0.99363	0.999972	19501	0	-0.58818	0.029833	0.029833	6	0.016787	0.057153	1166	2	0.45645	0.60109	1	12393	2	0.032834	0.057153	FALSE	0	-0.277673	FALSE	FALSE	TRUE	FALSE	TRUE	FALSE
TGFA	6	0.0035226	0.012678	0.853827	275	3	0.11608	0.1644	0.999972	3076	1	-0.44356	0.012678	0.012678	6	0.023554	0.074598	1496	2	0.068518	0.17079	1	3489	2	0.083338	0.074598	FALSE	0	-0.180111	FALSE	FALSE	TRUE	FALSE	TRUE	FALSE
STXBP5	6	0.0018353	0.0071659	0.783462	165	2	0.84978	0.84982	0.999972	16618	0	-0.065264	0.0071659	0.0071659	6	0.025757	0.080159	1579	4	0.96771	0.96773	1	20796	0	-0.26817	0.080159	FALSE	0	-0.166717	FALSE	FALSE	FALSE	TRUE	TRUE	TRUE
FAM86C1	4	0.86434	0.86411	0.999001	15970	0	0.044613	0.073198	0.980201	1553	1	0.34647	0.073198	FALSE	5	0.99249	0.9925	18376	0	0.0039032	0.014434	0.793571	418	4	0.46025	0.014434	0.014434	0	0.40336	FALSE	TRUE	TRUE	TRUE	TRUE	TRUE
ANAPC13	6	0.032582	0.0812	0.98246	1530	1	0.24629	0.26309	0.999972	4976	1	-0.024354	0.0812	FALSE	6	0.0014051	0.0064587	163	5	0.99802	0.998	1	21611	0	-0.45935	0.0064587	0.0064587	0	-0.241852	FALSE	FALSE	FALSE	TRUE	TRUE	TRUE
TTC30A	6	0.97262	0.97273	0.999967	18037	0	0.016363	0.036295	0.945149	738	2	0.10904	0.036295	0.036295	6	0.72439	0.77401	14166	1	0.015486	0.051408	0.921818	1168	3	0.12649	0.051408	FALSE	0	0.117765	FALSE	TRUE	TRUE	TRUE	TRUE	TRUE
MTRNR2L2	6	0.98905	0.98911	0.999967	18354	0	0.0042831	0.011936	0.860613	268	2	0.47929	0.011936	0.011936	6	0.085905	0.20803	3882	2	0.024734	0.075811	0.970405	1635	4	0.27942	0.075811	FALSE	0	0.379355	FALSE	TRUE	TRUE	TRUE	TRUE	TRUE
PMAIP1	6	0.25903	0.37893	0.996617	6874	2	0.58146	0.58156	0.999972	11235	0	-0.36559	0.37893	FALSE	6	2.8122e-05	0.00015903	20	6	0.99997	0.99997	1	21692	0	-0.47785	0.00015903	0.00015903	0	-0.42172	FALSE	FALSE	FALSE	TRUE	TRUE	TRUE
GGT7	6	0.57914	0.59505	0.996617	10959	1	0.004897	0.013517	0.8714	297	1	-0.27005	0.013517	0.013517	6	0.89969	0.89972	16537	0	0.024185	0.07439	0.967352	1609	3	0.26635	0.07439	FALSE	0	-0.00185	FALSE	FALSE	TRUE	FALSE	TRUE	FALSE
RBM26	6	0.87445	0.8745	0.999001	16180	0	0.007481	0.020026	0.909174	415	3	0.46905	0.020026	0.020026	6	0.020925	0.067898	1366	4	0.66193	0.72403	1	15188	1	-0.28925	0.067898	FALSE	0	0.0899	FALSE	TRUE	FALSE	FALSE	TRUE	FALSE
GORAB	6	0.00074121	0.003338	0.75939	78	3	0.71229	0.71265	0.999972	13869	0	-0.82194	0.003338	0.003338	6	0.0044192	0.018141	396	4	0.41627	0.56472	1	11669	2	-0.37072	0.018141	0.018141	6.05547e-05	-0.59633	8.4357	FALSE	FALSE	TRUE	TRUE	TRUE
FKBP9	6	0.0041333	0.014611	0.869358	310	3	0.32833	0.33333	0.999972	6369	1	-0.60497	0.014611	0.014611	6	0.023141	0.073566	1472	4	0.9596	0.95969	1	20624	0	-0.27511	0.073566	FALSE	0	-0.44004	FALSE	FALSE	FALSE	TRUE	TRUE	TRUE
C9orf173	6	0.02113	0.057563	0.98246	1098	3	0.18963	0.21866	0.999972	4109	1	-0.32636	0.057563	FALSE	6	0.6513	0.74127	13581	1	0.0079365	0.030684	0.881803	719	2	-0.0030242	0.030684	0.030684	0	-0.164692	FALSE	FALSE	FALSE	TRUE	TRUE	TRUE
PIM2	6	0.067622	0.14989	0.996617	2787	2	0.047508	0.084635	0.991464	1640	2	0.21504	0.084635	FALSE	6	0.00072825	0.0037576	118	2	0.54116	0.67196	1	13875	1	0.044058	0.0037576	0.0037576	0	0.129549	FALSE	TRUE	TRUE	TRUE	TRUE	TRUE
KATNB1	6	0.001917	0.0074363	0.783462	172	3	0.91878	0.91898	0.999972	18047	0	-0.90502	0.0074363	0.0074363	6	0.026118	0.081073	1593	3	0.91528	0.91535	1	19624	0	-0.2235	0.081073	FALSE	0	-0.56426	FALSE	FALSE	FALSE	TRUE	TRUE	TRUE
TSPAN15	6	0.51693	0.5504	0.996617	10111	1	0.037107	0.068739	0.974709	1354	1	0.068952	0.068739	FALSE	6	0.0048644	0.019827	428	2	0.97036	0.97034	1	20870	0	-0.087432	0.019827	0.019827	0	-0.00924	FALSE	TRUE	FALSE	FALSE	TRUE	FALSE
PMF1	5	0.097986	0.17385	0.996617	3521	2	0.025079	0.047088	0.947948	1013	1	0.30254	0.047088	0.047088	5	0.85579	0.85566	15769	0	0.012894	0.04178	0.907348	1019	4	0.38403	0.04178	0.04178	0.00196734	0.343285	5.41224	TRUE	TRUE	TRUE	FALSE	FALSE
SREK1IP1	6	0.0087095	0.028814	0.970047	553	2	0.95182	0.95195	0.999972	18660	0	-0.34529	0.028814	0.028814	6	0.027094	0.083562	1629	3	0.018744	0.060112	0.945789	1340	3	0.042753	0.060112	FALSE	0	-0.151269	FALSE	FALSE	TRUE	FALSE	TRUE	FALSE
SGCD	6	0.91249	0.9127	0.999085	16904	0	0.013873	0.032497	0.945149	662	1	0.22907	0.032497	0.032497	6	0.95242	0.95243	17538	0	0.017381	0.05646	0.935813	1273	3	0.15815	0.05646	FALSE	0	0.19361	FALSE	TRUE	TRUE	TRUE	TRUE	TRUE
ISCA2	6	0.88805	0.88812	0.999085	16427	0	0.044574	0.080241	0.991464	1552	1	0.24319	0.080241	FALSE	6	0.94049	0.9405	17298	0	0.0020455	0.0088576	0.746207	250	4	0.52535	0.0088576	0.0088576	0	0.38427	FALSE	TRUE	TRUE	TRUE	TRUE	TRUE
PFKP	6	0.86498	0.86498	0.999001	15979	0	0.0063988	0.017295	0.909174	363	2	0.31336	0.017295	0.017295	6	0.029678	0.089976	1752	2	0.023209	0.07186	0.959479	1572	3	0.19863	0.07186	FALSE	0	0.255995	FALSE	TRUE	TRUE	TRUE	TRUE	TRUE
MRGPRX4	6	0.63635	0.64105	0.99695	11850	1	0.0081688	0.021755	0.918104	452	1	-0.039451	0.021755	0.021755	6	0.020788	0.067553	1356	3	0.97173	0.97168	1	20903	0	-0.33331	0.067553	FALSE	0	-0.186381	FALSE	FALSE	FALSE	TRUE	TRUE	TRUE
FOXL2	6	0.92081	0.92101	0.999085	17059	0	0.021759	0.044721	0.947948	904	2	0.15308	0.044721	0.044721	6	0.31417	0.49231	9058	1	0.01296	0.044627	0.907348	1027	4	0.34155	0.044627	0.044627	0.00199576	0.247315	5.39978	TRUE	TRUE	TRUE	FALSE	FALSE
NKX6-3	6	0.23953	0.35586	0.996617	6469	2	0.015046	0.034277	0.945149	699	2	-0.24243	0.034277	0.034277	6	0.72384	0.77375	14158	1	0.017013	0.055493	0.933214	1254	3	0.11534	0.055493	FALSE	0	-0.063545	FALSE	FALSE	TRUE	FALSE	TRUE	FALSE
GRIA1	6	0.0095837	0.031445	0.971035	608	1	0.37163	0.37289	0.999972	7124	1	-0.15235	0.031445	0.031445	6	0.017252	0.05836	1184	3	0.7816	0.79394	1	16858	1	-0.28001	0.05836	FALSE	0	-0.21618	FALSE	FALSE	FALSE	TRUE	TRUE	TRUE
MUC1	6	0.33202	0.44217	0.996617	8042	1	0.03226	0.06121	0.962124	1213	2	0.31371	0.06121	FALSE	6	0.99935	0.99933	18555	0	0.0073163	0.028829	0.872399	688	5	0.38826	0.028829	0.028829	0	0.350985	FALSE	TRUE	TRUE	TRUE	TRUE	TRUE
DMXL1	6	0.028101	0.072014	0.98246	1363	3	0.13087	0.17503	0.999972	3285	1	-0.40651	0.072014	FALSE	6	0.0044262	0.018161	397	4	0.61666	0.70288	1	14621	1	-0.2933	0.018161	0.018161	0	-0.349905	FALSE	FALSE	FALSE	TRUE	TRUE	TRUE
FKBP1B	6	0.81015	0.81025	0.998583	14959	0	0.011649	0.028966	0.931774	590	1	0.22748	0.028966	0.028966	6	0.89325	0.89321	16424	0	0.019169	0.06122	0.949702	1357	4	0.26016	0.06122	FALSE	0	0.24382	FALSE	TRUE	TRUE	TRUE	TRUE	TRUE
TRMT1	6	0.022297	0.060004	0.98246	1148	2	0.40848	0.40862	0.999972	7847	1	-0.34936	0.060004	FALSE	6	0.0077346	0.030404	656	3	0.81845	0.82199	1	17507	1	-0.45241	0.030404	0.030404	0	-0.400885	FALSE	FALSE	FALSE	TRUE	TRUE	TRUE
C1RL	6	0.015714	0.046261	0.972	888	1	0.42167	0.4218	0.999972	8106	0	0.21199	0.046261	0.046261	6	0.011873	0.044151	913	2	0.80476	0.811	1	17258	1	0.0066078	0.044151	0.044151	0.00204247	0.109299	5.37969	TRUE	TRUE	TRUE	FALSE	FALSE
PNRC2	5	0.012016	0.033211	0.972	727	2	0.38607	0.38671	0.999972	7388	0	0.19564	0.033211	0.033211	6	0.8889	0.88885	16337	0	0.017674	0.05726	0.939056	1288	4	0.34379	0.05726	FALSE	0	0.269715	FALSE	TRUE	TRUE	TRUE	TRUE	TRUE
TM4SF19	6	0.8141	0.81418	0.998583	15035	0	0.043095	0.077964	0.99055	1518	1	0.40668	0.077964	FALSE	6	0.0029476	0.012533	293	4	0.88417	0.88409	1	18932	0	-0.30812	0.012533	0.012533	0	0.04928	FALSE	TRUE	FALSE	FALSE	TRUE	FALSE
OR13C5	6	0.032127	0.08026	0.98246	1509	3	0.87107	0.87114	0.999972	17055	0	-0.51525	0.08026	FALSE	6	0.0024341	0.010543	248	2	0.14837	0.29457	1	5995	3	0.032673	0.010543	0.010543	0	-0.241288	FALSE	FALSE	TRUE	FALSE	TRUE	FALSE
HTRA2	6	0.88521	0.88529	0.999085	16374	0	0.050154	0.08873	0.991464	1724	2	0.52624	0.08873	FALSE	6	0.90602	0.90608	16664	0	0.0003955	0.002092	0.489369	86	4	0.43965	0.002092	0.002092	0	0.482945	FALSE	TRUE	TRUE	TRUE	TRUE	TRUE
ATP6V0C	6	0.0040604	0.014396	0.869358	304	3	0.98875	0.98883	0.999972	19407	0	-0.7037	0.014396	0.014396	6	0.9523	0.95229	17534	0	0.00091662	0.0042943	0.610125	146	2	0.030873	0.0042943	0.0042943	6.18207e-05	-0.336413	8.41773	FALSE	TRUE	FALSE	TRUE	FALSE
CD4	6	0.83566	0.83573	0.998583	15441	0	0.00991	0.026122	0.931774	536	2	0.28517	0.026122	0.026122	6	0.019829	0.065062	1305	2	0.029302	0.087495	0.988146	1858	1	-0.11216	0.065062	FALSE	0	0.086505	FALSE	TRUE	FALSE	FALSE	TRUE	FALSE
LRR1	6	0.0095809	0.031435	0.971035	607	2	0.20379	0.22962	0.999972	4324	1	-0.16287	0.031435	0.031435	6	0.017809	0.059826	1212	4	0.24116	0.4128	1	8464	2	-0.2538	0.059826	FALSE	0	-0.208335	FALSE	FALSE	FALSE	TRUE	TRUE	TRUE
EEF2	6	0.06684	0.14837	0.996617	2760	1	0.040679	0.074258	0.981026	1458	2	0.63254	0.074258	FALSE	6	0.004242	0.017468	378	5	0.94434	0.94434	1	20262	0	-0.48439	0.017468	0.017468	0	0.074075	FALSE	TRUE	FALSE	FALSE	TRUE	FALSE
FBLN5	6	5.8939e-05	0.00029792	0.461158	12	2	0.92308	0.92325	0.999972	18121	0	-0.22039	0.00029792	0.00029792	6	0.32474	0.50064	9215	2	0.093382	0.21035	1	4309	1	-0.21774	0.21035	FALSE	0	-0.219065	FALSE	FALSE	FALSE	TRUE	TRUE	TRUE
TFAP2E	5	0.83908	0.8392	0.998583	15505	0	0.033841	0.061328	0.962124	1264	2	0.76804	0.061328	FALSE	6	0.16912	0.32919	6049	2	0.0080363	0.03095	0.881803	727	1	0.012088	0.03095	0.03095	0	0.390064	FALSE	TRUE	TRUE	TRUE	TRUE	TRUE
PPP2R4	6	0.0012454	0.0052534	0.764815	125	2	0.56913	0.56907	0.999972	10975	0	0.1549	0.0052534	0.0052534	6	0.028515	0.087116	1701	4	0.69107	0.73882	1	15544	1	-0.2758	0.087116	FALSE	0	-0.06045	FALSE	TRUE	FALSE	FALSE	TRUE	FALSE
COQ4	6	0.22774	0.34223	0.996617	6209	2	0.023481	0.047423	0.947948	954	2	-0.20291	0.047423	0.047423	6	0.88527	0.88517	16272	0	0.013135	0.045103	0.907672	1036	4	0.30522	0.045103	0.045103	0.00213892	0.051155	5.33961	FALSE	TRUE	FALSE	FALSE	TRUE
UBE2O	6	0.9026	0.90276	0.999085	16704	0	0.024852	0.049596	0.947948	1003	2	0.29124	0.049596	0.049596	6	0.10915	0.24271	4515	1	0.012367	0.042943	0.907348	980	3	0.12626	0.042943	0.042943	0.0021298	0.20875	5.34332	TRUE	TRUE	TRUE	FALSE	FALSE
ATXN7	6	0.035081	0.086261	0.98246	1631	3	0.77625	0.77659	0.999972	15167	0	-0.36331	0.086261	FALSE	6	0.92347	0.92359	16977	0	0.0014253	0.0063387	0.680536	195	5	0.28687	0.0063387	0.0063387	0	-0.03822	FALSE	FALSE	TRUE	FALSE	TRUE	FALSE
CCDC41	6	0.030126	0.076199	0.98246	1439	1	0.024716	0.049386	0.947948	998	1	0.26193	0.049386	0.049386	6	0.00023922	0.0012748	61	3	0.97098	0.97095	1	20884	0	-0.34173	0.0012748	0.0012748	6.29573e-05	-0.0399	8.40191	TRUE	FALSE	FALSE	TRUE	FALSE
LRRC24	6	0.25479	0.37396	0.996617	6794	2	0.028843	0.055861	0.958464	1122	1	-0.17313	0.055861	FALSE	6	0.79266	0.81196	14948	1	0.010146	0.036905	0.898797	861	3	0.10043	0.036905	0.036905	0	-0.03635	FALSE	FALSE	TRUE	FALSE	TRUE	FALSE
DSEL	6	0.0083321	0.027666	0.966015	538	1	0.41398	0.41408	0.999972	7953	0	-0.0060087	0.027666	0.027666	6	0.019903	0.065243	1311	3	0.17318	0.33132	1	6746	3	-0.057699	0.065243	FALSE	0	-0.0318539	FALSE	FALSE	FALSE	TRUE	TRUE	TRUE
SUMO1	3	0.047092	0.084206	0.98246	2095	1	0.41083	0.41093	0.999972	7891	0	0.049456	0.084206	FALSE	6	0.88635	0.88628	16291	0	0.0020471	0.0088658	0.746207	251	3	0.29973	0.0088658	0.0088658	0	0.174593	FALSE	TRUE	TRUE	TRUE	TRUE	TRUE
CDCA4	6	0.025735	0.067099	0.98246	1276	3	0.77782	0.77817	0.999972	15201	0	-0.43178	0.067099	FALSE	6	0.0065097	0.025984	560	5	0.82148	0.8245	1	17563	1	-0.29466	0.025984	0.025984	0	-0.36322	FALSE	FALSE	FALSE	TRUE	TRUE	TRUE
FYCO1	6	0.020196	0.055639	0.98246	1055	1	0.22326	0.24466	0.999972	4620	1	-0.028415	0.055639	FALSE	6	0.59982	0.72147	13183	1	0.010354	0.037473	0.898797	876	2	-0.016917	0.037473	0.037473	0	-0.022666	FALSE	FALSE	FALSE	TRUE	TRUE	TRUE
KIAA1456	6	0.027258	0.070275	0.98246	1332	3	0.91965	0.91982	0.999972	18062	0	-0.49734	0.070275	FALSE	6	0.99521	0.99519	18441	0	0.0058164	0.023279	0.848998	573	5	0.34621	0.023279	0.023279	0	-0.075565	FALSE	FALSE	TRUE	FALSE	TRUE	FALSE
BRF2	6	0.0033768	0.012202	0.853827	265	4	0.99911	0.99908	0.999972	19630	0	-0.89631	0.012202	0.012202	6	0.026283	0.081482	1599	3	0.86452	0.86455	1	18496	0	-0.29448	0.081482	FALSE	0	-0.595395	FALSE	FALSE	FALSE	TRUE	TRUE	TRUE
MEX3A	6	0.034362	0.084826	0.98246	1607	2	0.32782	0.33284	0.999972	6359	1	-0.10811	0.084826	FALSE	6	0.0020095	0.0089197	206	5	0.48216	0.62466	1	12889	1	-0.27373	0.0089197	0.0089197	0	-0.19092	FALSE	FALSE	FALSE	TRUE	TRUE	TRUE
SFPQ	6	0.13806	0.2384	0.996617	4347	1	0.045393	0.081458	0.991464	1573	2	0.018762	0.081458	FALSE	6	0.0051575	0.020909	458	3	0.0029308	0.012291	0.767832	335	3	-0.059163	0.012291	0.012291	0	-0.0202005	FALSE	TRUE	FALSE	FALSE	TRUE	FALSE
MAPT	6	0.57526	0.5921	0.996617	10911	1	0.025896	0.051205	0.950463	1037	2	0.40164	0.051205	FALSE	6	0.92783	0.92796	17064	0	0.012305	0.042759	0.907348	976	4	0.3874	0.042759	0.042759	0	0.39452	FALSE	TRUE	TRUE	TRUE	TRUE	TRUE
HERC1	6	0.0069702	0.023489	0.942269	458	2	0.69117	0.69126	0.999972	13462	0	-0.43864	0.023489	0.023489	6	0.021954	0.070516	1425	3	0.22631	0.40038	1	8203	1	-0.29133	0.070516	FALSE	0	-0.364985	FALSE	FALSE	FALSE	TRUE	TRUE	TRUE
TP53RK	6	0.41419	0.48673	0.996617	8898	1	0.00068721	0.0025599	0.617142	76	3	0.59818	0.0025599	0.0025599	6	0.030279	0.091468	1778	2	0.48055	0.62322	1	12860	2	-0.050407	0.091468	FALSE	0	0.273887	FALSE	TRUE	FALSE	FALSE	TRUE	FALSE
ITIH2	6	0.87674	0.87683	0.999001	16218	0	0.041157	0.074998	0.982875	1469	2	-0.0096456	0.074998	FALSE	6	0.0046777	0.01912	416	3	0.58952	0.69122	1	14349	1	-0.20706	0.01912	0.01912	0	-0.108353	FALSE	FALSE	FALSE	TRUE	TRUE	TRUE
ZNF778	6	0.38983	0.47304	0.996617	8637	1	0.00061278	0.0023055	0.617142	67	2	0.70798	0.0023055	0.0023055	6	0.61088	0.72553	13274	1	0.031114	0.092139	0.996898	1931	3	0.099129	0.092139	FALSE	0	0.403555	FALSE	TRUE	TRUE	TRUE	TRUE	TRUE
GP2	6	0.020959	0.057204	0.98246	1087	3	0.50707	0.50681	0.999972	9750	0	-0.50828	0.057204	FALSE	6	0.27149	0.45904	8454	1	0.010317	0.037361	0.898797	872	4	0.31067	0.037361	0.037361	0	-0.098805	FALSE	FALSE	TRUE	FALSE	TRUE	FALSE
GNGT1	6	0.81649	0.81662	0.998583	15083	0	0.011063	0.028045	0.931774	567	2	0.25997	0.028045	0.028045	6	0.020621	0.067108	1345	3	0.80644	0.81233	1	17289	1	-0.28795	0.067108	FALSE	0	-0.01399	FALSE	TRUE	FALSE	FALSE	TRUE	FALSE
EEF1A1	2	0.022685	0.041863	0.972	1157	2	0.97731	0.97747	0.999972	19158	0	-0.86865	0.041863	0.041863	6	0.086462	0.20887	3901	2	0.016215	0.05338	0.921818	1224	3	0.061504	0.05338	FALSE	0	-0.403573	FALSE	FALSE	TRUE	FALSE	TRUE	FALSE
WDR63	6	0.39147	0.47396	0.996617	8661	1	0.01116	0.028203	0.931774	573	2	0.51972	0.028203	0.028203	6	0.45047	0.60297	11029	2	0.021483	0.067359	0.949702	1490	1	-0.091058	0.067359	FALSE	0	0.214331	FALSE	TRUE	FALSE	FALSE	TRUE	FALSE
C9orf40	6	0.007606	0.025461	0.946162	506	4	0.51071	0.51053	0.999972	9822	0	-0.70798	0.025461	0.025461	6	0.28419	0.46875	8619	2	0.022617	0.070323	0.952373	1553	2	0.08324	0.070323	FALSE	0	-0.31237	FALSE	FALSE	TRUE	FALSE	TRUE	FALSE
ANKRD36	4	0.4843	0.48752	0.996617	9711	1	0.035396	0.063252	0.962124	1304	1	0.13867	0.063252	FALSE	6	0.0083384	0.032532	701	3	0.018525	0.059528	0.944042	1326	2	-0.24969	0.032532	0.032532	0	-0.05551	FALSE	TRUE	FALSE	FALSE	TRUE	FALSE
CEND1	6	0.0012888	0.0053965	0.768726	129	4	0.96748	0.96761	0.999972	18960	0	-0.90854	0.0053965	0.0053965	6	0.029963	0.090691	1767	2	0.4345	0.58106	1	12002	2	0.018555	0.090691	FALSE	0	-0.444993	FALSE	FALSE	TRUE	FALSE	TRUE	FALSE
SUZ12	3	0.60637	0.60652	0.996617	11366	0	0.042092	0.056129	0.958464	1490	1	0.80863	0.056129	FALSE	6	0.8933	0.89326	16426	0	0.011294	0.040059	0.903093	929	4	0.4293	0.040059	0.040059	0	0.618965	FALSE	TRUE	TRUE	TRUE	TRUE	TRUE
WARS	6	0.032156	0.080315	0.98246	1510	3	0.079295	0.1332	0.999972	2498	1	-0.46972	0.080315	FALSE	6	0.0038516	0.016013	355	5	0.84101	0.84173	1	17948	1	-0.48946	0.016013	0.016013	0	-0.47959	FALSE	FALSE	FALSE	TRUE	TRUE	TRUE
MMP11	6	0.49587	0.5363	0.996617	9840	1	0.032689	0.061881	0.962124	1222	1	-0.1221	0.061881	FALSE	6	0.008897	0.034606	735	3	0.93082	0.93099	1	19958	0	-0.1876	0.034606	0.034606	0	-0.15485	FALSE	FALSE	FALSE	TRUE	TRUE	TRUE
HSPB7	6	0.018385	0.051838	0.98246	984	3	0.40465	0.40483	0.999972	7761	1	-0.49806	0.051838	FALSE	6	0.76311	0.79444	14582	1	0.012981	0.044686	0.907348	1029	4	0.31967	0.044686	0.044686	0	-0.089195	FALSE	FALSE	TRUE	FALSE	TRUE	FALSE
PDSS1	6	0.99087	0.99089	0.999967	18382	0	0.012192	0.029809	0.935589	610	1	0.54742	0.029809	0.029809	6	0.020567	0.066969	1343	3	0.022618	0.070324	0.952373	1554	2	-0.0058377	0.066969	FALSE	0	0.270791	FALSE	TRUE	FALSE	FALSE	TRUE	FALSE
NOL11	5	0.53655	0.54561	0.996617	10355	1	0.054086	0.093875	0.992208	1838	2	-0.26504	0.093875	FALSE	6	0.96355	0.96361	17752	0	0.00065207	0.0032064	0.575076	116	4	0.55662	0.0032064	0.0032064	0	0.14579	FALSE	FALSE	TRUE	FALSE	TRUE	FALSE
COX6B1	6	0.12577	0.22414	0.996617	4082	2	0.041674	0.075784	0.984851	1481	2	0.01626	0.075784	FALSE	6	0.98091	0.98084	18114	0	0.0053167	0.021416	0.840558	532	4	0.47366	0.021416	0.021416	0	0.24496	FALSE	TRUE	TRUE	TRUE	TRUE	TRUE
GRHPR	6	0.23619	0.352	0.996617	6387	2	0.052898	0.092981	0.992208	1802	2	0.47356	0.092981	FALSE	6	0.73877	0.78128	14321	1	0.0008994	0.0042222	0.610125	142	2	0.10107	0.0042222	0.0042222	0	0.287315	FALSE	TRUE	TRUE	TRUE	TRUE	TRUE
GTF2F2	6	0.0059434	0.0203	0.924058	408	4	0.26282	0.27685	0.999972	5240	1	-0.69091	0.0203	0.0203	6	0.024489	0.076969	1535	1	0.94126	0.94127	1	20187	0	-0.066109	0.076969	FALSE	0	-0.378509	FALSE	FALSE	FALSE	TRUE	TRUE	TRUE
TUBA1B	6	0.033729	0.083533	0.98246	1583	3	0.23316	0.25249	0.999972	4766	1	-0.34114	0.083533	FALSE	6	0.0032947	0.013822	320	4	0.8924	0.89237	1	19122	0	-0.3823	0.013822	0.013822	0	-0.36172	FALSE	FALSE	FALSE	TRUE	TRUE	TRUE
COX6B2	6	0.06465	0.14424	0.996617	2697	3	0.031568	0.060124	0.962124	1192	1	-0.5731	0.060124	FALSE	6	0.06063	0.16318	3020	2	0.010379	0.03755	0.899209	879	2	0.049848	0.03755	0.03755	0	-0.261626	FALSE	FALSE	TRUE	FALSE	TRUE	FALSE
UPF1	6	0.11358	0.21004	0.996617	3823	2	0.019226	0.040779	0.945149	833	1	-0.051809	0.040779	0.040779	6	0.02173	0.06996	1417	1	0.017653	0.05721	0.939056	1285	4	0.34924	0.05721	FALSE	0	0.148716	FALSE	FALSE	TRUE	FALSE	TRUE	FALSE
ICAM2	6	0.0027578	0.010222	0.848344	225	3	0.33308	0.3376	0.999972	6447	1	-0.39344	0.010222	0.010222	6	0.028812	0.087863	1716	1	0.29164	0.4555	1	9400	2	0.021155	0.087863	FALSE	0	-0.186143	FALSE	FALSE	TRUE	FALSE	TRUE	FALSE
SAYSD1	6	0.0027656	0.010243	0.848344	227	2	0.9686	0.96872	0.999972	18983	0	-0.3541	0.010243	0.010243	6	0.028925	0.088123	1722	4	0.84799	0.84829	1	18094	1	-0.3744	0.088123	FALSE	0	-0.36425	FALSE	FALSE	FALSE	TRUE	TRUE	TRUE
POLR2D	6	0.0044212	0.015538	0.881372	327	3	0.92221	0.92237	0.999972	18110	0	-0.38678	0.015538	0.015538	6	0.026818	0.082834	1619	3	0.47829	0.62115	1	12823	2	-0.40952	0.082834	FALSE	0	-0.39815	FALSE	FALSE	FALSE	TRUE	TRUE	TRUE
LAP3	4	0.03984	0.08054	0.98246	1823	2	0.42344	0.42331	0.999972	8149	0	-0.75212	0.08054	FALSE	6	0.86765	0.8683	15958	1	0.0043784	0.017865	0.819354	458	4	0.40913	0.017865	0.017865	0	-0.171495	FALSE	FALSE	TRUE	FALSE	TRUE	FALSE
RASL11A	6	0.79209	0.79247	0.998583	14621	0	0.04233	0.076793	0.986834	1496	2	0.4638	0.076793	FALSE	6	0.0053511	0.02164	473	5	0.91269	0.91272	1	19564	0	-0.41776	0.02164	0.02164	0	0.02302	FALSE	TRUE	FALSE	FALSE	TRUE	FALSE
C9orf153	6	0.76304	0.76335	0.998583	14090	0	0.045815	0.082077	0.991464	1592	2	0.45193	0.082077	FALSE	6	0.33389	0.5078	9364	2	0.0039931	0.016387	0.813614	424	4	0.41309	0.016387	0.016387	0	0.43251	FALSE	TRUE	TRUE	TRUE	TRUE	TRUE
ICK	6	0.55728	0.57879	0.996617	10657	1	0.041354	0.075311	0.983348	1474	2	0.56219	0.075311	FALSE	6	0.39837	0.55982	10228	1	0.0058023	0.023229	0.848998	571	5	0.24549	0.023229	0.023229	0	0.40384	FALSE	TRUE	TRUE	TRUE	TRUE	TRUE
LY96	6	0.040249	0.096551	0.98246	1837	3	0.65469	0.6547	0.999972	12740	0	-0.64123	0.096551	FALSE	6	0.00037673	0.002004	75	6	0.99951	0.99949	1	21668	0	-0.28918	0.002004	0.002004	0	-0.465205	FALSE	FALSE	FALSE	TRUE	TRUE	TRUE
FRG1	4	0.047506	0.091602	0.98246	2114	1	0.95691	0.95685	0.999972	18771	0	-0.21122	0.091602	FALSE	6	0.001579	0.0071637	172	4	0.55903	0.6789	1	14030	1	-0.57911	0.0071637	0.0071637	0	-0.395165	FALSE	FALSE	FALSE	TRUE	TRUE	TRUE
OR2A1	1	0.087994	0.087989	0.98246	3323	1	0.91201	0.91241	0.999972	17904	0	-0.93215	0.087989	FALSE	6	0.26137	0.45114	8296	1	0.0025525	0.010829	0.767832	299	5	0.24241	0.010829	0.010829	0	-0.34487	FALSE	FALSE	TRUE	FALSE	TRUE	FALSE
SLCO2B1	6	0.015768	0.04639	0.972	892	1	0.62172	0.6217	0.999972	12052	0	-0.081214	0.04639	0.04639	6	0.015052	0.0526	1081	2	0.15059	0.2979	1	6072	3	0.12535	0.0526	FALSE	0	0.022068	FALSE	FALSE	TRUE	FALSE	TRUE	FALSE
NOLC1	6	0.56651	0.58553	0.996617	10779	1	0.0069157	0.018602	0.909174	385	1	0.24606	0.018602	0.018602	6	0.32205	0.49854	9177	2	0.026546	0.080453	0.980851	1712	4	0.25069	0.080453	FALSE	0	0.248375	FALSE	TRUE	TRUE	TRUE	TRUE	TRUE
SETD3	6	0.37066	0.46241	0.996617	8433	1	0.034647	0.064938	0.966256	1285	2	-0.013476	0.064938	FALSE	6	0.23936	0.42574	7833	1	0.0091501	0.034117	0.890928	799	2	-0.11225	0.034117	0.034117	0	-0.062863	FALSE	FALSE	FALSE	TRUE	TRUE	TRUE
DSCR3	6	0.71037	0.71069	0.99695	13131	0	0.051257	0.090516	0.992208	1757	1	0.063386	0.090516	FALSE	6	0.70697	0.76556	14015	1	0.0019747	0.0085829	0.742594	244	5	0.33943	0.0085829	0.0085829	0	0.201408	FALSE	TRUE	TRUE	TRUE	TRUE	TRUE
CYP4F2	6	0.28082	0.40453	0.996617	7332	2	0.032839	0.062096	0.962124	1229	2	0.23953	0.062096	FALSE	6	0.079451	0.19824	3693	1	0.01019	0.037022	0.898797	863	4	0.31173	0.037022	0.037022	0	0.27563	FALSE	TRUE	TRUE	TRUE	TRUE	TRUE
KLHL18	6	0.025051	0.065671	0.98246	1251	3	0.96957	0.96971	0.999972	19004	0	-0.56487	0.065671	FALSE	6	0.99774	0.99772	18513	0	0.0090039	0.033697	0.890928	788	4	0.40359	0.033697	0.033697	0	-0.08064	FALSE	FALSE	TRUE	FALSE	TRUE	FALSE
MPV17L2	6	0.972	0.97214	0.999967	18025	0	0.049769	0.088148	0.991464	1710	2	0.75133	0.088148	FALSE	6	0.99316	0.99311	18393	0	0.0026536	0.011225	0.767832	310	4	0.40941	0.011225	0.011225	0	0.58037	FALSE	TRUE	TRUE	TRUE	TRUE	TRUE
F2RL1	6	0.28487	0.40921	0.996617	7420	2	0.03801	0.07013	0.977073	1380	1	-0.17568	0.07013	FALSE	6	0.33728	0.51049	9408	1	0.0074546	0.029313	0.872448	699	3	0.14632	0.029313	0.029313	0	-0.01468	FALSE	FALSE	TRUE	FALSE	TRUE	FALSE
MEGF11	6	0.031088	0.078135	0.98246	1475	1	0.6698	0.66985	0.999972	13055	0	-0.32438	0.078135	FALSE	6	0.0052885	0.02142	464	2	0.029204	0.087253	0.98806	1851	2	-0.16291	0.02142	0.02142	0	-0.243645	FALSE	FALSE	FALSE	TRUE	TRUE	TRUE
LANCL3	6	0.99108	0.99111	0.999967	18385	0	0.03376	0.063546	0.962124	1260	2	0.38937	0.063546	FALSE	6	0.0093239	0.036111	759	5	0.89468	0.89464	1	19164	0	-0.25563	0.036111	0.036111	0	0.06687	FALSE	TRUE	FALSE	FALSE	TRUE	FALSE
APOBEC2	6	0.027809	0.071413	0.98246	1354	2	0.64476	0.64473	0.999972	12537	0	0.0029858	0.071413	FALSE	6	0.0071514	0.028306	602	5	0.56921	0.68288	1	14139	1	-0.31639	0.028306	0.028306	0	-0.156702	FALSE	TRUE	FALSE	FALSE	TRUE	FALSE
EDARADD	6	0.022835	0.061111	0.98246	1166	2	0.71031	0.71063	0.999972	13836	0	-0.25702	0.061111	FALSE	6	0.31413	0.49228	9057	2	0.010782	0.038632	0.900942	900	3	0.23624	0.038632	0.038632	0	-0.01039	FALSE	FALSE	TRUE	FALSE	TRUE	FALSE
CCNT2	6	0.049583	0.115	0.99165	2170	3	0.056754	0.098915	0.994372	1911	1	-0.2681	0.098915	FALSE	6	0.00026787	0.0014358	64	6	0.99973	0.99972	1	21680	0	-0.3544	0.0014358	0.0014358	0	-0.31125	FALSE	FALSE	FALSE	TRUE	TRUE	TRUE
DHX35	6	0.99673	0.99674	0.999967	18508	0	0.00018315	0.00073711	0.573886	20	4	0.97129	0.00073711	0.00073711	6	0.027987	0.085758	1676	4	0.9854	0.98537	1	21244	0	-0.51147	0.085758	FALSE	0	0.22991	FALSE	TRUE	FALSE	FALSE	TRUE	FALSE
CCDC65	6	0.027474	0.070734	0.98246	1338	3	0.34623	0.34958	0.999972	6682	1	-0.43286	0.070734	FALSE	6	0.44131	0.59521	10900	1	0.0077039	0.030038	0.880713	709	3	0.33401	0.030038	0.030038	0	-0.049425	FALSE	FALSE	TRUE	FALSE	TRUE	FALSE
TIMM8A	6	0.81841	0.81852	0.998583	15126	0	0.0012912	0.0041942	0.728808	111	3	0.86472	0.0041942	0.0041942	6	0.77829	0.80319	14761	1	0.032918	0.096714	1	2016	2	0.07667	0.096714	FALSE	0	0.470695	FALSE	TRUE	TRUE	TRUE	TRUE	TRUE
SLC35E3	6	0.86615	0.8662	0.999001	16009	0	0.056127	0.097947	0.994372	1891	1	0.3135	0.097947	FALSE	6	0.00057761	0.0030257	102	1	0.0084854	0.032187	0.890568	750	3	0.23939	0.0030257	0.0030257	0	0.276445	FALSE	TRUE	TRUE	TRUE	TRUE	TRUE
PRAMEF11	4	0.92208	0.9222	0.999085	17080	0	0.023533	0.04318	0.946382	956	2	0.70343	0.04318	0.04318	5	0.95749	0.95765	17630	0	0.018407	0.057829	0.940833	1320	3	0.4566	0.057829	FALSE	0	0.580015	FALSE	TRUE	TRUE	TRUE	TRUE	TRUE
NPDC1	6	0.018632	0.052374	0.98246	997	1	0.77171	0.77215	0.999972	15066	0	-0.070341	0.052374	FALSE	6	0.013662	0.048975	998	2	0.29744	0.46051	1	9503	2	-0.016556	0.048975	0.048975	0	-0.0434485	FALSE	FALSE	FALSE	TRUE	TRUE	TRUE
EIF5A	6	0.0064795	0.021981	0.942269	432	2	0.52918	0.52905	0.999972	10176	0	0.30063	0.021981	0.021981	6	0.025473	0.07944	1569	4	0.84548	0.84588	1	18044	1	-0.25751	0.07944	FALSE	0	0.02156	FALSE	TRUE	FALSE	FALSE	TRUE	FALSE
FBL	6	0.74975	0.75011	0.998146	13857	0	0.053347	0.093675	0.992208	1816	2	0.26574	0.093675	FALSE	6	0.001732	0.007777	186	1	0.0053923	0.02169	0.844882	539	5	0.30518	0.007777	0.007777	0	0.28546	FALSE	TRUE	TRUE	TRUE	TRUE	TRUE
C15orf65	6	0.95684	0.95693	0.999967	17732	0	0.015237	0.03457	0.945149	705	2	0.60325	0.03457	0.03457	6	0.020595	0.067036	1344	2	0.29554	0.45888	1	9472	1	-0.13205	0.067036	FALSE	0	0.2356	FALSE	TRUE	FALSE	FALSE	TRUE	FALSE
TMEM222	6	0.0047745	0.016665	0.885429	352	3	0.98008	0.98027	0.999972	19211	0	-0.75521	0.016665	0.016665	6	0.027735	0.085156	1660	2	0.46166	0.60587	1	12499	1	-0.045286	0.085156	FALSE	0	-0.400248	FALSE	FALSE	FALSE	TRUE	TRUE	TRUE
SAFB2	6	0.019043	0.05324	0.98246	1012	2	0.9912	0.99123	0.999972	19449	0	-0.30674	0.05324	FALSE	6	0.013599	0.048797	996	4	0.36705	0.52103	1	10786	1	-0.35051	0.048797	0.048797	0	-0.328625	FALSE	FALSE	FALSE	TRUE	TRUE	TRUE
MUSTN1	6	0.22561	0.33972	0.996617	6166	2	0.0043497	0.012114	0.860613	270	2	-0.18075	0.012114	0.012114	6	0.64473	0.73863	13517	1	0.030279	0.089978	0.995969	1893	4	0.33715	0.089978	FALSE	0	0.0782	FALSE	FALSE	TRUE	FALSE	TRUE	FALSE
RTEL1	6	0.0040089	0.014234	0.869358	301	2	0.81446	0.81455	0.999972	15898	0	0.18649	0.014234	0.014234	6	0.028827	0.087899	1717	4	0.94828	0.94833	1	20355	0	-0.28484	0.087899	FALSE	0	-0.049175	FALSE	TRUE	FALSE	FALSE	TRUE	FALSE
HSPA13	6	0.87218	0.87224	0.999001	16128	0	0.030897	0.059063	0.962124	1169	2	0.15379	0.059063	FALSE	6	0.94441	0.94441	17376	0	0.01242	0.043092	0.907348	984	3	0.18741	0.043092	0.043092	0	0.1706	FALSE	TRUE	TRUE	TRUE	TRUE	TRUE
EXOSC5	6	0.8329	0.83296	0.998583	15392	0	0.054387	0.095264	0.993997	1847	2	0.08619	0.095264	FALSE	6	0.99572	0.99571	18456	0	0.0015833	0.0069729	0.694	213	5	0.4233	0.0069729	0.0069729	0	0.254745	FALSE	TRUE	TRUE	TRUE	TRUE	TRUE
KIAA2018	6	0.91207	0.91228	0.999085	16894	0	0.047052	0.083953	0.991464	1627	1	0.044476	0.083953	FALSE	6	0.35895	0.52781	9698	1	0.0044969	0.018293	0.820193	467	2	0.052016	0.018293	0.018293	0	0.048246	FALSE	TRUE	TRUE	TRUE	TRUE	TRUE
CNOT10	6	0.39154	0.474	0.996617	8663	1	0.056046	0.097833	0.994372	1888	2	0.22418	0.097833	FALSE	6	0.00092906	0.0045809	129	2	0.71736	0.75324	1	15912	1	-0.043596	0.0045809	0.0045809	0	0.090292	FALSE	TRUE	FALSE	FALSE	TRUE	FALSE
ZNF433	6	0.024437	0.064443	0.98246	1227	2	0.62873	0.6287	0.999972	12187	0	-0.23163	0.064443	FALSE	6	0.69097	0.75822	13862	1	0.010541	0.037991	0.899549	889	4	0.39733	0.037991	0.037991	0	0.08285	FALSE	FALSE	TRUE	FALSE	TRUE	FALSE
STAR	6	0.00061106	0.0027613	0.749414	65	2	0.034234	0.064283	0.962428	1276	1	-0.12755	0.0027613	0.0027613	6	0.0062385	0.02496	540	4	0.27331	0.44009	1	9072	1	-0.3394	0.02496	0.02496	6.8922e-05	-0.233475	8.32328	FALSE	FALSE	TRUE	TRUE	TRUE
MBOAT4	6	0.83131	0.83138	0.998583	15359	0	0.01566	0.035217	0.945149	716	1	-0.19388	0.035217	0.035217	6	0.020735	0.067396	1352	2	0.64981	0.71814	1	15050	1	-0.026998	0.067396	FALSE	0	-0.110439	FALSE	FALSE	FALSE	TRUE	TRUE	TRUE
C1orf100	6	0.24273	0.35972	0.996617	6537	2	0.051782	0.091327	0.992208	1769	1	-0.53397	0.091327	FALSE	6	0.68292	0.75469	13793	1	0.0026848	0.011353	0.767832	313	4	0.38771	0.011353	0.011353	0	-0.07313	FALSE	FALSE	TRUE	FALSE	TRUE	FALSE
WDFY1	6	0.004383	0.015418	0.881372	323	4	0.45861	0.45848	0.999972	8830	0	-0.82901	0.015418	0.015418	6	0.028576	0.087264	1707	3	0.73399	0.76294	1	16144	1	-0.14662	0.087264	FALSE	0	-0.487815	FALSE	FALSE	FALSE	TRUE	TRUE	TRUE
EMC4	6	0.041403	0.098887	0.98246	1888	2	0.56185	0.56178	0.999972	10828	0	-0.20652	0.098887	FALSE	6	0.00074604	0.0038238	121	5	0.99659	0.99656	1	21564	0	-0.65539	0.0038238	0.0038238	0	-0.430955	FALSE	FALSE	FALSE	TRUE	TRUE	TRUE
TUBG1	5	0.079131	0.14928	0.996617	3148	1	0.039975	0.071205	0.977883	1437	2	0.16957	0.071205	FALSE	6	0.036094	0.10593	2035	1	0.0082858	0.031635	0.884512	743	3	0.22558	0.031635	0.031635	0	0.197575	FALSE	TRUE	TRUE	TRUE	TRUE	TRUE
FAM192A	6	0.66463	0.66607	0.99695	12317	1	0.04803	0.085449	0.991464	1656	2	0.4017	0.085449	FALSE	6	0.56303	0.70033	12795	1	0.0042716	0.017458	0.819104	445	2	0.050359	0.017458	0.017458	0	0.226029	FALSE	TRUE	TRUE	TRUE	TRUE	TRUE
SOD2	6	0.80104	0.80128	0.998583	14774	0	0.048683	0.086485	0.991464	1675	1	-0.31055	0.086485	FALSE	6	0.0040076	0.016583	364	5	0.89305	0.89301	1	19132	0	-0.49163	0.016583	0.016583	0	-0.40109	FALSE	FALSE	FALSE	TRUE	TRUE	TRUE
TMEM14C	6	0.99513	0.99513	0.999967	18476	0	0.045905	0.082212	0.991464	1595	2	0.60462	0.082212	FALSE	6	0.20785	0.38326	7043	3	0.0051885	0.020928	0.840558	521	1	-0.19882	0.020928	0.020928	0	0.2029	FALSE	TRUE	FALSE	FALSE	TRUE	FALSE
COX5B	6	0.88094	0.88102	0.999001	16305	0	0.034922	0.065362	0.96706	1292	2	-0.14921	0.065362	FALSE	6	0.32622	0.50177	9232	2	0.010529	0.037958	0.899549	888	1	0.089884	0.037958	0.037958	0	-0.029663	FALSE	FALSE	TRUE	FALSE	TRUE	FALSE
PHF3	6	0.18298	0.29036	0.996617	5289	2	0.029988	0.057636	0.960826	1150	2	-0.5254	0.057636	FALSE	6	0.97417	0.97407	17969	0	0.013353	0.045688	0.907672	1047	3	0.28646	0.045688	0.045688	0	-0.11947	FALSE	FALSE	TRUE	FALSE	TRUE	FALSE
TNFRSF18	6	0.039495	0.095062	0.98246	1811	2	0.90518	0.90536	0.999972	17759	0	-0.0056691	0.095062	FALSE	6	0.98421	0.98415	18196	0	0.0019184	0.0083392	0.732533	241	5	0.33674	0.0083392	0.0083392	0	0.165535	FALSE	FALSE	TRUE	FALSE	TRUE	FALSE
UTF1	6	0.002061	0.0079163	0.798045	184	4	0.96932	0.96946	0.999972	18996	0	-0.80907	0.0079163	0.0079163	6	0.031889	0.09549	1840	3	0.48311	0.62553	1	12908	2	-0.20131	0.09549	FALSE	0	-0.50519	FALSE	FALSE	FALSE	TRUE	TRUE	TRUE
ERF	6	0.73787	0.73825	0.997218	13656	0	0.054663	0.095674	0.993997	1852	1	-0.16789	0.095674	FALSE	6	0.99937	0.99934	18557	0	0.0017937	0.0078208	0.717738	231	5	0.58939	0.0078208	0.0078208	0	0.21075	FALSE	FALSE	TRUE	FALSE	TRUE	FALSE
PTPN12	5	0.61717	0.61796	0.996617	11536	1	0.021445	0.041203	0.945149	900	2	0.23277	0.041203	0.041203	5	0.72233	0.74286	14144	1	0.019993	0.062293	0.949702	1403	2	0.0098373	0.062293	FALSE	0	0.121304	FALSE	TRUE	TRUE	TRUE	TRUE	TRUE
TRAPPC1	6	0.021025	0.057345	0.98246	1090	3	0.25749	0.27245	0.999972	5162	1	-0.55831	0.057345	FALSE	6	0.012668	0.046282	953	3	0.84628	0.84665	1	18060	1	-0.17881	0.046282	0.046282	0	-0.36856	FALSE	FALSE	FALSE	TRUE	TRUE	TRUE
OXNAD1	6	0.5789	0.59487	0.996617	10955	1	0.049209	0.087292	0.991464	1694	2	0.2225	0.087292	FALSE	6	0.0071631	0.028347	604	3	0.0039874	0.016368	0.813614	423	2	-0.20891	0.016368	0.016368	0	0.006795	FALSE	TRUE	FALSE	FALSE	TRUE	FALSE
UBIAD1	6	0.8449	0.84495	0.998747	15624	0	0.036097	0.06718	0.970373	1327	1	0.021818	0.06718	FALSE	6	0.0094328	0.036508	767	3	0.28613	0.45085	1	9305	2	-0.15606	0.036508	0.036508	0	-0.067121	FALSE	TRUE	FALSE	FALSE	TRUE	FALSE
KIF18A	6	0.079335	0.17042	0.996617	3152	2	0.65131	0.65132	0.999972	12672	0	-0.32397	0.17042	FALSE	6	7.6667e-05	0.00040545	30	6	0.9999	0.9999	1	21689	0	-0.57957	0.00040545	0.00040545	0	-0.45177	FALSE	FALSE	FALSE	TRUE	TRUE	TRUE
COMMD3-BMI1	2	0.62915	0.62902	0.996617	11740	0	0.10129	0.10223	0.994372	2867	1	0.41618	0.10223	FALSE	2	0.99908	0.99907	18548	0	0.00092154	0.0017343	0.465041	148	2	0.80091	0.0017343	0.0017343	0	0.608545	FALSE	TRUE	TRUE	TRUE	TRUE	TRUE
ZPLD1	6	0.72113	0.7215	0.99695	13346	0	0.034407	0.06456	0.964372	1280	2	0.42712	0.06456	FALSE	6	0.54472	0.68393	12511	2	0.011152	0.039662	0.903093	918	2	0.0025776	0.039662	0.039662	0	0.214849	FALSE	TRUE	TRUE	TRUE	TRUE	TRUE
MDFIC	6	0.12817	0.22695	0.996617	4138	2	0.020304	0.042449	0.945634	869	1	-0.4544	0.042449	0.042449	6	0.018668	0.062061	1252	3	0.72875	0.75978	1	16068	1	-0.17614	0.062061	FALSE	0	-0.31527	FALSE	FALSE	FALSE	TRUE	TRUE	TRUE
PBK	6	0.87067	0.87073	0.999001	16096	0	0.03923	0.072028	0.97911	1415	1	-0.098191	0.072028	FALSE	6	0.85492	0.85713	15754	1	0.008591	0.032489	0.890568	761	3	0.22714	0.032489	0.032489	0	0.0644745	FALSE	FALSE	TRUE	FALSE	TRUE	FALSE
TCTN1	6	0.036426	0.088959	0.98246	1691	2	0.006425	0.017373	0.909174	366	1	0.2238	0.017373	0.017373	6	0.75821	0.7917	14522	1	0.029161	0.087151	0.987934	1849	2	0.028878	0.087151	FALSE	0	0.126339	FALSE	TRUE	TRUE	TRUE	TRUE	TRUE
HIST1H2AL	6	0.034953	0.085987	0.98246	1627	3	0.80531	0.80549	0.999972	15711	0	-0.54231	0.085987	FALSE	6	0.0045519	0.01865	409	5	0.99625	0.99623	1	21549	0	-0.35285	0.01865	0.01865	0	-0.44758	FALSE	FALSE	FALSE	TRUE	TRUE	TRUE
CARS2	6	0.99518	0.99519	0.999967	18478	0	0.027665	0.053991	0.958464	1079	1	0.26325	0.053991	FALSE	6	0.34451	0.51628	9505	2	0.015214	0.050687	0.921818	1154	4	0.34623	0.050687	FALSE	0	0.30474	FALSE	TRUE	TRUE	TRUE	TRUE	TRUE
PTEN	4	0.80638	0.80622	0.998583	14889	0	0.068787	0.092553	0.992208	2230	1	-0.15852	0.092553	FALSE	6	0.0028603	0.012199	281	2	0.89646	0.89644	1	19203	0	-0.11227	0.012199	0.012199	0	-0.135395	FALSE	FALSE	FALSE	TRUE	TRUE	TRUE
VPS53	6	0.00054743	0.0024763	0.749414	58	3	0.67469	0.67474	0.999972	13145	0	-0.55638	0.0024763	0.0024763	6	0.063678	0.17003	3142	1	0.035119	0.10229	1	2123	1	-0.0012381	0.10229	FALSE	0	-0.278809	FALSE	FALSE	FALSE	TRUE	TRUE	TRUE
CDC45	6	0.017336	0.049639	0.979805	951	2	0.030984	0.059185	0.962124	1175	2	-0.16655	0.049639	0.049639	6	0.016093	0.055353	1138	2	0.84291	0.84349	1	17985	1	-0.077339	0.055353	FALSE	0	-0.121945	FALSE	FALSE	FALSE	TRUE	TRUE	TRUE
FAM193A	6	0.42896	0.49523	0.996617	9049	1	0.7088	0.70909	0.999972	13803	0	-0.050314	0.49523	FALSE	6	2.3803e-05	0.00014032	18	5	0.1195	0.25087	1	5104	1	-0.48828	0.00014032	0.00014032	0	-0.269297	FALSE	FALSE	FALSE	TRUE	TRUE	TRUE
ASS1	5	0.036797	0.087852	0.98246	1707	1	0.491	0.49151	0.999972	9440	0	-0.18485	0.087852	FALSE	6	0.0042205	0.017389	376	3	0.30242	0.46478	1	9590	1	-0.18045	0.017389	0.017389	0	-0.18265	FALSE	FALSE	FALSE	TRUE	TRUE	TRUE
ETV7	6	0.85426	0.85424	0.999001	15786	0	0.037826	0.069851	0.97643	1374	2	0.02115	0.069851	FALSE	6	0.1399	0.28753	5352	1	0.0096672	0.035558	0.894938	826	4	0.35054	0.035558	0.035558	0	0.185845	FALSE	TRUE	TRUE	TRUE	TRUE	TRUE
MYO1G	6	0.88221	0.88227	0.999085	16330	0	0.0083162	0.022118	0.918104	458	3	0.54655	0.022118	0.022118	6	0.027035	0.083408	1627	4	0.44806	0.59346	1	12245	2	-0.27643	0.083408	FALSE	0	0.13506	FALSE	TRUE	FALSE	FALSE	TRUE	FALSE
ZFP37	6	0.030928	0.077837	0.98246	1469	2	0.52518	0.52498	0.999972	10099	0	-0.25753	0.077837	FALSE	6	0.90113	0.9012	16564	0	0.0070067	0.027707	0.868733	661	3	0.26405	0.027707	0.027707	0	0.00326	FALSE	FALSE	TRUE	FALSE	TRUE	FALSE
MSGN1	6	0.041296	0.098658	0.98246	1881	2	0.53728	0.53717	0.999972	10351	0	-0.26367	0.098658	FALSE	6	0.0015313	0.0069707	169	2	0.88674	0.88668	1	19002	0	0.064657	0.0069707	0.0069707	0	-0.0995065	FALSE	FALSE	TRUE	FALSE	TRUE	FALSE
DDX26B	6	0.031137	0.07823	0.98246	1476	2	0.76886	0.76927	0.999972	15002	0	-0.34257	0.07823	FALSE	6	0.0069733	0.027634	590	5	0.49934	0.64048	1	13222	1	-0.29315	0.027634	0.027634	0	-0.31786	FALSE	FALSE	FALSE	TRUE	TRUE	TRUE
RRM2	6	0.038253	0.092612	0.98246	1765	3	0.70905	0.70935	0.999972	13809	0	-0.47299	0.092612	FALSE	6	0.0031701	0.013375	309	4	0.97594	0.97589	1	21001	0	-0.47622	0.013375	0.013375	0	-0.474605	FALSE	FALSE	FALSE	TRUE	TRUE	TRUE
PYURF	6	0.41162	0.48522	0.996617	8875	1	0.045482	0.0816	0.991464	1576	2	-0.033829	0.0816	FALSE	6	0.97782	0.97776	18052	0	0.0061523	0.024559	0.856253	592	5	0.32491	0.024559	0.024559	0	0.14554	FALSE	FALSE	TRUE	FALSE	TRUE	FALSE
C2orf62	6	0.032316	0.080647	0.98246	1517	2	0.087504	0.1443	0.999972	2695	1	-0.16596	0.080647	FALSE	6	0.0064165	0.025616	553	4	0.98863	0.98859	1	21335	0	-0.27151	0.025616	0.025616	0	-0.218735	FALSE	FALSE	FALSE	TRUE	TRUE	TRUE
CEBPD	6	0.036778	0.089675	0.98246	1705	3	0.026969	0.052893	0.956848	1066	1	-0.5737	0.052893	FALSE	6	0.54635	0.68541	12539	2	0.016242	0.053439	0.921818	1225	2	-0.10465	0.053439	FALSE	0	-0.339175	FALSE	FALSE	FALSE	TRUE	TRUE	TRUE
EFNB1	6	0.034947	0.085973	0.98246	1626	3	0.23868	0.25692	0.999972	4854	1	-0.52516	0.085973	FALSE	6	0.0050087	0.020368	444	3	0.47089	0.61436	1	12681	1	-0.21959	0.020368	0.020368	0	-0.372375	FALSE	FALSE	FALSE	TRUE	TRUE	TRUE
FAM110B	6	0.019602	0.054398	0.98246	1024	2	0.80507	0.80525	0.999972	15705	0	-0.087345	0.054398	FALSE	6	0.014808	0.051964	1067	3	0.025768	0.078459	0.975468	1684	2	-0.19507	0.051964	FALSE	0	-0.141207	FALSE	FALSE	FALSE	TRUE	TRUE	TRUE
GIMAP2	6	0.98031	0.98052	0.999967	18188	0	0.037365	0.06913	0.97572	1359	2	0.24683	0.06913	FALSE	6	0.081231	0.20094	3736	1	0.010285	0.037277	0.898797	868	3	0.29302	0.037277	0.037277	0	0.269925	FALSE	TRUE	TRUE	TRUE	TRUE	TRUE
ARID5A	6	0.35317	0.45316	0.996617	8247	1	0.014848	0.033968	0.945149	693	2	-0.062268	0.033968	0.033968	6	0.98219	0.98212	18151	0	0.023603	0.072872	0.962378	1584	2	0.12642	0.072872	FALSE	0	0.032076	FALSE	FALSE	TRUE	FALSE	TRUE	FALSE
ALDH7A1	6	0.026486	0.068653	0.98246	1307	1	0.33187	0.33652	0.999972	6428	1	0.28738	0.068653	FALSE	6	0.0099049	0.038232	800	2	0.91135	0.91135	1	19524	0	-0.021613	0.038232	0.038232	0	0.132884	FALSE	TRUE	FALSE	FALSE	TRUE	FALSE
SPATA31A4	3	0.87491	0.87504	0.999001	16188	0	0.015208	0.028301	0.931774	703	2	0.88607	0.028301	0.028301	5	0.96783	0.968	17824	0	0.027283	0.07892	0.976611	1749	3	0.39948	0.07892	FALSE	0	0.642775	FALSE	TRUE	TRUE	TRUE	TRUE	TRUE
FNTB	6	0.013493	0.041626	0.972	793	1	0.12598	0.1715	0.999972	3218	1	-0.18592	0.041626	0.041626	6	0.02007	0.065688	1317	4	0.9946	0.99458	1	21496	0	-0.41368	0.065688	FALSE	0	-0.2998	FALSE	FALSE	FALSE	TRUE	TRUE	TRUE
WISP3	6	0.52536	0.55619	0.996617	10226	1	0.0034664	0.0098625	0.820575	232	2	0.23131	0.0098625	0.0098625	6	0.1464	0.29688	5492	1	0.033216	0.097463	1	2031	3	0.23533	0.097463	FALSE	0	0.23332	FALSE	TRUE	TRUE	TRUE	TRUE	TRUE
FASTKD1	6	0.59656	0.60856	0.996617	11220	1	0.014239	0.033039	0.945149	677	2	0.23146	0.033039	0.033039	6	0.25717	0.44788	8223	2	0.024227	0.074496	0.967863	1612	3	0.13215	0.074496	FALSE	0	0.181805	FALSE	TRUE	TRUE	TRUE	TRUE	TRUE
MRPL53	6	0.1272	0.22579	0.996617	4118	1	0.028563	0.05541	0.958464	1112	2	0.08945	0.05541	FALSE	6	0.56949	0.70607	12886	2	0.015768	0.052218	0.921818	1189	4	0.48047	0.052218	FALSE	0	0.28496	FALSE	TRUE	TRUE	TRUE	TRUE	TRUE
LARS2	6	0.22371	0.33751	0.996617	6131	1	0.015655	0.035205	0.945149	715	2	0.15187	0.035205	0.035205	6	0.022716	0.072474	1453	1	0.2204	0.39546	1	8111	2	0.22731	0.072474	FALSE	0	0.18959	FALSE	TRUE	TRUE	TRUE	TRUE	TRUE
IFT20	6	0.74254	0.74292	0.997898	13729	0	0.003637	0.010297	0.82204	241	3	0.79489	0.010297	0.010297	6	0.22528	0.4069	7489	3	0.033202	0.09743	1	2029	3	0.063709	0.09743	FALSE	0	0.4293	FALSE	TRUE	TRUE	TRUE	TRUE	TRUE
CGNL1	6	0.10144	0.19593	0.996617	3579	2	0.020105	0.042152	0.945149	862	2	-0.27996	0.042152	0.042152	6	0.02003	0.065588	1315	3	0.9787	0.97864	1	21074	0	-0.27915	0.065588	FALSE	0	-0.279555	FALSE	FALSE	FALSE	TRUE	TRUE	TRUE
RAPGEFL1	6	0.019406	0.053989	0.98246	1017	2	0.036472	0.067756	0.970806	1340	2	-0.079259	0.053989	FALSE	6	0.66759	0.74809	13689	1	0.016375	0.053795	0.92195	1232	4	0.30787	0.053795	FALSE	0	0.114305	FALSE	FALSE	TRUE	FALSE	TRUE	FALSE
PDLIM1	6	0.014415	0.04358	0.972	829	2	0.81333	0.81343	0.999972	15863	0	-0.24868	0.04358	0.04358	6	0.019508	0.064232	1291	3	0.98259	0.98254	1	21164	0	-0.23383	0.064232	FALSE	0	-0.241255	FALSE	FALSE	FALSE	TRUE	TRUE	TRUE
OR5AR1	6	0.90347	0.90362	0.999085	16727	0	0.0073939	0.019809	0.909174	409	3	0.73985	0.019809	0.019809	6	0.076498	0.19386	3607	2	0.029531	0.08809	0.991285	1864	2	-0.14417	0.08809	FALSE	0	0.29784	FALSE	TRUE	FALSE	FALSE	TRUE	FALSE
NOC4L	6	0.63736	0.64193	0.99695	11865	1	0.0001751	0.00069782	0.573886	18	4	1.0248	0.00069782	0.00069782	6	0.24498	0.4333	7969	1	0.034095	0.099658	1	2074	3	0.25356	0.099658	FALSE	0	0.63918	FALSE	TRUE	TRUE	TRUE	TRUE	TRUE
SYNE1	6	0.0081688	0.027178	0.96439	528	2	0.9053	0.90548	0.999972	17764	0	-0.22628	0.027178	0.027178	6	0.026014	0.080806	1589	2	0.51296	0.65322	1	13478	1	-0.030464	0.080806	FALSE	0	-0.128372	FALSE	FALSE	FALSE	TRUE	TRUE	TRUE
HBS1L	6	0.033256	0.082557	0.98246	1558	3	0.44237	0.4424	0.999972	8519	0	-0.44923	0.082557	FALSE	6	0.006403	0.025562	549	4	0.67305	0.72961	1	15316	1	-0.36546	0.025562	0.025562	0	-0.407345	FALSE	FALSE	FALSE	TRUE	TRUE	TRUE
TSPAN31	6	0.040237	0.096529	0.98246	1836	2	0.88219	0.88226	0.999972	17296	0	-0.50728	0.096529	FALSE	6	0.0027349	0.011731	270	1	0.33159	0.48991	1	10144	2	0.069136	0.011731	0.011731	0	-0.219072	FALSE	FALSE	TRUE	FALSE	TRUE	FALSE
RRH	6	0.99752	0.9975	0.999967	18526	0	0.049213	0.087297	0.991464	1695	2	0.70625	0.087297	FALSE	6	0.0051979	0.021073	461	4	0.075458	0.18204	1	3714	1	-0.50353	0.021073	0.021073	0	0.10136	FALSE	TRUE	FALSE	FALSE	TRUE	FALSE
ENTPD1	5	0.43941	0.47112	0.996617	9178	1	0.036356	0.065427	0.96706	1336	2	0.023736	0.065427	FALSE	6	0.011438	0.043011	894	4	0.98161	0.98154	1	21137	0	-0.34581	0.043011	0.043011	0	-0.161037	FALSE	TRUE	FALSE	FALSE	TRUE	FALSE
GALNT11	6	0.034341	0.084775	0.98246	1606	1	0.83682	0.8369	0.999972	16370	0	-0.15879	0.084775	FALSE	6	0.0059267	0.02379	512	5	0.99091	0.99087	1	21400	0	-0.26529	0.02379	0.02379	0	-0.21204	FALSE	FALSE	FALSE	TRUE	TRUE	TRUE
FAT2	6	0.89688	0.89701	0.999085	16598	0	0.0034322	0.0097743	0.820575	230	3	0.54753	0.0097743	0.0097743	6	0.99117	0.99114	18345	0	0.033752	0.098792	1	2057	3	0.17279	0.098792	FALSE	0	0.36016	FALSE	TRUE	TRUE	TRUE	TRUE	TRUE
IFI30	6	0.98146	0.98168	0.999967	18211	0	0.028384	0.055128	0.958464	1104	2	0.45251	0.055128	FALSE	6	0.92994	0.9301	17108	0	0.016251	0.053463	0.921818	1226	3	0.18321	0.053463	FALSE	0	0.31786	FALSE	TRUE	TRUE	TRUE	TRUE	TRUE
SFT2D3	6	0.5598	0.5806	0.996617	10696	1	0.030193	0.057954	0.960826	1156	2	0.48536	0.057954	FALSE	6	0.014357	0.050814	1038	3	0.10021	0.22111	1	4532	1	-0.11354	0.050814	FALSE	0	0.18591	FALSE	TRUE	FALSE	FALSE	TRUE	FALSE
REXO1L1	2	0.84445	0.84434	0.998747	15615	0	0.013887	0.019856	0.909174	663	1	1.1253	0.019856	0.019856	6	0.96014	0.96021	17673	0	0.02989	0.088997	0.994823	1873	3	0.32243	0.088997	FALSE	0	0.723865	FALSE	TRUE	TRUE	TRUE	TRUE	TRUE
FZD5	6	0.025467	0.066539	0.98246	1268	2	0.88087	0.88096	0.999972	17267	0	-0.44832	0.066539	FALSE	6	0.011226	0.04245	883	3	0.43849	0.58464	1	12076	2	-0.064168	0.04245	0.04245	0	-0.256244	FALSE	FALSE	FALSE	TRUE	TRUE	TRUE
OR13J1	6	0.017703	0.050428	0.98246	959	3	0.080165	0.13448	0.999972	2525	1	-0.53123	0.050428	FALSE	6	0.017332	0.058564	1187	1	0.88329	0.88324	1	18908	0	0.048389	0.058564	FALSE	0	-0.24142	FALSE	FALSE	TRUE	FALSE	TRUE	FALSE
ITGA9	6	0.017282	0.049523	0.979546	948	1	0.95427	0.9544	0.999972	18712	0	-0.34296	0.049523	0.049523	6	0.91592	0.91598	16837	0	0.018549	0.059592	0.944042	1327	4	0.23847	0.059592	FALSE	0	-0.052245	FALSE	FALSE	TRUE	FALSE	TRUE	FALSE
CORO1B	6	0.039248	0.094595	0.98246	1802	2	0.80762	0.80773	0.999972	15766	0	0.11149	0.094595	FALSE	6	0.0034763	0.014532	335	4	0.22493	0.39926	1	8185	2	-0.43288	0.014532	0.014532	0	-0.160695	FALSE	TRUE	FALSE	FALSE	TRUE	FALSE
PPP1R3B	6	0.22184	0.33529	0.996617	6092	1	0.031465	0.059943	0.962124	1191	2	0.153	0.059943	FALSE	6	0.013811	0.04937	1004	3	0.84233	0.84296	1	17975	1	-0.087132	0.04937	0.04937	0	0.032934	FALSE	TRUE	FALSE	FALSE	TRUE	FALSE
RNASE8	6	0.014266	0.043241	0.972	819	3	0.86216	0.86215	0.999972	16880	0	-0.69845	0.043241	0.043241	6	0.48555	0.63257	11568	2	0.021004	0.066084	0.949702	1464	3	0.14231	0.066084	FALSE	0	-0.27807	FALSE	FALSE	TRUE	FALSE	TRUE	FALSE
OXTR	6	0.030474	0.076918	0.98246	1453	2	0.64587	0.64584	0.999972	12564	0	-0.43887	0.076918	FALSE	6	0.0083357	0.032522	700	1	0.3904	0.54164	1	11220	2	-0.048878	0.032522	0.032522	0	-0.243874	FALSE	FALSE	FALSE	TRUE	TRUE	TRUE
C1orf172	6	0.0030391	0.011126	0.853827	239	2	0.045681	0.081891	0.991464	1587	1	-0.12774	0.011126	0.011126	6	0.033021	0.098335	1890	2	0.15858	0.30977	1	6308	3	0.12365	0.098335	FALSE	0	-0.002045	FALSE	FALSE	TRUE	FALSE	TRUE	FALSE
PRSS55	5	0.0066756	0.020846	0.933456	443	1	0.0089005	0.020499	0.909174	492	1	-0.18224	0.020499	0.020499	6	0.029277	0.088982	1734	2	0.41155	0.56049	1	11590	2	-0.0727	0.088982	FALSE	0	-0.12747	FALSE	FALSE	FALSE	TRUE	TRUE	TRUE
RAD52	6	0.96369	0.9638	0.999967	17868	0	0.038039	0.070175	0.977073	1381	2	0.34762	0.070175	FALSE	6	0.010246	0.039404	829	3	0.97804	0.97799	1	21058	0	-0.31719	0.039404	0.039404	0	0.015215	FALSE	TRUE	FALSE	FALSE	TRUE	FALSE
KITLG	5	0.0033537	0.011751	0.853827	261	2	0.48212	0.48276	0.999972	9278	0	-0.25601	0.011751	0.011751	5	0.084844	0.18874	3840	3	0.037217	0.098141	1	2227	2	-0.19362	0.098141	FALSE	0	-0.224815	FALSE	FALSE	FALSE	TRUE	TRUE	TRUE
NME6	6	0.91572	0.9159	0.999085	16966	0	0.049955	0.088434	0.991464	1715	2	0.34629	0.088434	FALSE	6	0.85874	0.86043	15817	1	0.0053886	0.021676	0.844882	538	3	0.22251	0.021676	0.021676	0	0.2844	FALSE	TRUE	TRUE	TRUE	TRUE	TRUE
MYOZ1	6	0.53055	0.55982	0.996617	10292	1	0.0123	0.029973	0.935589	614	1	0.077127	0.029973	0.029973	6	0.3248	0.50069	9216	2	0.026456	0.080225	0.980851	1705	3	0.18925	0.080225	FALSE	0	0.133188	FALSE	TRUE	TRUE	TRUE	TRUE	TRUE
TMEM261	6	0.39569	0.47628	0.996617	8702	1	0.016069	0.035855	0.945149	730	2	-0.20043	0.035855	0.035855	6	0.38825	0.55156	10088	2	0.024182	0.074382	0.967352	1608	4	0.30111	0.074382	FALSE	0	0.05034	FALSE	FALSE	TRUE	FALSE	TRUE	FALSE
CWC25	6	0.38572	0.47071	0.996617	8588	1	0.053156	0.093379	0.992208	1812	2	0.33859	0.093379	FALSE	6	0.0040916	0.0169	371	4	0.71401	0.75137	1	15862	1	-0.42804	0.0169	0.0169	0	-0.044725	FALSE	TRUE	FALSE	FALSE	TRUE	FALSE
CELSR3	6	0.022566	0.060561	0.98246	1155	3	0.11583	0.16422	0.999972	3073	1	-0.12095	0.060561	FALSE	6	0.013942	0.049728	1015	4	0.80573	0.81177	1	17278	1	-0.38456	0.049728	0.049728	0	-0.252755	FALSE	FALSE	FALSE	TRUE	TRUE	TRUE
CYB5B	6	0.00056054	0.0025337	0.749414	60	2	0.9663	0.96641	0.999972	18941	0	-0.24255	0.0025337	0.0025337	6	0.026063	0.080939	1592	1	0.0069511	0.027497	0.868733	653	5	0.27184	0.027497	0.027497	6.96691e-05	0.014645	8.31392	FALSE	TRUE	FALSE	TRUE	FALSE
SLC26A8	6	0.031008	0.077997	0.98246	1472	3	0.89791	0.89805	0.999972	17610	0	-0.58987	0.077997	FALSE	6	0.0084158	0.032805	707	5	0.54402	0.67306	1	13898	1	-0.28989	0.032805	0.032805	0	-0.43988	FALSE	FALSE	FALSE	TRUE	TRUE	TRUE
NCOR1	6	0.031462	0.078902	0.98246	1489	2	0.64088	0.64082	0.999972	12455	0	-0.22137	0.078902	FALSE	6	0.0081742	0.031962	688	2	0.44406	0.58977	1	12171	1	-0.011467	0.031962	0.031962	0	-0.116419	FALSE	FALSE	FALSE	TRUE	TRUE	TRUE
TCP1	6	0.037105	0.090327	0.98246	1719	2	0.055239	0.096601	0.994372	1869	1	0.15225	0.090327	FALSE	6	0.0050882	0.020638	452	4	0.18145	0.34355	1	7010	1	-0.7331	0.020638	0.020638	0	-0.290425	FALSE	TRUE	FALSE	FALSE	TRUE	FALSE
MRPL54	6	0.98109	0.9813	0.999967	18207	0	0.050728	0.089653	0.991464	1742	2	0.57558	0.089653	FALSE	6	0.49972	0.6446	11781	2	0.0052997	0.021361	0.840558	531	4	0.41294	0.021361	0.021361	0	0.49426	FALSE	TRUE	TRUE	TRUE	TRUE	TRUE
SPAG11A	2	0.74749	0.7473	0.997898	13814	0	0.050046	0.053357	0.958464	1717	1	0.66179	0.053357	FALSE	5	0.97359	0.97364	17949	0	0.018449	0.057945	0.940833	1322	4	0.15758	0.057945	FALSE	0	0.409685	FALSE	TRUE	TRUE	TRUE	TRUE	TRUE
AMELX	5	0.004811	0.016397	0.883053	353	3	0.94147	0.94171	0.999972	18478	0	-0.79406	0.016397	0.016397	6	0.031652	0.09491	1834	3	0.7222	0.75604	1	15987	1	-0.13343	0.09491	FALSE	0	-0.463745	FALSE	FALSE	FALSE	TRUE	TRUE	TRUE
UTP15	6	0.82207	0.8222	0.998583	15197	0	0.0044978	0.012485	0.860613	281	2	0.25412	0.012485	0.012485	6	0.98521	0.98518	18219	0	0.033948	0.099299	1	2066	3	0.26172	0.099299	FALSE	0	0.25792	FALSE	TRUE	TRUE	TRUE	TRUE	TRUE
OLFML2B	6	0.02052	0.056301	0.98246	1062	1	0.097315	0.15115	0.999972	2819	1	0.10182	0.056301	FALSE	6	0.016192	0.055604	1141	2	0.36862	0.52239	1	10823	2	0.081141	0.055604	FALSE	0	0.0914805	FALSE	TRUE	TRUE	TRUE	TRUE	TRUE
FARSA	6	0.031906	0.079827	0.98246	1497	2	0.0070247	0.018871	0.909174	389	1	-0.23636	0.018871	0.018871	6	0.030918	0.093085	1806	3	0.37348	0.52662	1	10909	1	-0.24324	0.093085	FALSE	0	-0.2398	FALSE	FALSE	FALSE	TRUE	TRUE	TRUE
GPSM2	6	0.13306	0.23257	0.996617	4239	2	0.010046	0.026449	0.931774	545	3	0.76892	0.026449	0.026449	6	0.22391	0.40506	7459	2	0.028512	0.085521	0.985808	1810	4	0.27771	0.085521	FALSE	0	0.523315	FALSE	TRUE	TRUE	TRUE	TRUE	TRUE
ATP6V1C2	6	0.043147	0.10235	0.984513	1949	3	0.27179	0.28439	0.999972	5381	1	-0.47894	0.10235	FALSE	6	0.13689	0.28323	5272	2	0.0022686	0.0097159	0.756787	272	3	0.031286	0.0097159	0.0097159	0	-0.223827	FALSE	FALSE	TRUE	FALSE	TRUE	FALSE
ZNF507	6	0.91586	0.91603	0.999085	16971	0	0.0045475	0.012608	0.860613	285	3	0.69961	0.012608	0.012608	6	0.091158	0.21592	4040	2	0.034046	0.099542	1	2070	2	-0.049773	0.099542	FALSE	0	0.324918	FALSE	TRUE	FALSE	FALSE	TRUE	FALSE
KIR3DL2	3	0.019991	0.039966	0.972	1045	2	0.31894	0.31886	0.999972	6209	0	-0.95352	0.039966	0.039966	5	0.95394	0.95413	17568	0	0.023888	0.072235	0.961485	1597	3	0.37556	0.072235	FALSE	0	-0.28898	FALSE	FALSE	TRUE	FALSE	TRUE	FALSE
DNAJC7	6	0.035636	0.087344	0.98246	1659	2	0.63992	0.63987	0.999972	12431	0	-0.29225	0.087344	FALSE	6	0.98668	0.98663	18257	0	0.006249	0.024922	0.860245	598	5	0.28125	0.024922	0.024922	0	-0.0055	FALSE	FALSE	TRUE	FALSE	TRUE	FALSE
GTF3C4	6	0.00070554	0.0031728	0.75939	75	3	0.38367	0.38433	0.999972	7343	1	-0.23836	0.0031728	0.0031728	6	0.8459	0.84976	15627	1	0.037893	0.10916	1	2249	2	0.00090785	0.10916	FALSE	0	-0.118726	FALSE	FALSE	TRUE	FALSE	TRUE	FALSE
TMEM30B	6	0.035246	0.086585	0.98246	1639	1	0.67176	0.67183	0.999972	13090	0	0.27687	0.086585	FALSE	6	0.006639	0.026455	567	3	0.49244	0.63411	1	13087	2	-0.40481	0.026455	0.026455	0	-0.06397	FALSE	TRUE	FALSE	FALSE	TRUE	FALSE
BRI3	6	0.035821	0.087732	0.98246	1666	2	0.20129	0.22771	0.999972	4288	1	0.085577	0.087732	FALSE	6	0.88927	0.88925	16343	0	0.0063675	0.025353	0.863509	609	4	0.47327	0.025353	0.025353	0	0.279423	FALSE	TRUE	TRUE	TRUE	TRUE	TRUE
40787	6	0.043078	0.10221	0.984513	1944	2	0.8222	0.82233	0.999972	16061	0	-0.38538	0.10221	FALSE	6	0.0025376	0.010961	256	3	0.91223	0.91226	1	19552	0	-0.27389	0.010961	0.010961	0	-0.329635	FALSE	FALSE	FALSE	TRUE	TRUE	TRUE
HOXA13	6	0.0082649	0.027469	0.965743	533	4	0.92353	0.92372	0.999972	18130	0	-0.66199	0.027469	0.027469	6	0.027972	0.085723	1673	4	0.72142	0.75558	1	15973	1	-0.24447	0.085723	FALSE	0	-0.45323	FALSE	FALSE	FALSE	TRUE	TRUE	TRUE
C2CD3	6	0.014648	0.04406	0.972	839	3	0.63847	0.63844	0.999972	12405	0	-0.69234	0.04406	0.04406	6	0.021406	0.069145	1399	3	0.93477	0.93487	1	20064	0	-0.35431	0.069145	FALSE	0	-0.523325	FALSE	FALSE	FALSE	TRUE	TRUE	TRUE
MRPL27	6	0.14732	0.24912	0.996617	4550	1	0.024329	0.048771	0.947948	982	2	0.52163	0.048771	0.048771	6	0.092007	0.2172	4057	2	0.020397	0.064493	0.949702	1430	1	-0.19986	0.064493	FALSE	0	0.160885	FALSE	TRUE	FALSE	FALSE	TRUE	FALSE
ZNF407	6	0.35511	0.45419	0.996617	8266	1	0.047144	0.084098	0.991464	1629	2	0.5515	0.084098	FALSE	6	0.0074373	0.029299	627	3	0.76255	0.78092	1	16546	1	-0.19802	0.029299	0.029299	0	0.17674	FALSE	TRUE	FALSE	FALSE	TRUE	FALSE
KRTAP3-2	6	0.027549	0.070876	0.98246	1343	2	0.95441	0.95454	0.999972	18715	0	-0.26549	0.070876	FALSE	6	0.24776	0.43699	8022	2	0.012221	0.042536	0.907348	972	3	0.086039	0.042536	0.042536	0	-0.0897255	FALSE	FALSE	TRUE	FALSE	TRUE	FALSE
CAV3	6	0.029431	0.074773	0.98246	1416	2	0.1603	0.19678	0.999972	3682	1	-0.33729	0.074773	FALSE	6	0.010092	0.038859	817	3	0.81286	0.81741	1	17408	1	-0.073617	0.038859	0.038859	0	-0.205453	FALSE	FALSE	FALSE	TRUE	TRUE	TRUE
MSR1	6	0.040398	0.096861	0.98246	1846	2	0.43593	0.43604	0.999972	8393	0	0.022769	0.096861	FALSE	6	0.0040586	0.016773	368	4	0.98546	0.98543	1	21246	0	-0.39478	0.016773	0.016773	0	-0.186006	FALSE	TRUE	FALSE	FALSE	TRUE	FALSE
GPR152	6	0.040777	0.097642	0.98246	1860	3	0.63372	0.63366	0.999972	12296	0	-0.50825	0.097642	FALSE	6	0.98648	0.98644	18251	0	0.0038946	0.016032	0.810808	417	4	0.31554	0.016032	0.016032	0	-0.096355	FALSE	FALSE	TRUE	FALSE	TRUE	FALSE
TNKS2	6	0.030019	0.075972	0.98246	1437	1	0.54002	0.53989	0.999972	10399	0	0.018505	0.075972	FALSE	6	0.76375	0.79479	14588	1	0.01044	0.037715	0.899222	883	3	0.074136	0.037715	0.037715	0	0.0463205	FALSE	TRUE	TRUE	TRUE	TRUE	TRUE
ACAD10	6	0.044626	0.1053	0.985173	2002	2	0.87971	0.87976	0.999972	17244	0	-0.312	0.1053	FALSE	6	0.0019197	0.0085473	197	5	0.9748	0.97471	1	20975	0	-0.3843	0.0085473	0.0085473	0	-0.34815	FALSE	FALSE	FALSE	TRUE	TRUE	TRUE
EXOC1	6	0.025044	0.065664	0.98246	1250	3	0.40724	0.40735	0.999972	7824	1	-0.45907	0.065664	FALSE	6	0.21051	0.38692	7116	1	0.0002045	0.0010915	0.381987	58	5	0.50312	0.0010915	0.0010915	0	0.022025	FALSE	FALSE	TRUE	FALSE	TRUE	FALSE
PPP1R12A	6	0.00047981	0.0021866	0.745792	53	4	0.53076	0.53062	0.999972	10203	0	-1.0894	0.0021866	0.0021866	6	0.79133	0.81112	14930	1	0.038935	0.1117	1	2307	4	0.247	0.1117	FALSE	0	-0.4212	FALSE	FALSE	TRUE	FALSE	TRUE	FALSE
OR10G7	6	0.025306	0.066208	0.98246	1260	1	0.34754	0.35076	0.999972	6705	1	0.23222	0.066208	FALSE	6	0.013215	0.047774	979	4	0.997	0.99698	1	21575	0	-0.17007	0.047774	0.047774	0	0.031075	FALSE	TRUE	FALSE	FALSE	TRUE	FALSE
SNRPD1	6	0.010768	0.034983	0.972	666	4	0.28846	0.29848	0.999972	5657	1	-0.7131	0.034983	0.034983	6	0.025405	0.079276	1566	3	0.030457	0.09043	0.996452	1901	3	-0.099207	0.079276	FALSE	0	-0.406154	FALSE	FALSE	FALSE	TRUE	TRUE	TRUE
C15orf60	6	0.036309	0.088733	0.98246	1685	2	0.51318	0.51302	0.999972	9864	0	-0.32231	0.088733	FALSE	6	0.86299	0.86412	15884	1	0.0064657	0.025744	0.863509	617	4	0.43668	0.025744	0.025744	0	0.057185	FALSE	FALSE	TRUE	FALSE	TRUE	FALSE
FBXL8	6	0.040714	0.097505	0.98246	1857	2	0.38805	0.3887	0.999972	7426	1	-0.34657	0.097505	FALSE	6	0.64857	0.74018	13557	1	0.0041667	0.01706	0.819104	435	4	0.35421	0.01706	0.01706	0	0.00382	FALSE	FALSE	TRUE	FALSE	TRUE	FALSE
LAMTOR1	6	0.21755	0.33039	0.996617	6004	2	0.036682	0.068073	0.972324	1344	1	0.042333	0.068073	FALSE	6	0.98137	0.98129	18129	0	0.01366	0.046536	0.907672	1071	2	0.14726	0.046536	0.046536	0	0.0947965	FALSE	TRUE	TRUE	TRUE	TRUE	TRUE
LAGE3	6	0.98977	0.98982	0.999967	18361	0	0.045227	0.08124	0.991464	1568	2	0.49848	0.08124	FALSE	6	0.24148	0.42862	7895	2	0.0089485	0.03354	0.890928	784	4	0.27631	0.03354	0.03354	0	0.387395	FALSE	TRUE	TRUE	TRUE	TRUE	TRUE
LMO3	6	0.0014512	0.0059027	0.783462	138	3	0.32166	0.32736	0.999972	6254	1	-0.69538	0.0059027	0.0059027	6	0.074139	0.19021	3551	1	0.037798	0.10893	1	2244	3	0.15625	0.10893	FALSE	0	-0.269565	FALSE	FALSE	TRUE	FALSE	TRUE	FALSE
C9orf9	6	0.04821	0.11229	0.986786	2135	2	0.12455	0.17045	0.999972	3196	1	0.063759	0.11229	FALSE	6	0.89521	0.89519	16458	0	0.00049928	0.0025696	0.527695	102	5	0.34818	0.0025696	0.0025696	0	0.205969	FALSE	TRUE	TRUE	TRUE	TRUE	TRUE
DROSHA	6	0.0031727	0.011564	0.853827	253	3	0.96075	0.96085	0.999972	18847	0	-0.83638	0.011564	0.011564	6	0.87547	0.87564	16076	1	0.035558	0.10342	1	2144	2	0.10585	0.10342	FALSE	0	-0.365265	FALSE	FALSE	TRUE	FALSE	TRUE	FALSE
PCDHA4	2	0.070825	0.091554	0.98246	2890	1	0.87401	0.87406	0.999972	17116	0	-0.81354	0.091554	FALSE	2	0.98759	0.9875	18273	0	0.012412	0.023439	0.848998	983	2	0.45644	0.023439	0.023439	0	-0.17855	FALSE	FALSE	TRUE	FALSE	TRUE	FALSE
NADSYN1	6	0.6158	0.62386	0.996617	11515	1	0.022566	0.045986	0.947948	927	1	-0.023871	0.045986	0.045986	6	0.021385	0.069083	1396	3	0.97851	0.97846	1	21068	0	-0.21409	0.069083	FALSE	0	-0.118981	FALSE	FALSE	FALSE	TRUE	TRUE	TRUE
TRIM36	6	0.040301	0.096666	0.98246	1840	2	0.7713	0.7717	0.999972	15058	0	-0.36792	0.096666	FALSE	6	0.64697	0.73954	13538	1	0.0045418	0.018485	0.820193	475	5	0.31964	0.018485	0.018485	0	-0.02414	FALSE	FALSE	TRUE	FALSE	TRUE	FALSE
TSR1	6	0.12069	0.21822	0.996617	3973	2	0.01928	0.040858	0.945149	834	2	0.22317	0.040858	0.040858	6	0.062155	0.16661	3088	1	0.024165	0.07434	0.967352	1607	4	0.41595	0.07434	FALSE	0	0.31956	FALSE	TRUE	TRUE	TRUE	TRUE	TRUE
RBM17	6	0.0074818	0.025069	0.942269	500	3	0.03785	0.069887	0.97643	1376	1	-0.52229	0.025069	0.025069	6	0.029849	0.090396	1759	4	0.67461	0.73036	1	15338	1	-0.38939	0.090396	FALSE	0	-0.45584	FALSE	FALSE	FALSE	TRUE	TRUE	TRUE
C9orf64	6	0.021238	0.057783	0.98246	1103	3	0.36373	0.36554	0.999972	6973	1	-0.53923	0.057783	FALSE	6	0.017034	0.057798	1174	2	0.80133	0.80836	1	17201	1	-0.060569	0.057798	FALSE	0	-0.299899	FALSE	FALSE	FALSE	TRUE	TRUE	TRUE
PSMA1	6	0.46801	0.51866	0.996617	9516	1	0.023695	0.047749	0.947948	962	2	0.31257	0.047749	0.047749	6	0.20642	0.38124	7006	1	0.021705	0.067926	0.950224	1506	4	0.22758	0.067926	FALSE	0	0.270075	FALSE	TRUE	TRUE	TRUE	TRUE	TRUE
NR5A2	6	0.48065	0.52658	0.996617	9664	1	0.023714	0.047784	0.947948	963	2	0.068197	0.047784	0.047784	6	0.021057	0.068246	1371	3	0.85706	0.85706	1	18308	0	-0.14084	0.068246	FALSE	0	-0.0363215	FALSE	TRUE	FALSE	FALSE	TRUE	FALSE
LCP1	6	0.025902	0.067441	0.98246	1282	3	0.38969	0.39029	0.999972	7462	1	-0.44665	0.067441	FALSE	6	0.013543	0.048656	993	4	0.51467	0.65479	1	13508	1	-0.28681	0.048656	0.048656	0	-0.36673	FALSE	FALSE	FALSE	TRUE	TRUE	TRUE
ALG13	6	0.12921	0.22815	0.996617	4164	1	0.035033	0.065527	0.96706	1297	1	0.15198	0.065527	FALSE	6	0.079023	0.19761	3678	3	0.01525	0.050773	0.921818	1157	2	-0.15964	0.050773	FALSE	0	-0.00383	FALSE	TRUE	FALSE	FALSE	TRUE	FALSE
PRSS54	6	0.043349	0.10276	0.984513	1958	3	0.74753	0.74795	0.999972	14570	0	-0.56381	0.10276	FALSE	6	0.0033039	0.013847	321	4	0.90953	0.90954	1	19478	0	-0.37387	0.013847	0.013847	0	-0.46884	FALSE	FALSE	FALSE	TRUE	TRUE	TRUE
PRPSAP1	6	0.44834	0.50682	0.996617	9282	1	0.058945	0.10221	0.994372	1977	1	0.24877	0.10221	FALSE	6	0.5415	0.68108	12465	1	0.0034865	0.014411	0.793571	385	1	-0.088377	0.014411	0.014411	0	0.0801965	FALSE	TRUE	FALSE	FALSE	TRUE	FALSE
ETNK2	6	0.022352	0.060116	0.98246	1149	3	0.48807	0.48781	0.999972	9389	0	-0.55273	0.060116	FALSE	6	0.97607	0.97602	18014	0	0.017431	0.056588	0.935813	1277	3	0.16614	0.056588	FALSE	0	-0.193295	FALSE	FALSE	TRUE	FALSE	TRUE	FALSE
PSMC5	6	0.048157	0.11219	0.986581	2134	1	0.33293	0.33747	0.999972	6443	1	0.1867	0.11219	FALSE	6	0.95501	0.95508	17588	0	0.00097926	0.0045348	0.622728	153	3	0.29902	0.0045348	0.0045348	0	0.24286	FALSE	TRUE	TRUE	TRUE	TRUE	TRUE
DDOST	6	0.039616	0.095291	0.98246	1817	3	0.11355	0.16258	0.999972	3040	1	-0.29192	0.095291	FALSE	6	0.0053373	0.021591	470	4	0.89567	0.89566	1	19186	0	-0.37051	0.021591	0.021591	0	-0.331215	FALSE	FALSE	FALSE	TRUE	TRUE	TRUE
IPO4	6	0.84345	0.84353	0.998583	15604	0	0.061288	0.10577	0.996653	2046	1	0.20392	0.10577	FALSE	6	0.0026455	0.011383	263	5	0.97507	0.97499	1	20983	0	-0.33064	0.011383	0.011383	0	-0.06336	FALSE	TRUE	FALSE	FALSE	TRUE	FALSE
SYCP2L	6	0.85543	0.85541	0.999001	15810	0	0.0026695	0.0078372	0.795569	191	3	0.59256	0.0078372	0.0078372	6	0.037511	0.10935	2085	4	0.96765	0.96767	1	20795	0	-0.33235	0.10935	FALSE	0	0.130105	FALSE	TRUE	FALSE	FALSE	TRUE	FALSE
HAUS8	6	0.012774	0.040108	0.972	762	2	0.11702	0.16506	0.999972	3095	1	-0.19714	0.040108	0.040108	6	0.024538	0.077103	1537	4	0.71033	0.74931	1	15806	1	-0.34178	0.077103	FALSE	0	-0.26946	FALSE	FALSE	FALSE	TRUE	TRUE	TRUE
RWDD1	6	0.98323	0.98342	0.999967	18241	0	0.045661	0.081861	0.991464	1584	2	0.15065	0.081861	FALSE	6	0.97636	0.97632	18022	0	0.0095949	0.035355	0.894938	821	2	0.21815	0.035355	0.035355	0	0.1844	FALSE	TRUE	TRUE	TRUE	TRUE	TRUE
DNAJC8	1	0.033678	0.033619	0.972	1581	1	0.96632	0.96659	0.999972	18944	0	-1.4048	0.033619	0.033619	6	0.027265	0.083985	1636	4	0.87894	0.87889	1	18827	0	-0.38413	0.083985	FALSE	0	-0.894465	FALSE	FALSE	FALSE	TRUE	TRUE	TRUE
PRSS48	6	0.53128	0.56033	0.996617	10298	1	0.014301	0.033132	0.945149	678	2	0.21118	0.033132	0.033132	6	0.027471	0.084512	1645	3	0.53824	0.67083	1	13843	1	-0.14282	0.084512	FALSE	0	0.03418	FALSE	TRUE	FALSE	FALSE	TRUE	FALSE
CD79B	6	0.040146	0.096357	0.98246	1832	3	0.37653	0.3775	0.999972	7211	1	-0.041953	0.096357	FALSE	6	0.2041	0.37806	6955	1	0.0052885	0.021318	0.840558	530	1	0.094852	0.021318	0.021318	0	0.0264495	FALSE	FALSE	TRUE	FALSE	TRUE	FALSE
MCIDAS	6	0.11909	0.21644	0.996617	3942	2	0.0036952	0.010441	0.82204	246	1	-0.39509	0.010441	0.010441	6	0.036767	0.10755	2057	3	0.14203	0.2851	1	5796	2	-0.26638	0.10755	FALSE	0	-0.330735	FALSE	FALSE	FALSE	TRUE	TRUE	TRUE
MRPL28	6	0.63936	0.64363	0.99695	11895	1	0.057415	0.099917	0.994372	1929	2	0.44551	0.099917	FALSE	6	0.94274	0.94275	17345	0	0.0044663	0.018187	0.820193	465	4	0.44657	0.018187	0.018187	0	0.44604	FALSE	TRUE	TRUE	TRUE	TRUE	TRUE
HAUS5	6	0.021632	0.058631	0.98246	1122	3	0.77142	0.77185	0.999972	15061	0	-0.66917	0.058631	FALSE	6	0.017758	0.059689	1205	4	0.83532	0.83645	1	17822	1	-0.52463	0.059689	FALSE	0	-0.5969	FALSE	FALSE	FALSE	TRUE	TRUE	TRUE
BANK1	6	0.092067	0.18508	0.996617	3403	1	0.035821	0.06673	0.970373	1317	2	-0.086778	0.06673	FALSE	6	0.049753	0.13821	2616	3	0.01556	0.051635	0.921818	1177	3	0.070171	0.051635	FALSE	0	-0.0083035	FALSE	FALSE	TRUE	FALSE	TRUE	FALSE
MCMBP	6	0.94928	0.94939	0.999967	17587	0	0.0069132	0.018596	0.909174	384	3	0.82369	0.018596	0.018596	6	0.17266	0.33412	6143	3	0.034144	0.099777	1	2081	2	-0.054653	0.099777	FALSE	0	0.384519	FALSE	TRUE	FALSE	FALSE	TRUE	FALSE
CCDC53	6	0.63194	0.63725	0.996858	11783	1	0.068581	0.11694	0.999972	2223	2	0.076913	0.11694	FALSE	6	0.14565	0.29581	5472	2	0.00029989	0.0016001	0.447004	74	3	0.32874	0.0016001	0.0016001	0	0.202826	FALSE	TRUE	TRUE	TRUE	TRUE	TRUE
ERLEC1	6	0.047547	0.11096	0.985173	2115	2	0.37549	0.37648	0.999972	7191	1	-0.17086	0.11096	FALSE	6	0.001682	0.0075803	181	5	0.77373	0.78844	1	16722	1	-0.53415	0.0075803	0.0075803	0	-0.352505	FALSE	FALSE	FALSE	TRUE	TRUE	TRUE
OLFM2	6	0.018823	0.052775	0.98246	1004	2	0.90349	0.90364	0.999972	17727	0	-0.16886	0.052775	FALSE	6	0.020101	0.065769	1318	1	0.29756	0.46062	1	9505	2	-0.01172	0.065769	FALSE	0	-0.09029	FALSE	FALSE	FALSE	TRUE	TRUE	TRUE
WWC1	6	0.88453	0.88461	0.999085	16364	0	0.018639	0.039883	0.945149	814	2	0.0070292	0.039883	0.039883	6	0.025245	0.07886	1559	3	0.31279	0.47372	1	9789	2	-0.11423	0.07886	FALSE	0	-0.0536004	FALSE	TRUE	FALSE	FALSE	TRUE	FALSE
CBWD2	1	0.88507	0.8855	0.999085	16372	0	0.11493	0.11494	0.999972	3060	0	0.68801	0.11494	FALSE	2	0.0019631	0.0038069	199	2	0.99804	0.998	1	21612	0	-0.63202	0.0038069	0.0038069	0	0.027995	FALSE	TRUE	FALSE	FALSE	TRUE	FALSE
C14orf37	6	0.00094806	0.0042381	0.75939	99	5	0.9953	0.99531	0.999972	19537	0	-0.81362	0.0042381	0.0042381	6	0.039705	0.11459	2172	3	0.20642	0.3797	1	7764	1	-0.24439	0.11459	FALSE	0	-0.529005	FALSE	FALSE	FALSE	TRUE	TRUE	TRUE
PCNXL3	6	0.014371	0.043473	0.972	827	3	0.25873	0.27349	0.999972	5182	1	-0.311	0.043473	0.043473	6	0.99528	0.99527	18445	0	0.024621	0.075515	0.969902	1626	4	0.24103	0.075515	FALSE	0	-0.034985	FALSE	FALSE	TRUE	FALSE	TRUE	FALSE
GSPT1	4	0.55716	0.55668	0.996617	10654	0	0.0032495	0.0080125	0.795569	222	2	0.81204	0.0080125	0.0080125	4	0.046734	0.11111	2484	2	0.95391	0.95378	1	20502	0	-0.1688	0.11111	FALSE	0	0.32162	FALSE	TRUE	FALSE	FALSE	TRUE	FALSE
SYP	6	0.95978	0.95985	0.999967	17796	0	0.010128	0.026598	0.931774	547	1	0.28306	0.026598	0.026598	6	0.92815	0.92826	17071	0	0.031317	0.092653	0.996898	1940	3	0.17671	0.092653	FALSE	0	0.229885	FALSE	TRUE	TRUE	TRUE	TRUE	TRUE
DESI1	6	0.020466	0.05619	0.98246	1061	2	0.87706	0.87712	0.999972	17181	0	-0.14658	0.05619	FALSE	6	0.45573	0.60733	11105	2	0.019903	0.063169	0.949702	1399	2	-0.057675	0.063169	FALSE	0	-0.102127	FALSE	FALSE	FALSE	TRUE	TRUE	TRUE
KRT25	6	0.68853	0.68873	0.99695	12745	1	0.041995	0.076278	0.986834	1486	2	0.45613	0.076278	FALSE	6	0.45499	0.6067	11096	2	0.012432	0.043125	0.907348	986	4	0.28523	0.043125	0.043125	0	0.37068	FALSE	TRUE	TRUE	TRUE	TRUE	TRUE
HDAC6	6	0.16167	0.26579	0.996617	4841	1	0.031773	0.060457	0.962124	1202	2	-0.025247	0.060457	FALSE	6	0.87765	0.87767	16121	1	0.01839	0.059162	0.943859	1319	3	0.21838	0.059162	FALSE	0	0.0965665	FALSE	FALSE	TRUE	FALSE	TRUE	FALSE
AMACR	6	0.026861	0.069457	0.98246	1318	1	0.36475	0.36654	0.999972	6992	1	0.042917	0.069457	FALSE	6	0.014151	0.050266	1029	3	0.89117	0.89114	1	19091	0	-0.23789	0.050266	FALSE	0	-0.0974865	FALSE	TRUE	FALSE	FALSE	TRUE	FALSE
HSP90AB1	6	0.19368	0.30277	0.996617	5508	2	0.050088	0.088627	0.991464	1720	2	0.21171	0.088627	FALSE	6	0.93135	0.93151	17138	0	0.0081081	0.031138	0.881996	733	4	0.34698	0.031138	0.031138	0	0.279345	FALSE	TRUE	TRUE	TRUE	TRUE	TRUE
ABHD17A	2	0.32933	0.32905	0.996617	8018	1	0.072498	0.074567	0.982695	2342	1	0.30341	0.074567	FALSE	6	0.012285	0.045226	932	4	0.30946	0.47084	1	9736	1	-0.43427	0.045226	0.045226	0	-0.06543	FALSE	TRUE	FALSE	FALSE	TRUE	FALSE
WDR46	6	0.20227	0.31273	0.996617	5698	2	0.036274	0.067441	0.970373	1332	2	-0.088062	0.067441	FALSE	6	0.92654	0.92665	17042	0	0.015845	0.05242	0.921818	1193	1	0.0046574	0.05242	FALSE	0	-0.0417023	FALSE	FALSE	TRUE	FALSE	TRUE	FALSE
CCDC93	6	0.021435	0.058199	0.98246	1111	1	0.96935	0.96949	0.999972	18998	0	-0.1605	0.058199	FALSE	6	0.24208	0.42941	7906	2	0.01936	0.061754	0.949702	1365	2	-0.0017439	0.061754	FALSE	0	-0.0811219	FALSE	FALSE	FALSE	TRUE	TRUE	TRUE
MST1R	6	0.03018	0.076315	0.98246	1443	2	0.78835	0.78877	0.999972	15401	0	-0.18739	0.076315	FALSE	6	0.09814	0.22642	4213	2	0.012664	0.043776	0.907348	1003	4	0.24824	0.043776	0.043776	0	0.030425	FALSE	FALSE	TRUE	FALSE	TRUE	FALSE
BICD1	6	0.24299	0.36003	0.996617	6546	2	0.069631	0.11853	0.999972	2254	1	-0.10871	0.11853	FALSE	6	0.99967	0.99965	18567	0	0.00032563	0.0017361	0.465041	77	6	0.33658	0.0017361	0.0017361	0	0.113935	FALSE	FALSE	TRUE	FALSE	TRUE	FALSE
ATP5J2-PTCD1	5	0.62032	0.62096	0.996617	11593	1	0.024913	0.046829	0.947948	1006	2	0.14034	0.046829	0.046829	5	0.91761	0.91771	16868	0	0.024536	0.073499	0.964146	1620	3	0.40489	0.073499	FALSE	0	0.272615	FALSE	TRUE	TRUE	TRUE	TRUE	TRUE
C1orf94	6	0.9191	0.9193	0.999085	17026	0	0.042249	0.076674	0.986834	1493	2	-0.037955	0.076674	FALSE	6	0.072961	0.18837	3520	1	0.012688	0.043836	0.907348	1006	4	0.25279	0.043836	0.043836	0	0.107417	FALSE	FALSE	TRUE	FALSE	TRUE	FALSE
SEPHS2	6	0.62859	0.63446	0.996641	11732	1	0.037957	0.070044	0.977073	1378	2	0.49594	0.070044	FALSE	6	0.16056	0.31706	5847	2	0.015151	0.05052	0.921818	1148	1	0.029175	0.05052	FALSE	0	0.262557	FALSE	TRUE	TRUE	TRUE	TRUE	TRUE
TRAPPC2L	6	0.3667	0.46036	0.996617	8395	1	0.02006	0.042087	0.945149	859	2	0.089366	0.042087	0.042087	6	0.025151	0.078629	1554	3	0.69039	0.73847	1	15535	1	-0.13775	0.078629	FALSE	0	-0.024192	FALSE	TRUE	FALSE	FALSE	TRUE	FALSE
L3MBTL2	6	0.041322	0.098705	0.98246	1884	3	0.88453	0.88461	0.999972	17344	0	-0.56014	0.098705	FALSE	6	0.0055165	0.022252	489	4	0.72504	0.75767	1	16017	1	-0.36796	0.022252	0.022252	0	-0.46405	FALSE	FALSE	FALSE	TRUE	TRUE	TRUE
ZNF160	6	0.0058543	0.020017	0.923395	402	3	0.53137	0.53125	0.999972	10218	0	-0.80746	0.020017	0.020017	6	0.034095	0.10095	1949	1	0.14543	0.2902	1	5891	1	-0.10353	0.10095	FALSE	0	-0.455495	FALSE	FALSE	FALSE	TRUE	TRUE	TRUE
BLOC1S6	6	0.0010687	0.0046606	0.75939	112	4	0.99388	0.99389	0.999972	19507	0	-0.68332	0.0046606	0.0046606	6	0.46423	0.61453	11227	1	0.040831	0.11635	1	2399	4	0.17516	0.11635	FALSE	0	-0.25408	FALSE	FALSE	TRUE	FALSE	TRUE	FALSE
PPP6R3	6	0.035672	0.087423	0.98246	1660	1	0.23452	0.25354	0.999972	4788	1	-0.024018	0.087423	FALSE	6	0.0086308	0.033623	720	3	0.44818	0.59358	1	12248	2	-0.22224	0.033623	0.033623	0	-0.123129	FALSE	FALSE	FALSE	TRUE	TRUE	TRUE
SLC30A2	6	0.057942	0.13149	0.99165	2475	3	0.059258	0.10266	0.994372	1986	1	-0.14003	0.10266	FALSE	6	0.0044956	0.018418	402	5	0.90749	0.90751	1	19432	0	-0.38188	0.018418	0.018418	0	-0.260955	FALSE	FALSE	FALSE	TRUE	TRUE	TRUE
SETD1A	6	0.051365	0.11862	0.99165	2232	3	0.073445	0.12439	0.999972	2364	1	-0.48757	0.11862	FALSE	6	0.00046998	0.0024585	89	4	0.97008	0.97005	1	20863	0	-0.43866	0.0024585	0.0024585	0	-0.463115	FALSE	FALSE	FALSE	TRUE	TRUE	TRUE
FUT1	6	0.60465	0.61502	0.996617	11342	1	0.017783	0.038524	0.945149	788	2	0.23734	0.038524	0.038524	6	0.026751	0.082663	1617	2	0.073291	0.17848	1	3647	2	-0.020379	0.082663	FALSE	0	0.10848	FALSE	TRUE	FALSE	FALSE	TRUE	FALSE
CCHCR1	6	0.020735	0.056742	0.98246	1076	1	0.033794	0.063601	0.962124	1261	2	-0.017757	0.056742	FALSE	6	0.019627	0.064544	1295	4	0.97854	0.97848	1	21069	0	-0.32038	0.064544	FALSE	0	-0.169069	FALSE	FALSE	FALSE	TRUE	TRUE	TRUE
C9orf57	6	0.75825	0.75867	0.998583	14007	0	0.0095294	0.025151	0.926897	522	1	0.53249	0.025151	0.025151	6	0.47554	0.6241	11413	2	0.032727	0.096213	1	2007	1	0.0030274	0.096213	FALSE	0	0.267759	FALSE	TRUE	TRUE	TRUE	TRUE	TRUE
YEATS2	6	0.80401	0.80421	0.998583	14835	0	0.062467	0.10761	0.998484	2075	2	0.40825	0.10761	FALSE	6	0.0033441	0.014011	326	4	0.8135	0.81794	1	17423	1	-0.528	0.014011	0.014011	0	-0.059875	FALSE	TRUE	FALSE	FALSE	TRUE	FALSE
ZC2HC1A	6	0.011166	0.036139	0.972	686	3	0.94549	0.94556	0.999972	18546	0	-0.43306	0.036139	0.036139	6	0.39603	0.55791	10189	1	0.028517	0.085534	0.985808	1811	2	0.08173	0.085534	FALSE	0	-0.175665	FALSE	FALSE	TRUE	FALSE	TRUE	FALSE
CENPP	6	0.052247	0.12035	0.99165	2261	3	0.45134	0.45137	0.999972	8689	0	-0.29557	0.12035	FALSE	6	0.00025368	0.0013459	63	6	0.99975	0.99973	1	21681	0	-0.48916	0.0013459	0.0013459	0	-0.392365	FALSE	FALSE	FALSE	TRUE	TRUE	TRUE
SEL1L2	6	0.024823	0.065238	0.98246	1239	2	0.67681	0.67686	0.999972	13197	0	-0.30912	0.065238	FALSE	6	0.016589	0.056637	1160	2	0.35961	0.51441	1	10648	2	-0.026998	0.056637	FALSE	0	-0.168059	FALSE	FALSE	FALSE	TRUE	TRUE	TRUE
EI24	6	0.72065	0.72105	0.99695	13334	0	0.05047	0.089244	0.991464	1735	1	0.0082326	0.089244	FALSE	6	0.0083855	0.032703	703	3	0.92598	0.92607	1	19831	0	-0.19017	0.032703	0.032703	0	-0.0909687	FALSE	TRUE	FALSE	FALSE	TRUE	FALSE
PMM2	6	0.99377	0.99378	0.999967	18441	0	0.048449	0.086132	0.991464	1669	2	0.49404	0.086132	FALSE	6	0.98962	0.98957	18312	0	0.0098159	0.036002	0.897866	836	4	0.42651	0.036002	0.036002	0	0.460275	FALSE	TRUE	TRUE	TRUE	TRUE	TRUE
PPEF1	6	0.0072281	0.024285	0.942269	474	4	0.28917	0.29908	0.999972	5670	1	-0.73608	0.024285	0.024285	6	0.94247	0.94247	17337	0	0.03338	0.097865	1	2038	3	0.093154	0.097865	FALSE	0	-0.321463	FALSE	FALSE	TRUE	FALSE	TRUE	FALSE
GPX2	6	0.037624	0.091362	0.98246	1736	2	0.78806	0.78847	0.999972	15397	0	-0.11835	0.091362	FALSE	6	0.00788	0.030938	669	4	0.19266	0.35992	1	7352	2	-0.2079	0.030938	0.030938	0	-0.163125	FALSE	FALSE	FALSE	TRUE	TRUE	TRUE
ZC3H8	6	0.3614	0.4575	0.996617	8336	1	0.066322	0.1135	0.999972	2164	1	0.44746	0.1135	FALSE	6	0.0019799	0.0088033	201	3	0.59674	0.69427	1	14421	1	-0.29907	0.0088033	0.0088033	0	0.074195	FALSE	TRUE	FALSE	FALSE	TRUE	FALSE
CBLC	6	0.02206	0.059512	0.98246	1138	2	0.96784	0.96797	0.999972	18968	0	-0.26733	0.059512	FALSE	6	0.82306	0.83231	15335	1	0.019815	0.062954	0.949702	1391	4	0.29914	0.062954	FALSE	0	0.015905	FALSE	FALSE	TRUE	FALSE	TRUE	FALSE
STT3B	6	0.76387	0.76417	0.998583	14108	0	0.065752	0.11263	0.999972	2154	1	0.28257	0.11263	FALSE	6	0.56914	0.70576	12881	2	0.0023318	0.0099573	0.765752	276	2	0.016086	0.0099573	0.0099573	0	0.149328	FALSE	TRUE	TRUE	TRUE	TRUE	TRUE
ZNF91	6	0.023802	0.063112	0.98246	1200	3	0.88144	0.8815	0.999972	17276	0	-0.55385	0.063112	FALSE	6	0.017791	0.059785	1208	4	0.43762	0.58385	1	12055	1	-0.39814	0.059785	FALSE	0	-0.475995	FALSE	FALSE	FALSE	TRUE	TRUE	TRUE
IKBKAP	6	0.47186	0.52109	0.996617	9560	1	0.026164	0.051605	0.950463	1045	1	0.41169	0.051605	FALSE	6	0.20777	0.38315	7041	3	0.023012	0.071354	0.956253	1565	2	-0.21078	0.071354	FALSE	0	0.100455	FALSE	TRUE	FALSE	FALSE	TRUE	FALSE
C12orf61	6	0.036181	0.088486	0.98246	1681	2	0.58159	0.5817	0.999972	11238	0	-0.34867	0.088486	FALSE	6	0.0088844	0.034563	733	1	0.27304	0.43986	1	9064	1	-0.01698	0.034563	0.034563	0	-0.182825	FALSE	FALSE	FALSE	TRUE	TRUE	TRUE
LOXHD1	6	0.49695	0.53701	0.996617	9860	1	0.066219	0.11333	0.999972	2161	1	0.53535	0.11333	FALSE	6	0.0022504	0.0098401	234	4	0.93979	0.93978	1	20156	0	-0.44056	0.0098401	0.0098401	0	0.047395	FALSE	TRUE	FALSE	FALSE	TRUE	FALSE
GPR52	6	0.29404	0.41999	0.996617	7609	2	0.0098557	0.025998	0.931774	535	1	-0.0016385	0.025998	0.025998	6	0.032581	0.097209	1873	1	0.073639	0.17905	1	3661	3	0.14563	0.097209	FALSE	0	0.0719958	FALSE	FALSE	TRUE	FALSE	TRUE	FALSE
FAM71B	6	0.00049496	0.0022567	0.745792	54	3	0.68257	0.68262	0.999972	13301	0	-0.57562	0.0022567	0.0022567	6	0.008186	0.032	689	3	0.37297	0.52619	1	10898	1	-0.021755	0.032	0.032	7.22144e-05	-0.298687	8.28275	FALSE	FALSE	TRUE	TRUE	TRUE
C12orf74	6	0.75977	0.76015	0.998583	14031	0	0.03976	0.072831	0.97928	1431	2	0.26734	0.072831	FALSE	6	0.014258	0.050545	1035	1	0.19659	0.3657	1	7467	3	0.11116	0.050545	FALSE	0	0.18925	FALSE	TRUE	TRUE	TRUE	TRUE	TRUE
CLTB	6	0.89088	0.89101	0.999085	16489	0	0.032794	0.062036	0.962124	1226	2	0.68285	0.062036	FALSE	6	0.36599	0.53355	9776	1	0.00022463	0.0011935	0.394164	63	5	0.54161	0.0011935	0.0011935	0	0.61223	FALSE	TRUE	TRUE	TRUE	TRUE	TRUE
SSUH2	6	0.047326	0.11053	0.985173	2103	3	0.32257	0.32818	0.999972	6269	1	-0.50881	0.11053	FALSE	6	0.003038	0.012882	300	5	0.99809	0.99807	1	21616	0	-0.36105	0.012882	0.012882	0	-0.43493	FALSE	FALSE	FALSE	TRUE	TRUE	TRUE
OS9	6	0.0066431	0.022483	0.942269	442	2	0.4194	0.41952	0.999972	8060	0	0.028924	0.022483	0.022483	6	0.034105	0.10097	1950	2	0.077645	0.18552	1	3779	3	0.16688	0.10097	FALSE	0	0.097902	FALSE	TRUE	TRUE	TRUE	TRUE	TRUE
SPATA2L	6	0.026786	0.069294	0.98246	1316	3	0.9549	0.95502	0.999972	18729	0	-0.5543	0.069294	FALSE	6	0.15043	0.30257	5584	3	0.016539	0.054234	0.92364	1240	2	-0.18913	0.054234	FALSE	0	-0.371715	FALSE	FALSE	FALSE	TRUE	TRUE	TRUE
PNMA3	6	0.044468	0.10498	0.985173	1995	3	0.24803	0.26452	0.999972	5002	1	-0.64707	0.10498	FALSE	6	0.55543	0.69352	12663	2	0.0046882	0.019034	0.827626	484	2	-0.0062706	0.019034	0.019034	0	-0.32667	FALSE	FALSE	FALSE	TRUE	TRUE	TRUE
GNRH1	6	0.86308	0.86307	0.999001	15947	0	0.025306	0.050285	0.949931	1017	1	0.17904	0.050285	FALSE	6	0.70068	0.76263	13959	1	0.023997	0.073874	0.965576	1601	3	0.18634	0.073874	FALSE	0	0.18269	FALSE	TRUE	TRUE	TRUE	TRUE	TRUE
FAM209B	6	0.045533	0.10704	0.985173	2040	2	0.87042	0.87044	0.999972	17043	0	-0.33543	0.10704	FALSE	6	0.22671	0.40882	7523	2	0.0041876	0.01713	0.819104	437	2	-0.067369	0.01713	0.01713	0	-0.2014	FALSE	FALSE	FALSE	TRUE	TRUE	TRUE
HADHB	6	0.41888	0.4894	0.996617	8940	1	0.0042743	0.011917	0.860613	267	2	0.019968	0.011917	0.011917	6	0.23968	0.42618	7842	1	0.039163	0.11226	1	2319	3	0.30405	0.11226	FALSE	0	0.162009	FALSE	TRUE	TRUE	TRUE	TRUE	TRUE
NGDN	6	0.62298	0.62986	0.996617	11636	1	0.0016711	0.0051764	0.752583	130	2	0.73125	0.0051764	0.0051764	6	0.041567	0.11905	2246	3	0.18792	0.35299	1	7207	2	-0.015331	0.11905	FALSE	0	0.357959	FALSE	TRUE	FALSE	FALSE	TRUE	FALSE
PPP2R5B	6	0.065453	0.14573	0.996617	2715	3	0.057276	0.099697	0.994372	1924	1	-0.41082	0.099697	FALSE	6	0.025719	0.080075	1577	1	0.0061682	0.024626	0.856253	595	4	0.4099	0.024626	0.024626	0	-0.00046	FALSE	FALSE	TRUE	FALSE	TRUE	FALSE
ATRAID	6	0.026966	0.069674	0.98246	1323	3	0.0090711	0.024042	0.924658	496	2	-0.14785	0.024042	0.024042	6	0.033851	0.10035	1939	1	0.68933	0.73792	1	15523	1	0.098402	0.10035	FALSE	0	-0.024724	FALSE	FALSE	TRUE	FALSE	TRUE	FALSE
CD22	6	0.90621	0.90639	0.999085	16776	0	0.056883	0.099114	0.994372	1916	2	0.22084	0.099114	FALSE	6	0.27853	0.46444	8553	1	0.0064883	0.025829	0.863509	620	3	0.11984	0.025829	0.025829	0	0.17034	FALSE	TRUE	TRUE	TRUE	TRUE	TRUE
HDGFRP2	6	0.04628	0.10848	0.985173	2066	3	0.77918	0.77959	0.999972	15229	0	-0.60707	0.10848	FALSE	6	0.19573	0.36664	6749	2	0.0040203	0.016487	0.814272	425	2	-0.030249	0.016487	0.016487	0	-0.318659	FALSE	FALSE	FALSE	TRUE	TRUE	TRUE
LAMP1	6	0.14018	0.24086	0.996617	4394	2	0.029261	0.056494	0.958464	1132	2	0.20504	0.056494	FALSE	6	0.021196	0.068588	1384	3	0.60404	0.6974	1	14509	1	-0.23543	0.068588	FALSE	0	-0.015195	FALSE	TRUE	FALSE	FALSE	TRUE	FALSE
COX17	4	0.53758	0.5373	0.996617	10370	1	0.00039585	0.0011677	0.573886	48	3	1.1027	0.0011677	0.0011677	6	0.31102	0.48979	9009	2	0.043974	0.12397	1	2543	3	0.23624	0.12397	FALSE	0	0.66947	FALSE	TRUE	TRUE	TRUE	TRUE	TRUE
FUT5	6	0.045365	0.10671	0.985173	2034	3	0.14227	0.18336	0.999972	3439	1	-0.17041	0.10671	FALSE	6	0.51935	0.66161	12123	2	0.0045301	0.018438	0.820193	471	4	0.21022	0.018438	0.018438	0	0.019905	FALSE	FALSE	TRUE	FALSE	TRUE	FALSE
FOXG1	6	0.86497	0.86497	0.999001	15978	0	0.045456	0.081565	0.991464	1575	2	0.27194	0.081565	FALSE	6	0.061107	0.16427	3040	1	0.012668	0.043785	0.907348	1004	2	0.076358	0.043785	0.043785	0	0.174149	FALSE	TRUE	TRUE	TRUE	TRUE	TRUE
LTBP1	6	0.036578	0.089281	0.98246	1699	2	0.47423	0.47402	0.999972	9128	0	-0.17069	0.089281	FALSE	6	0.23824	0.42423	7806	3	0.0098813	0.036193	0.898797	838	2	-0.081191	0.036193	0.036193	0	-0.125941	FALSE	FALSE	FALSE	TRUE	TRUE	TRUE
SLC10A5	6	0.034419	0.084928	0.98246	1609	2	0.44636	0.44642	0.999972	8591	0	-0.21939	0.084928	FALSE	6	0.010579	0.040573	853	4	0.40746	0.55685	1	11526	1	-0.32123	0.040573	0.040573	0	-0.27031	FALSE	FALSE	FALSE	TRUE	TRUE	TRUE
AMN	6	0.014577	0.04391	0.972	833	1	0.035991	0.067018	0.970373	1324	1	0.14929	0.04391	0.04391	6	0.16083	0.31745	5854	3	0.027053	0.081793	0.984249	1734	2	-0.070235	0.081793	FALSE	0	0.0395275	FALSE	TRUE	FALSE	FALSE	TRUE	FALSE
GRXCR2	6	0.022776	0.06101	0.98246	1163	3	0.58708	0.58718	0.999972	11359	0	-0.52675	0.06101	FALSE	6	0.019706	0.06475	1299	3	0.42208	0.57001	1	11777	1	-0.14117	0.06475	FALSE	0	-0.33396	FALSE	FALSE	FALSE	TRUE	TRUE	TRUE
MTA3	6	0.51911	0.55188	0.996617	10142	1	0.0015068	0.0047271	0.749401	120	2	0.55453	0.0047271	0.0047271	6	0.22946	0.41247	7589	3	0.04275	0.12105	1	2485	1	-0.070874	0.12105	FALSE	0	0.241828	FALSE	TRUE	FALSE	FALSE	TRUE	FALSE
NCAPG2	6	0.019118	0.053389	0.98246	1014	1	0.043241	0.078184	0.99055	1522	2	0.4427	0.053389	FALSE	6	0.93116	0.93132	17134	0	0.023445	0.072485	0.962031	1579	4	0.42412	0.072485	FALSE	0	0.43341	FALSE	TRUE	TRUE	TRUE	TRUE	TRUE
SDHB	6	0.32629	0.43915	0.996617	7988	1	0.050127	0.088694	0.991464	1723	2	0.21785	0.088694	FALSE	6	0.9307	0.93086	17121	0	0.01033	0.037397	0.898797	873	3	0.20712	0.037397	0.037397	0	0.212485	FALSE	TRUE	TRUE	TRUE	TRUE	TRUE
ITSN2	6	0.039445	0.094969	0.98246	1809	3	0.45024	0.45031	0.999972	8671	0	-0.55999	0.094969	FALSE	6	0.23595	0.42121	7750	2	0.008186	0.031351	0.883419	737	2	0.0097692	0.031351	0.031351	0	-0.27511	FALSE	FALSE	TRUE	FALSE	TRUE	FALSE
EIF6	6	0.91363	0.91383	0.999085	16928	0	0.018024	0.038917	0.945149	796	2	0.48924	0.038917	0.038917	6	0.1777	0.34114	6285	1	0.029287	0.087456	0.988146	1857	2	-0.029774	0.087456	FALSE	0	0.229733	FALSE	TRUE	FALSE	FALSE	TRUE	FALSE
CHST1	6	0.39724	0.47712	0.996617	8718	1	0.050418	0.089149	0.991464	1732	1	0.0098788	0.089149	FALSE	6	0.0096305	0.037234	784	4	0.3275	0.4864	1	10066	2	-0.27791	0.037234	0.037234	0	-0.134016	FALSE	TRUE	FALSE	FALSE	TRUE	FALSE
IL12RB2	6	0.054092	0.12394	0.99165	2333	3	0.099076	0.15238	0.999972	2837	1	-0.35985	0.12394	FALSE	6	0.00048906	0.0025511	92	6	0.99951	0.99949	1	21669	0	-0.61209	0.0025511	0.0025511	0	-0.48597	FALSE	FALSE	FALSE	TRUE	TRUE	TRUE
TGIF2LX	6	0.043253	0.10255	0.984513	1953	1	0.60538	0.6055	0.999972	11731	0	0.21422	0.10255	FALSE	6	0.005974	0.023958	519	5	0.42049	0.56856	1	11740	1	-0.38645	0.023958	0.023958	0	-0.086115	FALSE	TRUE	FALSE	FALSE	TRUE	FALSE
SAMD4B	6	0.035778	0.087641	0.98246	1664	2	0.3348	0.33913	0.999972	6479	1	-0.13271	0.087641	FALSE	6	0.73354	0.77859	14264	1	0.010989	0.039199	0.903093	910	3	0.36187	0.039199	0.039199	0	0.11458	FALSE	FALSE	TRUE	FALSE	TRUE	FALSE
WDR67	5	0.012792	0.034945	0.972	765	2	0.044857	0.079071	0.99055	1559	2	-0.23892	0.034945	0.034945	5	0.031048	0.09192	1811	3	0.98211	0.98223	1	21153	0	-0.15645	0.09192	FALSE	0	-0.197685	FALSE	FALSE	FALSE	TRUE	TRUE	TRUE
FAM104B	6	0.02538	0.066364	0.98246	1264	2	0.80394	0.80414	0.999972	15683	0	-0.04772	0.066364	FALSE	6	0.018104	0.060591	1229	3	0.62234	0.7054	1	14688	1	-0.09867	0.060591	FALSE	0	-0.073195	FALSE	FALSE	FALSE	TRUE	TRUE	TRUE
B3GNT5	6	0.00991	0.032499	0.972	621	2	0.55764	0.55761	0.999972	10758	0	-0.058818	0.032499	0.032499	6	0.031476	0.09447	1828	3	0.72732	0.75895	1	16044	1	-0.28886	0.09447	FALSE	0	-0.173839	FALSE	FALSE	FALSE	TRUE	TRUE	TRUE
DTX2	4	0.24125	0.29871	0.996617	6503	1	0.056775	0.082929	0.991464	1912	1	0.16828	0.082929	FALSE	6	0.087315	0.21014	3925	2	0.012762	0.044052	0.907348	1011	3	0.20146	0.044052	0.044052	0	0.18487	FALSE	TRUE	TRUE	TRUE	TRUE	TRUE
STAC3	6	0.63403	0.63906	0.99695	11810	1	0.068626	0.11702	0.999972	2225	2	-0.35301	0.11702	FALSE	6	0.7616	0.79358	14566	1	0.0023338	0.009961	0.765752	277	2	-0.043731	0.009961	0.009961	0	-0.198371	FALSE	FALSE	FALSE	TRUE	TRUE	TRUE
CENPN	6	0.0021179	0.0081037	0.807056	186	3	0.031835	0.060545	0.962124	1204	1	-0.42855	0.0081037	0.0081037	6	0.14838	0.29965	5534	2	0.041962	0.11909	1	2448	3	0.33979	0.11909	FALSE	0	-0.04438	FALSE	FALSE	TRUE	FALSE	TRUE	FALSE
ELOVL6	6	0.0079509	0.026513	0.954566	521	1	0.83462	0.83473	0.999972	16315	0	-0.045762	0.026513	0.026513	6	0.03401	0.10074	1945	4	0.88216	0.88212	1	18881	0	-0.30087	0.10074	FALSE	0	-0.173316	FALSE	FALSE	FALSE	TRUE	TRUE	TRUE
FLJ27352	3	0.93973	0.93992	0.999811	17424	0	0.011895	0.0224	0.918104	602	2	0.94277	0.0224	0.0224	3	0.052075	0.10491	2696	2	0.24397	0.32679	1	8521	1	-0.55155	0.10491	FALSE	0	0.19561	FALSE	TRUE	FALSE	FALSE	TRUE	FALSE
SFR1	6	0.66379	0.6653	0.99695	12302	1	0.0074925	0.020053	0.909174	416	2	0.27992	0.020053	0.020053	6	0.99755	0.99755	18505	0	0.037166	0.10738	1	2224	3	0.2252	0.10738	FALSE	0	0.25256	FALSE	TRUE	TRUE	TRUE	TRUE	TRUE
TARSL2	6	0.0026562	0.0098861	0.848344	215	1	0.91876	0.91896	0.999972	18046	0	0.046626	0.0098861	0.0098861	6	0.85527	0.85742	15761	1	0.041346	0.11758	1	2425	4	0.26105	0.11758	FALSE	0	0.153838	FALSE	TRUE	TRUE	TRUE	TRUE	TRUE
KRTAP19-6	6	0.060195	0.13571	0.993161	2545	2	0.014469	0.033404	0.945149	680	1	0.009398	0.033404	0.033404	6	0.031325	0.094108	1821	2	0.099784	0.22042	1	4519	3	0.11681	0.094108	FALSE	0	0.063104	FALSE	TRUE	TRUE	TRUE	TRUE	TRUE
RBPMS2	6	0.032169	0.080346	0.98246	1511	3	0.19454	0.22248	0.999972	4186	1	-0.57725	0.080346	FALSE	6	0.013071	0.047401	969	4	0.97011	0.97008	1	20865	0	-0.37413	0.047401	0.047401	0	-0.47569	FALSE	FALSE	FALSE	TRUE	TRUE	TRUE
BACH2	6	0.82529	0.82545	0.998583	15238	0	0.053265	0.09355	0.992208	1815	2	0.25748	0.09355	FALSE	6	0.43109	0.58675	10726	1	0.0092395	0.034348	0.892554	804	3	0.28512	0.034348	0.034348	0	0.2713	FALSE	TRUE	TRUE	TRUE	TRUE	TRUE
TRIM55	6	0.010751	0.034942	0.972	665	3	0.79773	0.79806	0.999972	15561	0	-0.74046	0.034942	0.034942	6	0.80507	0.81992	15106	1	0.031505	0.093137	0.997427	1952	1	0.063232	0.093137	FALSE	0	-0.338614	FALSE	FALSE	TRUE	FALSE	TRUE	FALSE
GIT1	6	0.7649	0.76519	0.998583	14127	0	0.033467	0.063084	0.962124	1252	2	0.076263	0.063084	FALSE	6	0.94045	0.94045	17297	0	0.020595	0.065002	0.949702	1441	3	0.13677	0.065002	FALSE	0	0.106517	FALSE	TRUE	TRUE	TRUE	TRUE	TRUE
ZNF8	6	0.87376	0.87382	0.999001	16171	0	0.05771	0.10035	0.994372	1936	2	0.42061	0.10035	FALSE	6	0.071734	0.18649	3483	2	0.0071152	0.028121	0.872399	668	3	0.19511	0.028121	0.028121	0	0.30786	FALSE	TRUE	TRUE	TRUE	TRUE	TRUE
DCAKD	6	0.3371	0.44479	0.996617	8082	1	0.018317	0.039367	0.945149	805	2	0.36147	0.039367	0.039367	6	0.029351	0.089163	1738	3	0.73185	0.76165	1	16111	1	-0.21409	0.089163	FALSE	0	0.07369	FALSE	TRUE	FALSE	FALSE	TRUE	FALSE
RASGRP4	6	0.014866	0.04452	0.972	847	3	0.96769	0.96782	0.999972	18965	0	-0.57963	0.04452	0.04452	6	0.027289	0.084045	1638	3	0.15952	0.3112	1	6340	3	-0.083031	0.084045	FALSE	0	-0.33133	FALSE	FALSE	FALSE	TRUE	TRUE	TRUE
RELA	6	0.19933	0.30929	0.996617	5641	1	0.015335	0.034701	0.945149	708	1	-0.17784	0.034701	0.034701	6	0.94135	0.94137	17311	0	0.031799	0.093866	0.999455	1960	3	0.21357	0.093866	FALSE	0	0.017865	FALSE	FALSE	TRUE	FALSE	TRUE	FALSE
ROMO1	6	0.80847	0.80856	0.998583	14927	0	0.055814	0.097487	0.994372	1883	1	0.13222	0.097487	FALSE	6	0.0079247	0.031096	674	4	0.82634	0.82855	1	17659	1	-0.5943	0.031096	0.031096	0	-0.23104	FALSE	TRUE	FALSE	FALSE	TRUE	FALSE
SLC8A2	6	0.013286	0.041189	0.972	785	3	0.41212	0.41219	0.999972	7916	1	-0.39273	0.041189	0.041189	6	0.99579	0.99579	18460	0	0.029342	0.087609	0.988146	1860	3	0.25547	0.087609	FALSE	0	-0.06863	FALSE	FALSE	TRUE	FALSE	TRUE	FALSE
CDC6	6	0.51534	0.54934	0.996617	10087	1	0.052058	0.091756	0.992208	1774	2	0.36911	0.091756	FALSE	6	0.0096018	0.037131	779	5	0.99879	0.99879	1	21642	0	-0.33336	0.037131	0.037131	0	0.017875	FALSE	TRUE	FALSE	FALSE	TRUE	FALSE
POLR1A	6	0.018622	0.052347	0.98246	996	2	0.72354	0.72392	0.999972	14086	0	-0.095371	0.052347	FALSE	6	0.23515	0.42012	7734	3	0.025158	0.076883	0.974882	1652	3	0.10801	0.076883	FALSE	0	0.0063195	FALSE	FALSE	TRUE	FALSE	TRUE	FALSE
GFM1	6	0.73121	0.73155	0.99695	13529	0	0.064197	0.11025	0.999972	2117	1	0.12791	0.11025	FALSE	6	0.946	0.946	17401	0	0.0046751	0.018991	0.827399	483	4	0.39435	0.018991	0.018991	0	0.26113	FALSE	TRUE	TRUE	TRUE	TRUE	TRUE
PPM1G	6	0.5463	0.5709	0.996617	10509	1	0.058372	0.10134	0.994372	1953	1	-0.37933	0.10134	FALSE	6	0.0070587	0.027963	598	2	0.39998	0.55015	1	11386	2	0.048114	0.027963	0.027963	0	-0.165608	FALSE	FALSE	TRUE	FALSE	TRUE	FALSE
PSMC4	6	0.21965	0.33278	0.996617	6053	2	0.021274	0.043961	0.947948	894	1	-0.17986	0.043961	0.043961	6	0.027823	0.085359	1664	3	0.26059	0.42925	1	8852	2	-0.27762	0.085359	FALSE	0	-0.22874	FALSE	FALSE	FALSE	TRUE	TRUE	TRUE
PHLDA2	6	0.013637	0.041931	0.972	801	3	0.64186	0.6418	0.999972	12477	0	-0.59913	0.041931	0.041931	6	0.028714	0.08762	1713	2	0.030891	0.09156	0.996898	1922	3	0.18267	0.08762	FALSE	0	-0.20823	FALSE	FALSE	TRUE	FALSE	TRUE	FALSE
ELOVL2	6	0.015335	0.045465	0.972	870	2	0.19312	0.22139	0.999972	4165	1	0.088102	0.045465	0.045465	6	0.02734	0.084165	1640	3	0.050676	0.13989	1	2846	2	-0.14657	0.084165	FALSE	0	-0.029234	FALSE	TRUE	FALSE	FALSE	TRUE	FALSE
SPERT	6	0.045892	0.10772	0.985173	2054	1	0.69823	0.69841	0.999972	13606	0	0.13822	0.10772	FALSE	6	0.0054255	0.021911	476	5	0.99894	0.99892	1	21649	0	-0.33079	0.021911	0.021911	0	-0.096285	FALSE	TRUE	FALSE	FALSE	TRUE	FALSE
CPXCR1	6	0.032636	0.081296	0.98246	1534	1	0.36136	0.36332	0.999972	6935	1	-0.15665	0.081296	FALSE	6	0.050664	0.14032	2648	2	0.014393	0.048514	0.917624	1107	4	0.2846	0.048514	0.048514	0	0.063975	FALSE	FALSE	TRUE	FALSE	TRUE	FALSE
SRSF6	6	0.020559	0.056389	0.98246	1065	2	0.58021	0.58029	0.999972	11212	0	0.021023	0.056389	FALSE	6	0.26561	0.45448	8362	1	0.023932	0.0737	0.965514	1598	2	0.0027366	0.0737	FALSE	0	0.0118798	FALSE	TRUE	TRUE	TRUE	TRUE	TRUE
METTL9	6	0.037684	0.091488	0.98246	1738	3	0.34593	0.34931	0.999972	6677	1	-0.2985	0.091488	FALSE	6	0.6592	0.74453	13631	1	0.010778	0.038623	0.900942	899	2	0.066992	0.038623	0.038623	0	-0.115754	FALSE	FALSE	TRUE	FALSE	TRUE	FALSE
NR6A1	6	0.030949	0.077873	0.98246	1470	3	0.8379	0.83799	0.999972	16392	0	-0.6732	0.077873	FALSE	6	0.065858	0.17481	3243	3	0.015797	0.052293	0.921818	1190	2	-0.19449	0.052293	FALSE	0	-0.433845	FALSE	FALSE	FALSE	TRUE	TRUE	TRUE
RSL1D1	6	0.016455	0.04781	0.974591	917	2	0.72879	0.72912	0.999972	14179	0	0.11644	0.04781	0.04781	6	0.43002	0.58586	10704	1	0.027291	0.082397	0.985675	1750	2	0.00010056	0.082397	FALSE	0	0.0582703	FALSE	TRUE	TRUE	TRUE	TRUE	TRUE
OR2AP1	6	0.55975	0.58057	0.996617	10694	1	0.04821	0.085745	0.991464	1661	1	-0.30789	0.085745	FALSE	6	0.012011	0.044517	919	4	0.23479	0.40745	1	8354	1	-0.33736	0.044517	0.044517	0	-0.322625	FALSE	FALSE	FALSE	TRUE	TRUE	TRUE
SEC23IP	6	0.51315	0.54787	0.996617	10066	1	0.011649	0.028966	0.931774	591	2	0.3461	0.028966	0.028966	6	0.034259	0.10132	1957	4	0.96991	0.96989	1	20859	0	-0.2978	0.10132	FALSE	0	0.02415	FALSE	TRUE	FALSE	FALSE	TRUE	FALSE
SLURP1	6	0.053302	0.12239	0.99165	2302	1	0.73496	0.73527	0.999972	14309	0	-0.082914	0.12239	FALSE	6	0.0017727	0.0079381	188	5	0.81036	0.8154	1	17363	1	-0.39664	0.0079381	0.0079381	0	-0.239777	FALSE	FALSE	FALSE	TRUE	TRUE	TRUE
SKI	6	0.00065658	0.0029467	0.752282	72	3	0.34257	0.34618	0.999972	6622	1	-0.49317	0.0029467	0.0029467	6	0.0064384	0.02571	555	3	0.59738	0.69455	1	14426	1	-0.17675	0.02571	0.02571	7.57597e-05	-0.33496	8.24112	FALSE	FALSE	TRUE	TRUE	TRUE
LMO7	6	0.035788	0.087661	0.98246	1665	3	0.64719	0.64715	0.999972	12592	0	-0.43143	0.087661	FALSE	6	0.01133	0.04273	888	3	0.97371	0.97362	1	20944	0	-0.24535	0.04273	0.04273	0	-0.33839	FALSE	FALSE	FALSE	TRUE	TRUE	TRUE
PARS2	6	0.021128	0.057559	0.98246	1097	2	0.67456	0.67461	0.999972	13141	0	0.16019	0.057559	FALSE	6	0.45739	0.60873	11126	1	0.023647	0.072966	0.962378	1587	3	0.25596	0.072966	FALSE	0	0.208075	FALSE	TRUE	TRUE	TRUE	TRUE	TRUE
SEMA6B	6	0.084248	0.17607	0.996617	3258	2	0.056673	0.098794	0.994372	1908	2	0.084952	0.098794	FALSE	6	0.0081361	0.031817	685	1	0.11585	0.24531	1	4993	3	0.07291	0.031817	0.031817	0	0.078931	FALSE	TRUE	TRUE	TRUE	TRUE	TRUE
UCKL1	6	0.049156	0.11418	0.990503	2162	1	0.30141	0.3096	0.999972	5885	1	0.46931	0.11418	FALSE	6	0.87645	0.87654	16093	1	0.0040547	0.016617	0.815678	429	3	0.28068	0.016617	0.016617	0	0.374995	FALSE	TRUE	TRUE	TRUE	TRUE	TRUE
NUMA1	6	0.024286	0.064127	0.98246	1221	1	0.61469	0.61465	0.999972	11930	0	-0.064186	0.064127	FALSE	6	0.020553	0.066925	1341	4	0.93121	0.93138	1	19969	0	-0.23135	0.066925	FALSE	0	-0.147768	FALSE	FALSE	FALSE	TRUE	TRUE	TRUE
NUP62	6	0.027022	0.069792	0.98246	1325	2	0.19399	0.22205	0.999972	4179	1	-0.07515	0.069792	FALSE	6	0.093752	0.21984	4099	1	0.019225	0.061372	0.949702	1358	3	0.10518	0.061372	FALSE	0	0.015015	FALSE	FALSE	TRUE	FALSE	TRUE	FALSE
RPL23A	3	0.037904	0.069339	0.98246	1748	1	0.75323	0.75334	0.999972	14684	0	-0.38537	0.069339	FALSE	6	0.018605	0.061896	1250	2	0.81851	0.82204	1	17509	1	-0.19338	0.061896	FALSE	0	-0.289375	FALSE	FALSE	FALSE	TRUE	TRUE	TRUE
HNRNPA1	3	0.00077373	0.0022068	0.745792	80	3	0.99923	0.99924	0.999972	19637	0	-1.0648	0.0022068	0.0022068	6	0.045881	0.12919	2436	4	0.79677	0.80496	1	17114	1	-0.4285	0.12919	FALSE	0	-0.74665	FALSE	FALSE	FALSE	TRUE	TRUE	TRUE
ABHD13	6	0.93352	0.93368	0.999336	17308	0	0.025521	0.050616	0.950245	1026	1	0.11764	0.050616	FALSE	6	0.037798	0.11003	2102	3	0.026701	0.08085	0.981802	1719	2	-0.0019069	0.08085	FALSE	0	0.0578665	FALSE	TRUE	FALSE	FALSE	TRUE	FALSE
STX5	6	0.66542	0.6668	0.99695	12328	1	0.014144	0.032891	0.945149	672	2	-0.28833	0.032891	0.032891	6	0.033122	0.098589	1897	4	0.74248	0.76804	1	16261	1	-0.31911	0.098589	FALSE	0	-0.30372	FALSE	FALSE	FALSE	TRUE	TRUE	TRUE
S100P	6	0.010128	0.033141	0.972	639	2	0.65575	0.65575	0.999972	12761	0	-0.16618	0.033141	0.033141	6	0.033081	0.098489	1893	4	0.99807	0.99805	1	21615	0	-0.20323	0.098489	FALSE	0	-0.184705	FALSE	FALSE	FALSE	TRUE	TRUE	TRUE
PSMA5	6	0.58982	0.60332	0.996617	11112	1	0.048804	0.086676	0.991464	1679	2	-0.12038	0.086676	FALSE	6	0.73456	0.77909	14273	1	0.013133	0.045096	0.907672	1035	4	0.33434	0.045096	0.045096	0	0.10698	FALSE	FALSE	TRUE	FALSE	TRUE	FALSE
THOC5	6	0.020395	0.056044	0.98246	1060	3	0.25031	0.26643	0.999972	5040	1	-0.35077	0.056044	FALSE	6	0.024046	0.075839	1517	1	0.024784	0.075937	0.970405	1638	2	0.1828	0.075839	FALSE	0	-0.083985	FALSE	FALSE	TRUE	FALSE	TRUE	FALSE
PPIL2	6	0.32482	0.43843	0.996617	7972	1	0.011146	0.028182	0.931774	572	2	0.27217	0.028182	0.028182	6	0.035322	0.10404	2005	4	0.88403	0.88395	1	18927	0	-0.31124	0.10404	FALSE	0	-0.019535	FALSE	TRUE	FALSE	FALSE	TRUE	FALSE
CDK2	6	0.7571	0.75752	0.998583	13987	0	0.037479	0.069303	0.97572	1364	1	0.12786	0.069303	FALSE	6	0.037372	0.10901	2077	3	0.019805	0.062921	0.949702	1390	1	-0.29354	0.062921	FALSE	0	-0.08284	FALSE	TRUE	FALSE	FALSE	TRUE	FALSE
SEMA3D	6	0.0042963	0.015149	0.881372	318	2	0.18423	0.21464	0.999972	4031	1	-0.35307	0.015149	0.015149	6	0.040766	0.11715	2211	4	0.77431	0.78882	1	16737	1	-0.23326	0.11715	FALSE	0	-0.293165	FALSE	FALSE	FALSE	TRUE	TRUE	TRUE
ZBTB7B	6	0.0055521	0.019093	0.915449	384	2	0.90473	0.90491	0.999972	17751	0	-0.31508	0.019093	0.019093	6	0.89172	0.89171	16386	0	0.039584	0.1133	1	2335	4	0.21614	0.1133	FALSE	0	-0.04947	FALSE	FALSE	TRUE	FALSE	TRUE	FALSE
ZNF614	6	0.017822	0.050677	0.98246	963	2	0.63781	0.63778	0.999972	12391	0	-0.21595	0.050677	FALSE	6	0.026403	0.081791	1605	4	0.37694	0.52965	1	10981	1	-0.25829	0.081791	FALSE	0	-0.23712	FALSE	FALSE	FALSE	TRUE	TRUE	TRUE
SNW1	6	0.032582	0.0812	0.98246	1529	2	0.77401	0.77444	0.999972	15123	0	0.092256	0.0812	FALSE	6	0.014556	0.051331	1045	4	0.99041	0.99037	1	21390	0	-0.38829	0.051331	FALSE	0	-0.148017	FALSE	TRUE	FALSE	FALSE	TRUE	FALSE
POFUT2	6	0.010671	0.03471	0.972	663	1	0.53555	0.53545	0.999972	10314	0	0.0086765	0.03471	0.03471	6	0.59888	0.72114	13174	1	0.033509	0.098186	1	2047	4	0.23054	0.098186	FALSE	0	0.119608	FALSE	TRUE	TRUE	TRUE	TRUE	TRUE
RDM1	6	0.061447	0.13813	0.99409	2588	3	0.02564	0.050804	0.950245	1031	2	-0.49895	0.050804	FALSE	6	0.026528	0.082108	1610	2	0.47044	0.61394	1	12675	1	-0.14349	0.082108	FALSE	0	-0.32122	FALSE	FALSE	FALSE	TRUE	TRUE	TRUE
ZNF804B	6	0.72655	0.72689	0.99695	13444	0	0.043147	0.07805	0.99055	1519	1	-0.25067	0.07805	FALSE	6	0.01597	0.055055	1134	3	0.88675	0.88669	1	19003	0	-0.20493	0.055055	FALSE	0	-0.2278	FALSE	FALSE	FALSE	TRUE	TRUE	TRUE
PPIH	6	0.010725	0.03487	0.972	664	2	0.50396	0.5037	0.999972	9683	0	-0.036313	0.03487	0.03487	6	0.033102	0.098537	1895	4	0.8847	0.88459	1	18949	0	-0.36758	0.098537	FALSE	0	-0.201947	FALSE	FALSE	FALSE	TRUE	TRUE	TRUE
TTLL1	6	0.0062115	0.021119	0.935053	420	3	0.99326	0.9933	0.999972	19496	0	-0.67211	0.021119	0.021119	6	0.079067	0.19768	3680	2	0.039206	0.11237	1	2321	3	0.28905	0.11237	FALSE	0	-0.19153	FALSE	FALSE	TRUE	FALSE	TRUE	FALSE
AQP7	4	0.044966	0.087949	0.98246	2017	1	0.61444	0.61427	0.999972	11921	0	-0.303	0.087949	FALSE	6	0.12972	0.27277	5072	3	0.013363	0.045711	0.907672	1049	3	0.096569	0.045711	0.045711	0	-0.103215	FALSE	FALSE	TRUE	FALSE	TRUE	FALSE
MARK4	6	0.65213	0.65485	0.99695	12098	1	0.00057881	0.0021766	0.617142	65	2	0.40325	0.0021766	0.0021766	6	0.9686	0.96862	17839	0	0.047206	0.13168	1	2700	4	0.21097	0.13168	FALSE	0	0.30711	FALSE	TRUE	TRUE	TRUE	TRUE	TRUE
ZBTB17	6	0.99325	0.99328	0.999967	18427	0	0.059831	0.10353	0.994372	2005	1	0.45907	0.10353	FALSE	6	0.0077281	0.030379	655	4	0.13239	0.27054	1	5500	1	-0.51953	0.030379	0.030379	0	-0.03023	FALSE	TRUE	FALSE	FALSE	TRUE	FALSE
C6orf47	6	0.029213	0.074326	0.98246	1405	3	0.93905	0.93923	0.999972	18436	0	-0.66402	0.074326	FALSE	6	0.93397	0.93408	17177	0	0.018557	0.059616	0.944042	1329	4	0.24916	0.059616	FALSE	0	-0.20743	FALSE	FALSE	TRUE	FALSE	TRUE	FALSE
TMEM54	6	0.9079	0.90807	0.999085	16805	0	0.041378	0.07535	0.983348	1475	2	0.44607	0.07535	FALSE	6	0.31244	0.4909	9028	2	0.018183	0.058597	0.943741	1308	3	0.019125	0.058597	FALSE	0	0.232598	FALSE	TRUE	TRUE	TRUE	TRUE	TRUE
P4HA3	6	0.26558	0.38664	0.996617	7021	1	0.049787	0.088172	0.991464	1711	1	0.36786	0.088172	FALSE	6	0.97875	0.97869	18070	0	0.013422	0.045872	0.907672	1053	4	0.34534	0.045872	0.045872	0	0.3566	FALSE	TRUE	TRUE	TRUE	TRUE	TRUE
ROBO4	6	0.041538	0.099159	0.98246	1894	2	0.75193	0.75233	0.999972	14655	0	-0.2906	0.099159	FALSE	6	0.51219	0.65542	11996	1	0.0094345	0.034892	0.894938	812	4	0.34845	0.034892	0.034892	0	0.028925	FALSE	FALSE	TRUE	FALSE	TRUE	FALSE
RAB3C	6	0.34608	0.44948	0.996617	8177	1	0.072055	0.12227	0.999972	2327	1	-0.38932	0.12227	FALSE	6	0.0027858	0.011922	273	5	0.99906	0.99904	1	21654	0	-0.2619	0.011922	0.011922	0	-0.32561	FALSE	FALSE	FALSE	TRUE	TRUE	TRUE
FNDC3B	6	0.93738	0.93757	0.999385	17385	0	0.020833	0.043263	0.946382	880	2	0.60192	0.043263	0.043263	6	0.34791	0.51898	9558	1	0.030686	0.09101	0.996789	1913	3	0.22547	0.09101	FALSE	0	0.413695	FALSE	TRUE	TRUE	TRUE	TRUE	TRUE
HOXB1	6	0.16134	0.26543	0.996617	4834	2	0.057955	0.10073	0.994372	1943	1	-0.28095	0.10073	FALSE	6	0.73569	0.77967	14293	1	0.0089841	0.033641	0.890928	786	1	0.026631	0.033641	0.033641	0	-0.127159	FALSE	FALSE	TRUE	FALSE	TRUE	FALSE
PRPF3	6	0.050527	0.11692	0.99165	2199	2	0.58553	0.58562	0.999972	11326	0	-0.034536	0.11692	FALSE	6	0.73982	0.78181	14330	1	0.0042878	0.017517	0.819104	449	2	0.00023601	0.017517	0.017517	0	-0.01715	FALSE	FALSE	TRUE	FALSE	TRUE	FALSE
ACTR5	6	0.8889	0.88896	0.999085	16447	0	0.061028	0.10539	0.996653	2038	1	0.10835	0.10539	FALSE	6	0.74345	0.78369	14378	1	0.0074258	0.02922	0.872448	695	5	0.18203	0.02922	0.02922	0	0.14519	FALSE	TRUE	TRUE	TRUE	TRUE	TRUE
STARD7	6	0.34438	0.44858	0.996617	8156	1	0.050114	0.088667	0.991464	1722	2	-0.054963	0.088667	FALSE	6	0.42143	0.57883	10579	2	0.013463	0.045983	0.907672	1056	1	-0.18428	0.045983	0.045983	0	-0.119621	FALSE	FALSE	FALSE	TRUE	TRUE	TRUE
POLA2	6	0.54342	0.56885	0.996617	10469	1	0.049945	0.088417	0.991464	1714	1	0.136	0.088417	FALSE	6	0.96617	0.96625	17796	0	0.013563	0.046268	0.907672	1060	3	0.21755	0.046268	0.046268	0	0.176775	FALSE	TRUE	TRUE	TRUE	TRUE	TRUE
REEP6	6	0.031939	0.07989	0.98246	1498	3	0.97087	0.97099	0.999972	19038	0	-0.53325	0.07989	FALSE	6	0.015916	0.054919	1129	3	0.021187	0.066573	0.949702	1473	2	-0.13121	0.054919	FALSE	0	-0.33223	FALSE	FALSE	FALSE	TRUE	TRUE	TRUE
SLC9A2	6	0.010617	0.034552	0.972	660	1	0.53575	0.53566	0.999972	10318	0	-0.10087	0.034552	0.034552	6	0.033948	0.10059	1942	2	0.48449	0.62682	1	12929	2	0.014668	0.10059	FALSE	0	-0.043101	FALSE	FALSE	TRUE	FALSE	TRUE	FALSE
ALG10B	6	0.68991	0.69007	0.99695	12767	1	0.049104	0.087132	0.991464	1692	1	-0.055681	0.087132	FALSE	6	0.47501	0.62364	11404	1	0.014221	0.048047	0.914343	1102	2	0.12309	0.048047	0.048047	0	0.0337045	FALSE	FALSE	TRUE	FALSE	TRUE	FALSE
TGM4	6	0.03834	0.092805	0.98246	1771	3	0.072316	0.12266	0.999972	2337	2	-0.47157	0.092805	FALSE	6	0.2686	0.45682	8402	1	0.012171	0.042402	0.907348	969	2	-0.08403	0.042402	0.042402	0	-0.2778	FALSE	FALSE	FALSE	TRUE	TRUE	TRUE
RC3H1	6	0.23063	0.34556	0.996617	6269	2	0.068702	0.11714	0.999972	2226	1	0.072769	0.11714	FALSE	6	0.0044379	0.018212	398	2	0.59277	0.69258	1	14383	1	-0.084617	0.018212	0.018212	0	-0.005924	FALSE	TRUE	FALSE	FALSE	TRUE	FALSE
MUS81	6	0.97746	0.97767	0.999967	18122	0	0.0028252	0.0082356	0.796144	199	3	0.66451	0.0082356	0.0082356	6	0.96124	0.9613	17697	0	0.045332	0.1272	1	2606	4	0.21733	0.1272	FALSE	0	0.44092	FALSE	TRUE	TRUE	TRUE	TRUE	TRUE
NKAIN3	6	0.76499	0.76527	0.998583	14128	0	0.038206	0.070425	0.977073	1385	2	-0.0059789	0.070425	FALSE	6	0.019832	0.065069	1306	4	0.12783	0.26356	1	5369	1	-0.34591	0.065069	FALSE	0	-0.175944	FALSE	FALSE	FALSE	TRUE	TRUE	TRUE
NKIRAS2	6	0.74151	0.74191	0.997898	13714	0	0.0027079	0.007946	0.795569	194	3	0.64055	0.007946	0.007946	6	0.045266	0.12776	2408	1	0.093067	0.20985	1	4300	3	0.14855	0.12776	FALSE	0	0.39455	FALSE	TRUE	TRUE	TRUE	TRUE	TRUE
MGA	6	0.053497	0.12277	0.99165	2310	2	0.10898	0.15928	0.999972	2983	1	-0.27912	0.12277	FALSE	6	0.00011334	0.00062038	38	5	0.97206	0.972	1	20906	0	-0.39804	0.00062038	0.00062038	0	-0.33858	FALSE	FALSE	FALSE	TRUE	TRUE	TRUE
RNASET2	6	0.020778	0.056833	0.98246	1078	2	0.75512	0.75549	0.999972	14720	0	-0.14242	0.056833	FALSE	6	0.025371	0.079184	1564	3	0.5803	0.68736	1	14263	1	-0.26715	0.079184	FALSE	0	-0.204785	FALSE	FALSE	FALSE	TRUE	TRUE	TRUE
ZNF397	6	0.045629	0.10722	0.985173	2046	3	0.98473	0.98485	0.999972	19316	0	-0.45438	0.10722	FALSE	6	0.0073888	0.029133	624	5	0.99879	0.99879	1	21643	0	-0.31428	0.029133	0.029133	0	-0.38433	FALSE	FALSE	FALSE	TRUE	TRUE	TRUE
SPDYE1	3	0.0021704	0.006085	0.783462	191	2	0.19377	0.19425	0.999972	4176	1	-1.5108	0.006085	0.006085	4	0.46525	0.54602	11252	1	0.056455	0.13033	1	3082	2	0.19555	0.13033	FALSE	0	-0.657625	FALSE	FALSE	TRUE	FALSE	TRUE	FALSE
CC2D2A	6	0.57957	0.59537	0.996617	10966	1	0.073685	0.12474	0.999972	2369	2	-0.086172	0.12474	FALSE	6	0.49543	0.64094	11713	1	0.0028038	0.011806	0.767832	324	3	0.21174	0.011806	0.011806	0	0.062784	FALSE	FALSE	TRUE	FALSE	TRUE	FALSE
KRTAP10-12	6	0.026562	0.068812	0.98246	1311	3	0.87615	0.87622	0.999972	17165	0	-0.34784	0.068812	FALSE	6	0.020891	0.067813	1363	2	0.19254	0.35973	1	7350	2	-0.020114	0.067813	FALSE	0	-0.183977	FALSE	FALSE	FALSE	TRUE	TRUE	TRUE
OR8K5	6	0.014162	0.043019	0.972	816	2	0.65746	0.65745	0.999972	12801	0	-0.29339	0.043019	0.043019	6	0.77639	0.80207	14733	1	0.031708	0.093651	0.999455	1957	4	0.31517	0.093651	FALSE	0	0.01089	FALSE	FALSE	TRUE	FALSE	TRUE	FALSE
COL25A1	6	0.0095106	0.031227	0.971035	602	4	0.45986	0.45972	0.999972	8857	0	-0.68264	0.031227	0.031227	6	0.13671	0.28298	5264	2	0.036387	0.10548	1	2185	3	0.27679	0.10548	FALSE	0	-0.202925	FALSE	FALSE	TRUE	FALSE	TRUE	FALSE
LARP1	6	0.17815	0.28476	0.996617	5184	1	0.071017	0.12072	0.999972	2295	2	0.031628	0.12072	FALSE	6	0.0038548	0.016023	356	5	0.98553	0.9855	1	21248	0	-0.47335	0.016023	0.016023	0	-0.220861	FALSE	TRUE	FALSE	FALSE	TRUE	FALSE
NXPH4	6	0.0017258	0.0068148	0.783462	157	1	0.81614	0.81628	0.999972	15932	0	0.047771	0.0068148	0.0068148	6	0.78705	0.80845	14882	1	0.046579	0.13018	1	2669	3	0.27946	0.13018	FALSE	0	0.163615	FALSE	TRUE	TRUE	TRUE	TRUE	TRUE
HIST3H2A	6	0.025953	0.067555	0.98246	1285	3	0.85873	0.85877	0.999972	16803	0	-0.31475	0.067555	FALSE	6	0.021539	0.069473	1407	2	0.41422	0.56284	1	11634	2	-0.091326	0.069473	FALSE	0	-0.203038	FALSE	FALSE	FALSE	TRUE	TRUE	TRUE
ZNF267	6	0.81882	0.81894	0.998583	15135	0	0.058656	0.10177	0.994372	1964	2	0.53765	0.10177	FALSE	6	0.98509	0.98506	18217	0	0.0095823	0.035317	0.894938	820	3	0.18299	0.035317	0.035317	0	0.36032	FALSE	TRUE	TRUE	TRUE	TRUE	TRUE
PCDHB10	6	0.01551	0.045838	0.972	880	2	0.69543	0.69547	0.999972	13541	0	-0.2091	0.045838	0.045838	6	0.50353	0.64795	11848	1	0.030795	0.091308	0.996898	1916	4	0.33782	0.091308	FALSE	0	0.06436	FALSE	FALSE	TRUE	FALSE	TRUE	FALSE
NGLY1	6	0.22095	0.33428	0.996617	6079	1	0.0084706	0.022516	0.918104	467	3	0.72757	0.022516	0.022516	6	0.57033	0.7068	12895	1	0.04016	0.1147	1	2368	2	-0.024636	0.1147	FALSE	0	0.351467	FALSE	TRUE	FALSE	FALSE	TRUE	FALSE
GCNT7	6	0.042777	0.10161	0.9845	1936	1	0.71268	0.71304	0.999972	13881	0	0.046624	0.10161	FALSE	6	0.0092157	0.03573	752	4	0.39982	0.55	1	11382	1	-0.35751	0.03573	0.03573	0	-0.155443	FALSE	TRUE	FALSE	FALSE	TRUE	FALSE
LY6E	6	0.83372	0.83379	0.998583	15410	0	0.05089	0.089899	0.991719	1749	1	-0.034242	0.089899	FALSE	6	0.8033	0.81874	15081	1	0.014077	0.047678	0.910634	1097	3	0.18186	0.047678	0.047678	0	0.073809	FALSE	FALSE	TRUE	FALSE	TRUE	FALSE
PRR25	6	0.72082	0.72121	0.99695	13340	0	0.00517	0.014205	0.88086	310	2	-0.011694	0.014205	0.014205	6	0.043397	0.1234	2328	3	0.51093	0.65133	1	13436	2	-0.1476	0.1234	FALSE	0	-0.079647	FALSE	FALSE	FALSE	TRUE	TRUE	TRUE
SLC22A14	6	0.87187	0.87193	0.999001	16120	0	0.0068718	0.018488	0.909174	381	2	0.060792	0.018488	0.018488	6	0.041635	0.11922	2249	3	0.99086	0.99081	1	21396	0	-0.1782	0.11922	FALSE	0	-0.058704	FALSE	TRUE	FALSE	FALSE	TRUE	FALSE
TMEM236	6	0.059298	0.134	0.991796	2522	3	0.97357	0.97372	0.999972	19093	0	-0.5604	0.134	FALSE	6	0.84793	0.85142	15664	1	0.00077845	0.0037125	0.590399	128	2	0.012438	0.0037125	0.0037125	0	-0.273981	FALSE	FALSE	TRUE	FALSE	TRUE	FALSE
NFAT5	6	0.038301	0.092716	0.98246	1769	2	0.90382	0.90398	0.999972	17732	0	-0.40688	0.092716	FALSE	6	0.012197	0.044998	928	3	0.9964	0.99638	1	21557	0	-0.25887	0.044998	0.044998	0	-0.332875	FALSE	FALSE	FALSE	TRUE	TRUE	TRUE
DCAF15	6	0.69994	0.70021	0.99695	12947	0	0.06539	0.11209	0.999972	2145	1	0.23641	0.11209	FALSE	6	0.061774	0.16575	3075	2	0.0064755	0.025781	0.863509	618	3	0.18697	0.025781	0.025781	0	0.21169	FALSE	TRUE	TRUE	TRUE	TRUE	TRUE
ACRBP	6	0.041554	0.09919	0.98246	1895	3	0.99501	0.995	0.999972	19526	0	-0.59184	0.09919	FALSE	6	0.010068	0.038775	812	3	0.17218	0.32987	1	6716	1	-0.20722	0.038775	0.038775	0	-0.39953	FALSE	FALSE	FALSE	TRUE	TRUE	TRUE
CENPM	6	0.49211	0.53395	0.996617	9792	1	0.02654	0.052198	0.951859	1059	1	0.19065	0.052198	FALSE	6	0.64107	0.73709	13492	1	0.028665	0.085909	0.985808	1823	1	-0.071867	0.085909	FALSE	0	0.0593915	FALSE	TRUE	FALSE	FALSE	TRUE	FALSE
THAP11	6	0.34543	0.44911	0.996617	8165	1	0.011236	0.028325	0.931774	575	2	0.21163	0.028325	0.028325	6	0.22293	0.40378	7435	1	0.038184	0.10991	1	2271	3	0.20343	0.10991	FALSE	0	0.20753	FALSE	TRUE	TRUE	TRUE	TRUE	TRUE
OR1D5	3	0.94339	0.94362	0.999967	17488	0	0.067674	0.078281	0.99055	2198	1	0.12095	0.078281	FALSE	6	0.017881	0.060016	1217	4	0.99273	0.9927	1	21453	0	-0.27461	0.060016	FALSE	0	-0.07683	FALSE	TRUE	FALSE	FALSE	TRUE	FALSE
MKL1	6	0.022189	0.059787	0.98246	1144	1	0.50947	0.50926	0.999972	9795	0	0.48657	0.059787	FALSE	6	0.16945	0.32966	6056	3	0.025831	0.07864	0.975468	1687	2	-0.081177	0.07864	FALSE	0	0.202697	FALSE	TRUE	FALSE	FALSE	TRUE	FALSE
CNOT4	6	0.0603	0.13591	0.993161	2552	1	0.38882	0.38944	0.999972	7443	1	-0.40671	0.13591	FALSE	6	0.99056	0.99051	18335	0	0.00050129	0.0025744	0.527695	103	5	0.43707	0.0025744	0.0025744	0	0.01518	FALSE	FALSE	TRUE	FALSE	TRUE	FALSE
MMP25	6	0.054442	0.12461	0.99165	2347	2	0.84491	0.84496	0.999972	16522	0	-0.29719	0.12461	FALSE	6	0.39883	0.56021	10233	1	0.003402	0.014082	0.789003	376	4	0.38231	0.014082	0.014082	0	0.04256	FALSE	FALSE	TRUE	FALSE	TRUE	FALSE
AXL	6	0.9641	0.96419	0.999967	17878	0	0.07227	0.12259	0.999972	2336	2	0.66379	0.12259	FALSE	6	0.0039553	0.016404	358	5	0.99618	0.99617	1	21548	0	-0.26453	0.016404	0.016404	0	0.19963	FALSE	TRUE	FALSE	FALSE	TRUE	FALSE
IL4R	6	0.033523	0.083105	0.98246	1571	3	0.72188	0.72224	0.999972	14059	0	-0.61278	0.083105	FALSE	6	0.53225	0.67295	12326	2	0.017198	0.055979	0.933214	1267	2	0.027293	0.055979	FALSE	0	-0.292743	FALSE	FALSE	TRUE	FALSE	TRUE	FALSE
MCMDC2	6	0.85002	0.85006	0.999001	15718	0	0.0026024	0.0076604	0.795569	188	2	0.33275	0.0076604	0.0076604	6	0.90829	0.90832	16700	0	0.047104	0.13144	1	2693	4	0.18077	0.13144	FALSE	0	0.25676	FALSE	TRUE	TRUE	TRUE	TRUE	TRUE
PPAPDC1B	6	0.67963	0.68013	0.99695	12581	1	0.072239	0.12255	0.999972	2334	2	0.21352	0.12255	FALSE	6	0.0040015	0.01656	363	4	0.44415	0.58986	1	12173	1	-0.46416	0.01656	0.01656	0	-0.12532	FALSE	TRUE	FALSE	FALSE	TRUE	FALSE
CALD1	6	0.31232	0.43209	0.996617	7840	1	0.00064064	0.0023992	0.617142	69	2	0.49865	0.0023992	0.0023992	6	0.67916	0.75306	13769	1	0.049336	0.13672	1	2783	4	0.22648	0.13672	FALSE	0	0.362565	FALSE	TRUE	TRUE	TRUE	TRUE	TRUE
FOXD4L3	1	0.89777	0.89825	0.999085	16612	0	0.10223	0.10226	0.994372	2877	0	0.73821	0.10226	FALSE	4	0.97979	0.97978	18089	0	0.013011	0.037134	0.898797	1031	3	0.42225	0.037134	0.037134	0	0.58023	FALSE	TRUE	TRUE	TRUE	TRUE	TRUE
PPCS	6	0.99232	0.99234	0.999967	18408	0	0.06111	0.10551	0.996653	2042	2	0.4225	0.10551	FALSE	6	0.50557	0.64971	11881	1	0.0090838	0.033933	0.890928	794	3	0.14305	0.033933	0.033933	0	0.282775	FALSE	TRUE	TRUE	TRUE	TRUE	TRUE
AP2M1	6	0.057328	0.13029	0.99165	2455	1	0.48306	0.48285	0.999972	9295	0	-0.13369	0.13029	FALSE	6	0.0020772	0.009177	212	4	0.99217	0.99213	1	21431	0	-0.62201	0.009177	0.009177	0	-0.37785	FALSE	FALSE	FALSE	TRUE	TRUE	TRUE
TOMM40	5	0.73774	0.738	0.997218	13651	0	0.077076	0.1165	0.999972	2441	1	-0.032413	0.1165	FALSE	6	0.045188	0.12758	2404	4	0.0057386	0.022983	0.848998	565	2	-0.35525	0.022983	0.022983	0	-0.193831	FALSE	FALSE	FALSE	TRUE	TRUE	TRUE
NEMF	6	0.057562	0.13074	0.99165	2463	3	0.52615	0.52593	0.999972	10125	0	-0.27964	0.13074	FALSE	6	0.00197	0.0087631	200	4	0.7819	0.79416	1	16861	1	-0.54059	0.0087631	0.0087631	0	-0.410115	FALSE	FALSE	FALSE	TRUE	TRUE	TRUE
LTF	6	0.033534	0.083128	0.98246	1574	2	0.2002	0.22686	0.999972	4272	1	-0.22997	0.083128	FALSE	6	0.22945	0.41246	7588	3	0.017401	0.056515	0.935813	1274	3	0.1088	0.056515	FALSE	0	-0.060585	FALSE	FALSE	TRUE	FALSE	TRUE	FALSE
KIF3C	6	0.077298	0.16813	0.996617	3102	2	0.0079509	0.021235	0.918104	444	1	0.16659	0.021235	0.021235	6	0.25959	0.44973	8264	2	0.041951	0.11907	1	2447	4	0.28373	0.11907	FALSE	0	0.22516	FALSE	TRUE	TRUE	TRUE	TRUE	TRUE
CTDSP2	6	0.61255	0.62126	0.996617	11463	1	0.019477	0.041169	0.945149	839	2	0.19474	0.041169	0.041169	6	0.033363	0.099144	1909	1	0.19578	0.36453	1	7440	3	0.10325	0.099144	FALSE	0	0.148995	FALSE	TRUE	TRUE	TRUE	TRUE	TRUE
DRGX	6	0.78168	0.78207	0.998583	14442	0	0.0022732	0.006778	0.781402	169	1	-0.22967	0.006778	0.006778	6	0.047832	0.13374	2525	2	0.46301	0.60712	1	12529	2	0.14579	0.13374	FALSE	0	-0.04194	FALSE	FALSE	TRUE	FALSE	TRUE	FALSE
UBA1	6	0.98288	0.98307	0.999967	18236	0	0.03785	0.069883	0.97643	1375	2	0.62952	0.069883	FALSE	6	0.057478	0.15598	2888	1	0.022774	0.070725	0.953716	1558	2	0.10684	0.070725	FALSE	0	0.36818	FALSE	TRUE	TRUE	TRUE	TRUE	TRUE
RNF186	6	0.0096196	0.031564	0.972	610	2	0.044666	0.08038	0.991464	1554	2	-0.16626	0.031564	0.031564	6	0.91081	0.9108	16743	0	0.0379	0.10918	1	2252	4	0.20348	0.10918	FALSE	0	0.01861	FALSE	FALSE	TRUE	FALSE	TRUE	FALSE
RPS4Y1	6	0.072976	0.16008	0.996617	2963	2	0.039961	0.073145	0.980147	1436	2	-0.080687	0.073145	FALSE	6	0.020816	0.067616	1360	4	0.84992	0.8501	1	18138	1	-0.2376	0.067616	FALSE	0	-0.159143	FALSE	FALSE	FALSE	TRUE	TRUE	TRUE
GTPBP5	6	0.99044	0.99047	0.999967	18372	0	0.079557	0.1336	0.999972	2505	2	0.58054	0.1336	FALSE	6	0.99952	0.9995	18561	0	0.001649	0.0072417	0.707505	215	5	0.30737	0.0072417	0.0072417	0	0.443955	FALSE	TRUE	TRUE	TRUE	TRUE	TRUE
H3F3B	5	0.064705	0.13056	0.99165	2699	2	0.84386	0.84399	0.999972	16508	0	-0.3707	0.13056	FALSE	6	0.98007	0.97998	18096	0	0.0024196	0.010293	0.767832	284	4	0.47829	0.010293	0.010293	0	0.053795	FALSE	FALSE	TRUE	FALSE	TRUE	FALSE
ZNF107	4	0.062705	0.11377	0.990053	2633	2	0.3188	0.31842	0.999972	6208	0	-0.021239	0.11377	FALSE	6	0.0068343	0.027148	578	4	0.088325	0.20241	1	4136	2	-0.4075	0.027148	0.027148	0	-0.214369	FALSE	FALSE	FALSE	TRUE	TRUE	TRUE
EIF2B3	6	0.36891	0.4615	0.996617	8412	1	0.0032031	0.0091966	0.810749	219	1	-0.29988	0.0091966	0.0091966	6	0.3312	0.50567	9321	2	0.047293	0.13188	1	2707	4	0.39848	0.13188	FALSE	0	0.0493	FALSE	FALSE	TRUE	FALSE	TRUE	FALSE
CCL7	6	0.86396	0.86398	0.999001	15964	0	0.040985	0.074729	0.982695	1463	2	0.22891	0.074729	FALSE	6	0.020471	0.066719	1337	4	0.62066	0.70466	1	14666	1	-0.28291	0.066719	FALSE	0	-0.027	FALSE	TRUE	FALSE	FALSE	TRUE	FALSE
AURKA	5	0.011486	0.032004	0.972	703	2	0.61649	0.61707	0.999972	11962	0	-0.28039	0.032004	0.032004	6	0.30979	0.4888	8988	1	0.038078	0.10962	1	2264	4	0.27446	0.10962	FALSE	0	-0.002965	FALSE	FALSE	TRUE	FALSE	TRUE	FALSE
ITPRIPL1	6	0.94241	0.94256	0.999838	17474	0	0.044059	0.079449	0.991144	1544	2	0.097209	0.079449	FALSE	6	0.14052	0.28843	5364	1	0.019555	0.062258	0.949702	1375	4	0.3348	0.062258	FALSE	0	0.216004	FALSE	TRUE	TRUE	TRUE	TRUE	TRUE
DDX50	6	0.042616	0.10129	0.983757	1930	2	0.6355	0.63546	0.999972	12338	0	-0.31904	0.10129	FALSE	6	0.75602	0.79049	14501	1	0.011494	0.04058	0.906756	937	3	0.2391	0.04058	0.04058	0	-0.03997	FALSE	FALSE	TRUE	FALSE	TRUE	FALSE
ANO9	6	0.027485	0.070753	0.98246	1339	3	0.91967	0.91984	0.999972	18063	0	-0.46656	0.070753	FALSE	6	0.022233	0.071226	1433	4	0.94591	0.9459	1	20298	0	-0.25571	0.071226	FALSE	0	-0.361135	FALSE	FALSE	FALSE	TRUE	TRUE	TRUE
GPR21	6	0.013331	0.041281	0.972	788	1	0.50093	0.50063	0.999972	9616	0	-0.19256	0.041281	0.041281	6	0.56971	0.70625	12888	2	0.034583	0.10089	1	2100	1	0.042533	0.10089	FALSE	0	-0.0750135	FALSE	FALSE	TRUE	FALSE	TRUE	FALSE
ATP5O	6	0.036837	0.089788	0.98246	1709	3	0.080544	0.13503	0.999972	2534	2	-0.19128	0.089788	FALSE	6	0.58261	0.71532	13053	1	0.015918	0.052619	0.921818	1198	3	0.19765	0.052619	FALSE	0	0.003185	FALSE	FALSE	TRUE	FALSE	TRUE	FALSE
TRERF1	6	0.38484	0.4702	0.996617	8577	1	0.010997	0.027936	0.931774	564	2	0.3244	0.027936	0.027936	6	0.10889	0.24235	4511	3	0.040117	0.11459	1	2365	3	0.10787	0.11459	FALSE	0	0.216135	FALSE	TRUE	TRUE	TRUE	TRUE	TRUE
DDX3X	6	0.061903	0.13905	0.99409	2603	3	0.25693	0.27196	0.999972	5151	1	-0.61145	0.13905	FALSE	6	0.00067804	0.0035117	116	3	0.82935	0.83112	1	17708	1	-0.24101	0.0035117	0.0035117	0	-0.42623	FALSE	FALSE	FALSE	TRUE	TRUE	TRUE
P4HB	6	0.014636	0.044035	0.972	836	2	0.34616	0.34951	0.999972	6681	1	0.24048	0.044035	0.044035	6	0.049519	0.13767	2601	3	0.033721	0.098721	1	2056	2	-0.18466	0.098721	FALSE	0	0.02791	FALSE	TRUE	FALSE	FALSE	TRUE	FALSE
ZDHHC12	6	0.59457	0.60696	0.996617	11191	1	0.0029844	0.0086396	0.796144	207	1	-0.26626	0.0086396	0.0086396	6	0.048012	0.13418	2534	3	0.21018	0.38516	1	7876	1	-0.16962	0.13418	FALSE	0	-0.21794	FALSE	FALSE	FALSE	TRUE	TRUE	TRUE
METTL12	6	0.062525	0.14022	0.99409	2625	3	0.97825	0.97844	0.999972	19180	0	-0.37917	0.14022	FALSE	6	0.00052739	0.0027679	94	2	0.06901	0.17158	1	3506	3	0.21791	0.0027679	0.0027679	0	-0.08063	FALSE	FALSE	TRUE	FALSE	TRUE	FALSE
TMEM125	6	0.88932	0.8894	0.999085	16457	0	0.034714	0.065052	0.966589	1287	1	0.4772	0.065052	FALSE	6	0.024933	0.078091	1550	2	0.093128	0.20995	1	4301	2	0.073524	0.078091	FALSE	0	0.275362	FALSE	TRUE	TRUE	TRUE	TRUE	TRUE
MRPL3	6	0.56504	0.58443	0.996617	10758	1	0.081519	0.1365	0.999972	2554	2	0.43264	0.1365	FALSE	6	0.99952	0.9995	18562	0	0.0015778	0.0069497	0.694	209	5	0.50598	0.0069497	0.0069497	0	0.46931	FALSE	TRUE	TRUE	TRUE	TRUE	TRUE
EIF1AY	6	0.87358	0.87365	0.999001	16160	0	0.076271	0.12872	0.999972	2426	1	0.25458	0.12872	FALSE	6	0.0035366	0.01477	341	2	0.94706	0.94707	1	20329	0	-0.15201	0.01477	0.01477	0	0.051285	FALSE	TRUE	FALSE	FALSE	TRUE	FALSE
TMEM251	6	0.013548	0.041733	0.972	797	2	0.61133	0.61139	0.999972	11856	0	-0.015798	0.041733	0.041733	6	0.034467	0.10185	1966	4	0.9949	0.99487	1	21504	0	-0.25398	0.10185	FALSE	0	-0.134889	FALSE	FALSE	FALSE	TRUE	TRUE	TRUE
CC2D1A	6	0.00077701	0.0034962	0.75939	81	4	0.90653	0.90671	0.999972	17798	0	-0.9938	0.0034962	0.0034962	6	0.97776	0.97771	18050	0	0.050799	0.14017	1	2852	3	0.18393	0.14017	FALSE	0	-0.404935	FALSE	FALSE	TRUE	FALSE	TRUE	FALSE
SMIM12	6	0.015172	0.045161	0.972	858	3	0.93177	0.93195	0.999972	18290	0	-0.7282	0.045161	0.045161	6	0.033293	0.098975	1905	3	0.51586	0.65589	1	13533	2	-0.19988	0.098975	FALSE	0	-0.46404	FALSE	FALSE	FALSE	TRUE	TRUE	TRUE
CTSV	4	0.077282	0.13474	0.992758	3100	1	0.4947	0.49449	0.999972	9507	0	0.037499	0.13474	FALSE	4	0.00268	0.0096128	265	4	0.99687	0.99686	1	21569	0	-0.46539	0.0096128	0.0096128	0	-0.213946	FALSE	TRUE	FALSE	FALSE	TRUE	FALSE
C8orf37	6	0.015606	0.046046	0.972	884	3	0.23842	0.25671	0.999972	4851	1	-0.43499	0.046046	0.046046	6	0.033025	0.098347	1891	4	0.27291	0.43975	1	9062	2	-0.27887	0.098347	FALSE	0	-0.35693	FALSE	FALSE	FALSE	TRUE	TRUE	TRUE
SAC3D1	6	0.032352	0.080718	0.98246	1520	3	0.5365	0.53641	0.999972	10333	0	-0.50225	0.080718	FALSE	6	0.019298	0.063697	1280	4	0.24792	0.41846	1	8589	2	-0.2732	0.063697	FALSE	0	-0.387725	FALSE	FALSE	FALSE	TRUE	TRUE	TRUE
ARMC8	6	0.30287	0.42736	0.996617	7740	1	0.06627	0.11342	0.999972	2162	1	-0.1181	0.11342	FALSE	6	0.85227	0.85491	15720	1	0.0080752	0.031052	0.881803	730	4	0.26897	0.031052	0.031052	0	0.075435	FALSE	FALSE	TRUE	FALSE	TRUE	FALSE
VEZT	6	0.051559	0.119	0.99165	2241	2	0.31464	0.32117	0.999972	6127	1	-0.46913	0.119	FALSE	6	0.52922	0.67029	12279	1	0.0064263	0.025585	0.863509	614	3	0.091732	0.025585	0.025585	0	-0.188699	FALSE	FALSE	TRUE	FALSE	TRUE	FALSE
MYH7B	6	0.65813	0.66021	0.99695	12200	1	0.070834	0.12044	0.999972	2289	2	0.13754	0.12044	FALSE	6	0.62892	0.73236	13406	1	0.0060631	0.024209	0.85546	585	3	0.076505	0.024209	0.024209	0	0.107022	FALSE	TRUE	TRUE	TRUE	TRUE	TRUE
ATAD5	6	0.0029977	0.010988	0.853827	238	4	0.82372	0.82386	0.999972	16102	0	-0.84977	0.010988	0.010988	6	0.98279	0.98274	18171	0	0.048079	0.13374	1	2736	4	0.25813	0.13374	FALSE	0	-0.29582	FALSE	FALSE	TRUE	FALSE	TRUE	FALSE
NEUROG2	6	0.055533	0.12682	0.99165	2389	2	0.54242	0.5423	0.999972	10447	0	-0.39775	0.12682	FALSE	6	0.004361	0.017929	391	4	0.99285	0.99283	1	21455	0	-0.50587	0.017929	0.017929	0	-0.45181	FALSE	FALSE	FALSE	TRUE	TRUE	TRUE
PLA2G7	6	0.64121	0.64519	0.99695	11924	1	0.034075	0.064044	0.962124	1272	2	0.1873	0.064044	FALSE	6	0.80845	0.82217	15147	1	0.026675	0.080781	0.981802	1718	4	0.28943	0.080781	FALSE	0	0.238365	FALSE	TRUE	TRUE	TRUE	TRUE	TRUE
TTC26	6	0.045787	0.10751	0.985173	2051	2	0.60336	0.60347	0.999972	11680	0	0.10608	0.10751	FALSE	6	0.027752	0.085206	1661	3	0.010305	0.037332	0.898797	870	3	-0.11268	0.037332	0.037332	0	-0.0033	FALSE	TRUE	FALSE	FALSE	TRUE	FALSE
MMADHC	6	0.7133	0.71366	0.99695	13183	0	0.080655	0.1352	0.999972	2536	2	0.1452	0.1352	FALSE	6	0.20943	0.38545	7083	3	0.0022656	0.0097041	0.756787	271	2	-0.11469	0.0097041	0.0097041	0	0.015255	FALSE	TRUE	FALSE	FALSE	TRUE	FALSE
ZNHIT1	6	0.0020543	0.0078992	0.798045	183	2	0.088723	0.14512	0.999972	2714	1	-0.28705	0.0078992	0.0078992	6	0.049264	0.1371	2587	3	0.61013	0.69998	1	14569	1	-0.27392	0.1371	FALSE	0	-0.280485	FALSE	FALSE	FALSE	TRUE	TRUE	TRUE
LRRC7	6	0.0059886	0.020447	0.924058	411	2	0.66215	0.66213	0.999972	12891	0	-0.19275	0.020447	0.020447	6	0.89111	0.89108	16379	0	0.04424	0.1246	1	2560	3	0.11383	0.1246	FALSE	0	-0.03946	FALSE	FALSE	TRUE	FALSE	TRUE	FALSE
C1orf122	6	0.98395	0.9841	0.999967	18251	0	0.067512	0.11529	0.999972	2195	1	0.11965	0.11529	FALSE	6	0.0075643	0.029794	638	5	0.29865	0.46152	1	9528	1	-0.27383	0.029794	0.029794	0	-0.07709	FALSE	TRUE	FALSE	FALSE	TRUE	FALSE
HS6ST3	6	0.053564	0.1229	0.99165	2313	2	0.25838	0.27319	0.999972	5178	1	-0.24581	0.1229	FALSE	6	0.0055386	0.022324	490	3	0.16213	0.31512	1	6425	2	-0.23513	0.022324	0.022324	0	-0.24047	FALSE	FALSE	FALSE	TRUE	TRUE	TRUE
SMAP2	6	0.4684	0.5189	0.996617	9520	1	0.023372	0.047241	0.947948	949	2	0.25998	0.047241	0.047241	6	0.72889	0.7762	14207	1	0.03346	0.09807	1	2045	2	0.18078	0.09807	FALSE	0	0.22038	FALSE	TRUE	TRUE	TRUE	TRUE	TRUE
FAM24A	6	0.83561	0.83568	0.998583	15440	0	0.041349	0.075303	0.983348	1473	1	-0.11308	0.075303	FALSE	6	0.021847	0.070257	1421	3	0.97253	0.97248	1	20921	0	-0.29432	0.070257	FALSE	0	-0.2037	FALSE	FALSE	FALSE	TRUE	TRUE	TRUE
FZD10	6	0.039707	0.095489	0.98246	1821	2	0.3837	0.38437	0.999972	7344	1	0.014657	0.095489	FALSE	6	0.014109	0.05016	1026	2	0.40621	0.55571	1	11501	2	-0.011506	0.05016	FALSE	0	0.0015755	FALSE	TRUE	FALSE	FALSE	TRUE	FALSE
RMDN1	6	0.14203	0.24302	0.996617	4443	1	0.031729	0.06039	0.962124	1201	2	-0.005083	0.06039	FALSE	6	0.027785	0.085264	1663	4	0.49427	0.63579	1	13116	1	-0.33828	0.085264	FALSE	0	-0.171682	FALSE	FALSE	FALSE	TRUE	TRUE	TRUE
SP110	6	0.91589	0.91605	0.999085	16973	0	0.073007	0.12372	0.999972	2353	2	0.11956	0.12372	FALSE	6	0.0054429	0.021976	479	5	0.80195	0.80883	1	17207	1	-0.34412	0.021976	0.021976	0	-0.11228	FALSE	TRUE	FALSE	FALSE	TRUE	FALSE
SELM	6	0.015028	0.044856	0.972	853	3	0.69386	0.69392	0.999972	13517	0	-0.6993	0.044856	0.044856	6	0.034068	0.10088	1947	4	0.55842	0.67868	1	14026	1	-0.30662	0.10088	FALSE	0	-0.50296	FALSE	FALSE	FALSE	TRUE	TRUE	TRUE
SERTM1	6	0.044578	0.1052	0.985173	2000	3	0.78623	0.78663	0.999972	15360	0	-0.32091	0.1052	FALSE	6	0.010578	0.040563	851	4	0.89455	0.89451	1	19162	0	-0.28006	0.040563	0.040563	0	-0.300485	FALSE	FALSE	FALSE	TRUE	TRUE	TRUE
METTL20	6	0.034781	0.085663	0.98246	1618	3	0.95564	0.95576	0.999972	18747	0	-0.36386	0.085663	FALSE	6	0.018042	0.060416	1225	4	0.3888	0.54021	1	11185	1	-0.31541	0.060416	FALSE	0	-0.339635	FALSE	FALSE	FALSE	TRUE	TRUE	TRUE
DLAT	6	0.053088	0.12197	0.99165	2294	2	0.30918	0.31638	0.999972	6036	1	-0.15084	0.12197	FALSE	6	0.0238	0.075191	1508	1	0.0060386	0.024128	0.85546	582	1	-0.14456	0.024128	0.024128	0	-0.1477	FALSE	FALSE	FALSE	TRUE	TRUE	TRUE
SCUBE1	6	0.033052	0.082136	0.98246	1550	3	0.046214	0.082691	0.991464	1605	2	-0.52704	0.082136	FALSE	6	0.15266	0.3058	5637	3	0.0202	0.063963	0.949702	1417	2	-0.11083	0.063963	FALSE	0	-0.318935	FALSE	FALSE	FALSE	TRUE	TRUE	TRUE
IFNB1	6	0.037957	0.092034	0.98246	1751	3	0.73729	0.73768	0.999972	14361	0	-0.42908	0.092034	FALSE	6	0.29547	0.47754	8773	1	0.016494	0.054113	0.922803	1239	2	0.051587	0.054113	FALSE	0	-0.188747	FALSE	FALSE	TRUE	FALSE	TRUE	FALSE
MFRP	6	0.70135	0.70163	0.99695	12971	0	0.051572	0.09098	0.992208	1764	2	-0.32351	0.09098	FALSE	6	0.99684	0.99683	18486	0	0.01691	0.055224	0.93318	1250	4	0.32331	0.055224	FALSE	0	-0.0001	FALSE	FALSE	TRUE	FALSE	TRUE	FALSE
ADAMTS6	6	0.054663	0.12503	0.99165	2355	2	0.36928	0.37069	0.999972	7080	1	-0.52224	0.12503	FALSE	6	0.0052905	0.021426	465	3	0.60139	0.69623	1	14477	1	-0.27191	0.021426	0.021426	0	-0.397075	FALSE	FALSE	FALSE	TRUE	TRUE	TRUE
COPS8	4	0.075112	0.13167	0.99165	3024	1	0.6317	0.63159	0.999972	12257	0	-0.15806	0.13167	FALSE	6	0.0035443	0.014802	342	5	0.37106	0.5245	1	10867	1	-0.40412	0.014802	0.014802	0	-0.28109	FALSE	FALSE	FALSE	TRUE	TRUE	TRUE
KRTAP9-6	6	0.056701	0.12907	0.99165	2433	3	0.080983	0.13568	0.999972	2543	1	-0.49443	0.12907	FALSE	6	0.99927	0.99925	18552	0	0.0042813	0.017492	0.819104	447	5	0.37829	0.017492	0.017492	0	-0.05807	FALSE	FALSE	TRUE	FALSE	TRUE	FALSE
FAM46C	6	0.50102	0.53968	0.996617	9908	1	0.055242	0.096604	0.994372	1870	2	0.29651	0.096604	FALSE	6	0.49985	0.6447	11782	1	0.014953	0.049979	0.921818	1137	4	0.29914	0.049979	0.049979	0	0.297825	FALSE	TRUE	TRUE	TRUE	TRUE	TRUE
DPP6	6	0.68751	0.68774	0.99695	12727	1	0.062322	0.10739	0.998472	2071	2	0.29343	0.10739	FALSE	6	0.95808	0.95819	17639	0	0.01104	0.03935	0.903093	914	4	0.34844	0.03935	0.03935	0	0.320935	FALSE	TRUE	TRUE	TRUE	TRUE	TRUE
WEE1	5	0.0045145	0.015574	0.881372	333	2	0.80221	0.80245	0.999972	15646	0	-0.54591	0.015574	0.015574	6	0.046764	0.13127	2486	2	0.90038	0.90045	1	19281	0	-0.061957	0.13127	FALSE	0	-0.303934	FALSE	FALSE	FALSE	TRUE	TRUE	TRUE
ERMP1	6	0.032984	0.082003	0.98246	1546	3	0.1135	0.16255	0.999972	3039	1	-0.51434	0.082003	FALSE	6	0.85446	0.85674	15747	1	0.020643	0.06514	0.949702	1442	2	0.040428	0.06514	FALSE	0	-0.236956	FALSE	FALSE	TRUE	FALSE	TRUE	FALSE
WAPAL	6	0.74224	0.74261	0.997898	13727	0	0.07353	0.1245	0.999972	2366	2	0.24896	0.1245	FALSE	6	0.12437	0.26501	4925	1	0.0056682	0.022708	0.848998	559	3	0.1179	0.022708	0.022708	0	0.18343	FALSE	TRUE	TRUE	TRUE	TRUE	TRUE
SLC25A3	6	0.70402	0.70431	0.99695	13018	0	0.048923	0.08685	0.991464	1685	2	0.26355	0.08685	FALSE	6	0.85317	0.85567	15738	1	0.018845	0.06038	0.947263	1343	3	0.13597	0.06038	FALSE	0	0.19976	FALSE	TRUE	TRUE	TRUE	TRUE	TRUE
CD1C	6	0.98625	0.98634	0.999967	18288	0	0.039344	0.072195	0.97911	1419	2	0.45891	0.072195	FALSE	6	0.023744	0.075063	1504	4	0.52863	0.66729	1	13752	1	-0.32571	0.075063	FALSE	0	0.0666	FALSE	TRUE	FALSE	FALSE	TRUE	FALSE
ZNF770	6	0.027684	0.07115	0.98246	1350	3	0.24988	0.26607	0.999972	5034	1	-0.56686	0.07115	FALSE	6	0.90552	0.90558	16657	0	0.024894	0.076215	0.97158	1643	3	0.20211	0.076215	FALSE	0	-0.182375	FALSE	FALSE	TRUE	FALSE	TRUE	FALSE
QTRTD1	6	0.23496	0.35053	0.996617	6358	1	0.061184	0.10562	0.996653	2043	1	0.10189	0.10562	FALSE	6	0.010977	0.041769	876	3	0.37716	0.52984	1	10984	2	-0.10299	0.041769	0.041769	0	-0.00055	FALSE	TRUE	FALSE	FALSE	TRUE	FALSE
ZNF680	6	0.9769	0.97711	0.999967	18111	0	0.057328	0.099787	0.994372	1927	1	0.05665	0.099787	FALSE	6	0.76757	0.797	14635	1	0.014109	0.047751	0.911209	1098	1	0.004611	0.047751	0.047751	0	0.0306305	FALSE	TRUE	TRUE	TRUE	TRUE	TRUE
CCDC92	6	0.015736	0.046306	0.972	890	3	0.75104	0.7514	0.999972	14644	0	-0.59446	0.046306	0.046306	6	0.034241	0.10128	1955	2	0.41562	0.56413	1	11658	2	0.14225	0.10128	FALSE	0	-0.226105	FALSE	FALSE	TRUE	FALSE	TRUE	FALSE
FLJ22184	6	0.48489	0.5293	0.996617	9716	1	0.021166	0.043799	0.947948	892	2	0.20277	0.043799	0.043799	6	0.5836	0.71569	13060	1	0.035713	0.1038	1	2151	3	0.06652	0.1038	FALSE	0	0.134645	FALSE	TRUE	TRUE	TRUE	TRUE	TRUE
TSPAN14	6	0.92915	0.92935	0.999085	17235	0	0.068431	0.11672	0.999972	2217	2	0.45744	0.11672	FALSE	6	0.75262	0.78863	14464	1	0.0080717	0.031046	0.881803	729	3	0.31808	0.031046	0.031046	0	0.38776	FALSE	TRUE	TRUE	TRUE	TRUE	TRUE
SRFBP1	6	0.885	0.88507	0.999085	16369	0	0.011486	0.028719	0.931774	585	1	0.38472	0.028719	0.028719	6	0.041587	0.1191	2247	4	0.97384	0.97376	1	20948	0	-0.25607	0.1191	FALSE	0	0.064325	FALSE	TRUE	FALSE	FALSE	TRUE	FALSE
RPS6KB2	6	0.98752	0.98759	0.999967	18318	0	0.050523	0.089322	0.991464	1736	1	0.1896	0.089322	FALSE	6	0.017381	0.058687	1190	1	0.66831	0.72722	1	15267	1	-0.11654	0.058687	FALSE	0	0.03653	FALSE	TRUE	FALSE	FALSE	TRUE	FALSE
BOD1L1	6	0.018473	0.052029	0.98246	990	3	0.92988	0.93006	0.999972	18258	0	-0.49898	0.052029	FALSE	6	0.032173	0.096211	1853	2	0.13185	0.26971	1	5488	2	-0.050906	0.096211	FALSE	0	-0.274943	FALSE	FALSE	FALSE	TRUE	TRUE	TRUE
CMTM4	6	0.86151	0.8615	0.999001	15916	0	0.030981	0.059181	0.962124	1174	1	-0.062298	0.059181	FALSE	6	0.033308	0.099019	1907	3	0.029934	0.08912	0.994823	1877	2	-0.15809	0.08912	FALSE	0	-0.110194	FALSE	FALSE	FALSE	TRUE	TRUE	TRUE
EIF3F	1	0.95333	0.95358	0.999967	17672	0	0.046672	0.046682	0.947948	1616	1	1.0907	0.046682	0.046682	6	0.034436	0.10178	1965	1	0.10589	0.2299	1	4704	2	-0.063316	0.10178	FALSE	0	0.513692	FALSE	TRUE	FALSE	FALSE	TRUE	FALSE
FIZ1	6	0.24008	0.35653	0.996617	6482	2	0.0074062	0.019846	0.909174	411	2	0.034175	0.019846	0.019846	6	0.94439	0.94439	17375	0	0.046031	0.12887	1	2640	3	0.27977	0.12887	FALSE	0	0.156973	FALSE	TRUE	TRUE	TRUE	TRUE	TRUE
UQCRC1	6	0.93453	0.9347	0.999336	17327	0	0.012657	0.030554	0.936746	623	2	0.69914	0.030554	0.030554	6	0.98571	0.98568	18230	0	0.041587	0.1182	1	2435	3	0.26738	0.1182	FALSE	0	0.48326	FALSE	TRUE	TRUE	TRUE	TRUE	TRUE
UBB	6	0.059266	0.13394	0.991796	2521	2	0.4423	0.44233	0.999972	8517	0	-0.30461	0.13394	FALSE	6	0.97487	0.97478	17986	0	0.0036027	0.01489	0.801673	394	4	0.27207	0.01489	0.01489	0	-0.01627	FALSE	FALSE	TRUE	FALSE	TRUE	FALSE
FGF7	6	0.001732	0.0068334	0.783462	159	3	0.015768	0.03539	0.945149	719	1	-0.69037	0.0068334	0.0068334	6	0.0026014	0.011214	260	4	0.23691	0.40921	1	8391	1	-0.49426	0.011214	0.011214	7.66297e-05	-0.592315	8.23121	FALSE	FALSE	TRUE	TRUE	TRUE
HCFC2	6	0.072709	0.15957	0.996617	2950	3	0.035884	0.066847	0.970373	1319	1	-0.35806	0.066847	FALSE	6	0.21597	0.39434	7258	3	0.027143	0.082021	0.984847	1739	1	-0.23291	0.082021	FALSE	0	-0.295485	FALSE	FALSE	FALSE	TRUE	TRUE	TRUE
OSTM1	6	0.67818	0.67877	0.99695	12546	1	0.022458	0.045814	0.947948	925	1	-0.33131	0.045814	0.045814	6	0.034952	0.10309	1990	3	0.45297	0.5979	1	12334	2	-0.2296	0.10309	FALSE	0	-0.280455	FALSE	FALSE	FALSE	TRUE	TRUE	TRUE
MRP63	6	0.45379	0.51006	0.996617	9340	1	0.024684	0.049337	0.947948	995	2	0.49282	0.049337	0.049337	6	0.60357	0.72287	13212	1	0.034105	0.099678	1	2076	2	0.11375	0.099678	FALSE	0	0.303285	FALSE	TRUE	TRUE	TRUE	TRUE	TRUE
STAMBPL1	6	0.028727	0.073329	0.98246	1387	3	0.10189	0.15428	0.999972	2873	1	-0.65316	0.073329	FALSE	6	0.30565	0.48553	8927	2	0.024686	0.075686	0.969967	1634	2	0.064543	0.075686	FALSE	0	-0.294308	FALSE	FALSE	TRUE	FALSE	TRUE	FALSE
NENF	6	0.033489	0.083031	0.98246	1568	2	0.93996	0.94012	0.999972	18449	0	-0.25261	0.083031	FALSE	6	0.0202	0.066019	1326	3	0.91024	0.91025	1	19503	0	-0.15749	0.066019	FALSE	0	-0.20505	FALSE	FALSE	FALSE	TRUE	TRUE	TRUE
NDUFAF1	6	0.054154	0.12406	0.99165	2337	2	0.21738	0.24009	0.999972	4528	1	-0.31855	0.12406	FALSE	6	0.98469	0.98463	18204	0	0.0063048	0.025118	0.863509	603	5	0.36041	0.025118	0.025118	0	0.02093	FALSE	FALSE	TRUE	FALSE	TRUE	FALSE
CEP164	6	0.024716	0.065035	0.98246	1236	1	0.44395	0.44399	0.999972	8544	0	-0.11086	0.065035	FALSE	6	0.027355	0.084208	1641	3	0.75185	0.77396	1	16386	1	-0.30776	0.084208	FALSE	0	-0.20931	FALSE	FALSE	FALSE	TRUE	TRUE	TRUE
FIGLA	6	0.88813	0.8882	0.999085	16429	0	0.0033791	0.0096278	0.820575	228	2	-0.023277	0.0096278	0.0096278	6	0.32293	0.4992	9194	1	0.0018323	0.0079814	0.721555	234	2	-0.028016	0.0079814	0.0079814	7.68433e-05	-0.0256465	8.22879	FALSE	FALSE	TRUE	TRUE	TRUE
TCFL5	6	0.0283	0.072428	0.98246	1372	2	0.060143	0.10401	0.994372	2017	1	-0.16996	0.072428	FALSE	6	0.15237	0.30538	5630	3	0.02527	0.077168	0.974882	1656	3	0.10439	0.077168	FALSE	0	-0.032785	FALSE	FALSE	TRUE	FALSE	TRUE	FALSE
WNT2	6	0.024491	0.064564	0.98246	1230	3	0.027043	0.053009	0.956882	1068	2	-0.51663	0.053009	FALSE	6	0.032373	0.096696	1862	4	0.45977	0.60418	1	12466	1	-0.27742	0.096696	FALSE	0	-0.397025	FALSE	FALSE	FALSE	TRUE	TRUE	TRUE
VILL	6	0.045862	0.10766	0.985173	2053	3	0.18806	0.21748	0.999972	4083	1	-0.6229	0.10766	FALSE	6	0.90647	0.90652	16674	0	0.01206	0.04211	0.907348	961	4	0.30021	0.04211	0.04211	0	-0.161345	FALSE	FALSE	TRUE	FALSE	TRUE	FALSE
FSD2	6	0.013619	0.041891	0.972	800	2	0.92087	0.92105	0.999972	18078	0	-0.27079	0.041891	0.041891	6	0.03692	0.10793	2065	2	0.45934	0.60378	1	12458	1	-0.0088106	0.10793	FALSE	0	-0.1398	FALSE	FALSE	FALSE	TRUE	TRUE	TRUE
ARVCF	6	0.023241	0.061969	0.98246	1177	3	0.96991	0.97005	0.999972	19016	0	-0.50264	0.061969	FALSE	6	0.028874	0.088008	1718	3	0.91702	0.91706	1	19662	0	-0.21577	0.088008	FALSE	0	-0.359205	FALSE	FALSE	FALSE	TRUE	TRUE	TRUE
AKAP3	6	0.056284	0.12826	0.99165	2421	1	0.96819	0.96832	0.999972	18974	0	-0.23027	0.12826	FALSE	6	0.0053758	0.021722	474	3	0.19584	0.36462	1	7443	1	-0.30194	0.021722	0.021722	0	-0.266105	FALSE	FALSE	FALSE	TRUE	TRUE	TRUE
GSDMC	6	0.0074214	0.024894	0.942269	492	3	0.99643	0.99641	0.999972	19567	0	-0.75211	0.024894	0.024894	6	0.24252	0.43	7919	2	0.044444	0.1251	1	2567	2	-0.064424	0.1251	FALSE	0	-0.408267	FALSE	FALSE	FALSE	TRUE	TRUE	TRUE
CMTM1	5	0.0031595	0.011111	0.853827	251	4	0.91383	0.91413	0.999972	17940	0	-0.81914	0.011111	0.011111	5	0.056635	0.13901	2853	1	0.91953	0.91971	1	19703	0	0.016334	0.13901	FALSE	0	-0.401403	FALSE	FALSE	TRUE	FALSE	TRUE	FALSE
C17orf82	6	0.048122	0.11211	0.986581	2132	2	0.71386	0.71423	0.999972	13911	0	-0.18704	0.11211	FALSE	6	0.0098813	0.038148	799	1	0.34813	0.50436	1	10429	2	0.10831	0.038148	0.038148	0	-0.039365	FALSE	FALSE	TRUE	FALSE	TRUE	FALSE
CRLS1	6	0.0088625	0.029254	0.970047	563	4	0.38892	0.38955	0.999972	7445	1	-0.63351	0.029254	0.029254	6	0.042411	0.12105	2278	2	0.47366	0.61686	1	12741	1	0.070649	0.12105	FALSE	0	-0.281431	FALSE	FALSE	TRUE	FALSE	TRUE	FALSE
PLCG2	6	0.0059893	0.020448	0.924058	412	4	0.88353	0.88363	0.999972	17326	0	-0.69001	0.020448	0.020448	6	0.046188	0.12992	2454	3	0.97756	0.97751	1	21048	0	-0.1798	0.12992	FALSE	0	-0.434905	FALSE	FALSE	FALSE	TRUE	TRUE	TRUE
FAM115C	4	0.0088552	0.023656	0.942269	562	2	0.71211	0.71179	0.999972	13866	0	-0.64992	0.023656	0.023656	6	0.51971	0.66193	12134	1	0.045136	0.12673	1	2600	3	0.079093	0.12673	FALSE	0	-0.285414	FALSE	FALSE	TRUE	FALSE	TRUE	FALSE
CENPJ	6	0.16955	0.27489	0.996617	5002	2	0.00038133	0.0014614	0.574554	47	3	0.7266	0.0014614	0.0014614	6	0.42153	0.57891	10583	2	0.055133	0.14906	1	3043	2	0.081997	0.14906	FALSE	0	0.404299	FALSE	TRUE	TRUE	TRUE	TRUE	TRUE
SRPX2	6	0.18254	0.28987	0.996617	5277	2	0.028742	0.055698	0.958464	1118	2	0.29053	0.055698	FALSE	6	0.90639	0.90645	16671	0	0.032214	0.094936	1	1978	4	0.1914	0.094936	FALSE	0	0.240965	FALSE	TRUE	TRUE	TRUE	TRUE	TRUE
PSMB6	6	0.35503	0.45415	0.996617	8264	1	0.066891	0.11434	0.999972	2180	2	-0.22033	0.11434	FALSE	6	0.98587	0.98584	18236	0	0.0099465	0.036351	0.898797	844	4	0.35985	0.036351	0.036351	0	0.06976	FALSE	FALSE	TRUE	FALSE	TRUE	FALSE
PCDH18	6	0.72996	0.73028	0.99695	13505	0	0.063121	0.1086	0.999972	2089	2	0.27182	0.1086	FALSE	6	0.011103	0.042121	880	4	0.85087	0.851	1	18159	1	-0.42949	0.042121	0.042121	0	-0.078835	FALSE	TRUE	FALSE	FALSE	TRUE	FALSE
FAM159B	6	0.87293	0.87301	0.999001	16148	0	0.0061972	0.016757	0.906453	353	2	0.30394	0.016757	0.016757	6	0.047952	0.13404	2529	3	0.65823	0.7222	1	15150	1	-0.11194	0.13404	FALSE	0	0.096	FALSE	TRUE	FALSE	FALSE	TRUE	FALSE
LDB2	6	0.054575	0.12487	0.99165	2351	3	0.90443	0.90459	0.999972	17746	0	-0.29066	0.12487	FALSE	6	0.20243	0.3758	6920	1	0.0065203	0.025959	0.863509	622	5	0.27229	0.025959	0.025959	0	-0.009185	FALSE	FALSE	TRUE	FALSE	TRUE	FALSE
MGME1	6	0.20847	0.31992	0.996617	5820	2	0.039601	0.07258	0.97911	1426	1	-0.45567	0.07258	FALSE	6	0.46525	0.61542	11253	2	0.025692	0.078283	0.975468	1679	3	0.17573	0.078283	FALSE	0	-0.13997	FALSE	FALSE	TRUE	FALSE	TRUE	FALSE
BSX	6	0.016167	0.047203	0.972436	906	2	0.2177	0.24034	0.999972	4534	1	-0.13563	0.047203	0.047203	6	0.035226	0.10379	2000	4	0.64666	0.71666	1	15016	1	-0.42894	0.10379	FALSE	0	-0.282285	FALSE	FALSE	FALSE	TRUE	TRUE	TRUE
CASC10	3	0.98485	0.98506	0.999967	18262	0	0.0086871	0.016614	0.906453	481	2	1.0176	0.016614	0.016614	3	0.072654	0.13446	3515	2	0.92289	0.92294	1	19779	0	-0.3099	0.13446	FALSE	0	0.35385	FALSE	TRUE	FALSE	FALSE	TRUE	FALSE
MRPL16	6	0.90488	0.90505	0.999085	16751	0	0.049663	0.087971	0.991464	1708	2	0.48666	0.087971	FALSE	6	0.91775	0.91781	16870	0	0.019878	0.063106	0.949702	1395	4	0.32403	0.063106	FALSE	0	0.405345	FALSE	TRUE	TRUE	TRUE	TRUE	TRUE
ETFB	6	0.39288	0.47474	0.996617	8674	1	0.046008	0.082368	0.991464	1599	2	0.18543	0.082368	FALSE	6	0.90596	0.90602	16662	0	0.022019	0.068728	0.950504	1519	4	0.23722	0.068728	FALSE	0	0.211325	FALSE	TRUE	TRUE	TRUE	TRUE	TRUE
PPIL4	6	0.52252	0.55422	0.996617	10187	1	0.023288	0.047112	0.947948	946	2	0.24044	0.047112	0.047112	6	0.81162	0.82435	15188	1	0.035794	0.104	1	2155	3	0.25645	0.104	FALSE	0	0.248445	FALSE	TRUE	TRUE	TRUE	TRUE	TRUE
APCDD1L	6	0.015285	0.045372	0.972	865	3	0.94074	0.94088	0.999972	18465	0	-0.60469	0.045372	0.045372	6	0.32943	0.50429	9294	1	0.036512	0.10579	1	2193	3	0.13902	0.10579	FALSE	0	-0.232835	FALSE	FALSE	TRUE	FALSE	TRUE	FALSE
LCN9	6	0.025504	0.066614	0.98246	1270	3	0.784	0.78441	0.999972	15316	0	-0.37443	0.066614	FALSE	6	0.027487	0.08455	1646	2	0.61171	0.70068	1	14579	1	-0.15737	0.08455	FALSE	0	-0.2659	FALSE	FALSE	FALSE	TRUE	TRUE	TRUE
SZRD1	6	0.59034	0.60368	0.996617	11121	1	0.032282	0.06125	0.962124	1215	2	0.43949	0.06125	FALSE	6	0.029718	0.090071	1755	3	0.19747	0.36697	1	7502	1	-0.24299	0.090071	FALSE	0	0.09825	FALSE	TRUE	FALSE	FALSE	TRUE	FALSE
ANKRD33	6	0.01953	0.054249	0.98246	1020	2	0.10514	0.15654	0.999972	2921	1	-0.075397	0.054249	FALSE	6	0.032559	0.097154	1871	3	0.45397	0.59881	1	12349	1	-0.15788	0.097154	FALSE	0	-0.116639	FALSE	FALSE	FALSE	TRUE	TRUE	TRUE
RAB19	6	0.47772	0.52474	0.996617	9630	1	0.030661	0.058681	0.962124	1165	1	0.12052	0.058681	FALSE	6	0.68718	0.75654	13831	1	0.031388	0.092834	0.996898	1945	4	0.25821	0.092834	FALSE	0	0.189365	FALSE	TRUE	TRUE	TRUE	TRUE	TRUE
CCDC47	6	0.55605	0.5779	0.996617	10641	1	0.0015221	0.0047664	0.749584	121	2	0.29194	0.0047664	0.0047664	6	0.97526	0.97518	17997	0	0.053899	0.14701	1	3000	3	0.094914	0.14701	FALSE	0	0.193427	FALSE	TRUE	TRUE	TRUE	TRUE	TRUE
RNF169	6	0.014629	0.044018	0.972	835	3	0.63398	0.63393	0.999972	12304	0	-0.55311	0.044018	0.044018	6	0.94969	0.94967	17472	0	0.037361	0.10786	1	2232	4	0.27679	0.10786	FALSE	0	-0.13816	FALSE	FALSE	TRUE	FALSE	TRUE	FALSE
PPAPDC2	6	0.010912	0.035388	0.972	673	3	0.69	0.69006	0.999972	13437	0	-0.51686	0.035388	0.035388	6	0.040517	0.11653	2206	4	0.97218	0.97211	1	20911	0	-0.22686	0.11653	FALSE	0	-0.37186	FALSE	FALSE	FALSE	TRUE	TRUE	TRUE
PPIL3	6	0.005443	0.018737	0.915449	381	1	0.84299	0.84307	0.999972	16486	0	-0.032841	0.018737	0.018737	6	0.047729	0.13348	2520	3	0.19401	0.36192	1	7398	2	-0.054449	0.13348	FALSE	0	-0.043645	FALSE	FALSE	FALSE	TRUE	TRUE	TRUE
CTSS	6	0.57901	0.59494	0.996617	10956	1	0.085572	0.1427	0.999972	2659	1	0.23109	0.1427	FALSE	6	0.26983	0.45776	8422	1	0.0022478	0.0096356	0.756787	269	4	0.26579	0.0096356	0.0096356	0	0.24844	FALSE	TRUE	TRUE	TRUE	TRUE	TRUE
ZNF790	6	0.10868	0.20428	0.996617	3742	2	0.071184	0.12097	0.999972	2299	2	0.17575	0.12097	FALSE	6	0.00804	0.03149	679	4	0.42898	0.57613	1	11895	1	-0.29346	0.03149	0.03149	0	-0.058855	FALSE	TRUE	FALSE	FALSE	TRUE	FALSE
IMMP1L	4	0.079428	0.13787	0.99409	3156	2	0.95667	0.95661	0.999972	18761	0	-0.46105	0.13787	FALSE	6	0.8381	0.84357	15518	1	0.0035306	0.014594	0.797603	388	5	0.27003	0.014594	0.014594	0	-0.09551	FALSE	FALSE	TRUE	FALSE	TRUE	FALSE
ASAP2	6	0.97297	0.97309	0.999967	18043	0	0.046859	0.083665	0.991464	1623	2	0.23127	0.083665	FALSE	6	0.99476	0.99473	18430	0	0.022076	0.068868	0.950504	1524	4	0.27581	0.068868	FALSE	0	0.25354	FALSE	TRUE	TRUE	TRUE	TRUE	TRUE
SERTAD2	6	0.4694	0.51955	0.996617	9534	1	0.0084434	0.02245	0.918104	465	3	0.28257	0.02245	0.02245	6	0.046318	0.13023	2461	3	0.10699	0.23159	1	4733	3	0.011616	0.13023	FALSE	0	0.147093	FALSE	TRUE	TRUE	TRUE	TRUE	TRUE
WDR26	6	0.048683	0.11324	0.987966	2149	2	0.31644	0.32275	0.999972	6156	1	-0.1293	0.11324	FALSE	6	0.010268	0.03947	831	4	0.19461	0.36281	1	7411	2	-0.35341	0.03947	0.03947	0	-0.241355	FALSE	FALSE	FALSE	TRUE	TRUE	TRUE
RBM11	6	0.73989	0.74025	0.997552	13690	0	0.051586	0.091	0.992208	1765	2	0.35533	0.091	FALSE	6	0.22667	0.40875	7522	1	0.019374	0.061785	0.949702	1368	4	0.25146	0.061785	FALSE	0	0.303395	FALSE	TRUE	TRUE	TRUE	TRUE	TRUE
CSF2RA_X	6	0.026368	0.068409	0.98246	1299	2	0.61528	0.61525	0.999972	11939	0	-0.047432	0.068409	FALSE	6	0.027438	0.08442	1644	2	0.93181	0.93196	1	19984	0	-0.099245	0.08442	FALSE	0	-0.0733385	FALSE	FALSE	FALSE	TRUE	TRUE	TRUE
MYO10	6	0.88944	0.88952	0.999085	16460	0	0.05884	0.10206	0.994372	1972	2	0.13776	0.10206	FALSE	6	0.2308	0.41429	7620	2	0.0153	0.050913	0.921818	1160	2	0.013396	0.050913	FALSE	0	0.075578	FALSE	TRUE	TRUE	TRUE	TRUE	TRUE
PCMTD2	6	0.79896	0.79929	0.998583	14741	0	0.031622	0.060206	0.962124	1196	1	0.10096	0.060206	FALSE	6	0.030869	0.092956	1801	1	0.16436	0.31838	1	6485	3	0.13066	0.092956	FALSE	0	0.11581	FALSE	TRUE	TRUE	TRUE	TRUE	TRUE
CCNC	6	0.69191	0.69203	0.99695	12803	1	0.40165	0.40184	0.999972	7694	1	0.33873	0.40184	FALSE	6	0.3007	0.48165	8853	1	3.4011e-05	0.00019599	0.223814	19	5	0.48847	0.00019599	0.00019599	0	0.4136	FALSE	TRUE	TRUE	TRUE	TRUE	TRUE
LYZ	6	0.62657	0.63276	0.996617	11696	1	0.055918	0.09764	0.994372	1885	1	-0.072144	0.09764	FALSE	6	0.11629	0.25324	4707	2	0.017113	0.055756	0.933214	1261	2	-0.036411	0.055756	FALSE	0	-0.0542775	FALSE	FALSE	FALSE	TRUE	TRUE	TRUE
FAM120B	6	0.73384	0.73415	0.997045	13579	0	0.076836	0.12957	0.999972	2436	1	0.18655	0.12957	FALSE	6	0.0059632	0.023916	517	5	0.98929	0.98925	1	21356	0	-0.39813	0.023916	0.023916	0	-0.10579	FALSE	TRUE	FALSE	FALSE	TRUE	FALSE
CCNK	6	0.5697	0.5879	0.996617	10828	1	0.02729	0.053413	0.958464	1071	1	-0.17843	0.053413	FALSE	6	0.033747	0.10009	1928	4	0.18742	0.35223	1	7192	1	-0.25456	0.10009	FALSE	0	-0.216495	FALSE	FALSE	FALSE	TRUE	TRUE	TRUE
LRRTM3	6	0.12774	0.22642	0.996617	4126	1	0.084045	0.14036	0.999972	2617	1	-0.13809	0.14036	FALSE	6	0.56074	0.69828	12759	2	0.0031859	0.013264	0.767832	363	2	0.032967	0.013264	0.013264	0	-0.0525615	FALSE	FALSE	TRUE	FALSE	TRUE	FALSE
PRPF31	6	0.016796	0.048506	0.979546	925	2	0.81227	0.81234	0.999972	15848	0	-0.40482	0.048506	0.048506	6	0.035851	0.10534	2023	1	0.91525	0.9153	1	19622	0	-0.053037	0.10534	FALSE	0	-0.228929	FALSE	FALSE	FALSE	TRUE	TRUE	TRUE
SH3RF1	6	0.68084	0.6813	0.99695	12600	1	0.027997	0.054518	0.958464	1090	2	0.001651	0.054518	FALSE	6	0.077188	0.19489	3625	2	0.033997	0.099416	1	2067	1	-0.08872	0.099416	FALSE	0	-0.0435345	FALSE	TRUE	FALSE	FALSE	TRUE	FALSE
ANKLE2	6	0.11712	0.21414	0.996617	3897	2	0.0016369	0.0050787	0.752583	127	2	0.15064	0.0050787	0.0050787	6	0.27874	0.46459	8556	2	0.055085	0.14898	1	3042	3	0.34571	0.14898	FALSE	0	0.248175	FALSE	TRUE	TRUE	TRUE	TRUE	TRUE
C2orf54	6	0.43396	0.49825	0.996617	9114	1	0.0033672	0.0096041	0.820575	227	2	0.45195	0.0096041	0.0096041	6	0.68866	0.7572	13842	1	0.052677	0.14462	1	2936	3	0.27244	0.14462	FALSE	0	0.362195	FALSE	TRUE	TRUE	TRUE	TRUE	TRUE
LRRN4CL	6	0.21912	0.33218	0.996617	6039	2	0.053145	0.093355	0.992208	1811	1	0.098716	0.093355	FALSE	6	0.839	0.84426	15530	1	0.019076	0.061001	0.949702	1352	4	0.23323	0.061001	FALSE	0	0.165973	FALSE	TRUE	TRUE	TRUE	TRUE	TRUE
LHCGR	6	0.012571	0.039667	0.972	754	2	0.71405	0.71442	0.999972	13912	0	-0.56674	0.039667	0.039667	6	0.03976	0.1147	2174	3	0.92383	0.92394	1	19797	0	-0.1738	0.1147	FALSE	0	-0.37027	FALSE	FALSE	FALSE	TRUE	TRUE	TRUE
FNDC4	6	0.041508	0.0991	0.98246	1892	1	0.729	0.72932	0.999972	14182	0	-0.23645	0.0991	FALSE	6	0.01608	0.055322	1137	4	0.43084	0.57779	1	11933	1	-0.25459	0.055322	FALSE	0	-0.24552	FALSE	FALSE	FALSE	TRUE	TRUE	TRUE
P4HTM	6	0.92977	0.92993	0.999085	17246	0	0.037282	0.069001	0.97572	1358	2	0.23388	0.069001	FALSE	6	0.56762	0.70439	12864	1	0.028582	0.08569	0.985808	1816	4	0.22676	0.08569	FALSE	0	0.23032	FALSE	TRUE	TRUE	TRUE	TRUE	TRUE
TINAG	6	0.7145	0.71487	0.99695	13210	0	0.027986	0.054502	0.958464	1089	2	0.46058	0.054502	FALSE	6	0.033804	0.10023	1934	3	0.061488	0.15944	1	3257	1	-0.16137	0.10023	FALSE	0	0.149605	FALSE	TRUE	FALSE	FALSE	TRUE	FALSE
RAD9A	6	0.99991	0.99992	0.999967	18581	0	0.00034923	0.001338	0.574554	39	4	1.1027	0.001338	0.001338	6	0.056426	0.15358	2848	1	0.62461	0.70643	1	14715	1	-0.11235	0.15358	FALSE	0	0.495175	FALSE	TRUE	FALSE	FALSE	TRUE	FALSE
POU5F1	2	0.018198	0.033669	0.972	978	2	0.9818	0.98191	0.999972	19248	0	-0.91787	0.033669	0.033669	6	0.097737	0.22581	4203	2	0.042849	0.12128	1	2492	3	0.17818	0.12128	FALSE	0	-0.369845	FALSE	FALSE	TRUE	FALSE	TRUE	FALSE
PHF7	6	0.0024187	0.0090898	0.842868	201	4	0.96936	0.96949	0.999972	18999	0	-0.88053	0.0090898	0.0090898	6	0.83726	0.84291	15504	1	0.053305	0.146	1	2981	3	0.15779	0.146	FALSE	0	-0.36137	FALSE	FALSE	TRUE	FALSE	TRUE	FALSE
CSRNP3	6	0.066416	0.14757	0.996617	2745	3	0.82668	0.82679	0.999972	16149	0	-0.46677	0.14757	FALSE	6	0.0016834	0.0075867	182	3	0.45681	0.60142	1	12403	1	-0.27235	0.0075867	0.0075867	0	-0.36956	FALSE	FALSE	FALSE	TRUE	TRUE	TRUE
EMP3	6	0.043359	0.10278	0.984513	1960	1	0.11306	0.16223	0.999972	3033	1	0.12199	0.10278	FALSE	6	0.14145	0.2898	5383	2	0.015895	0.052551	0.921818	1196	2	0.078725	0.052551	FALSE	0	0.100358	FALSE	TRUE	TRUE	TRUE	TRUE	TRUE
UBQLN1	6	0.022175	0.059752	0.98246	1142	3	0.50974	0.50953	0.999972	9801	0	-0.66457	0.059752	FALSE	6	0.75298	0.78883	14465	1	0.032475	0.095583	1	1991	3	0.20928	0.095583	FALSE	0	-0.227645	FALSE	FALSE	TRUE	FALSE	TRUE	FALSE
IL23R	6	0.054616	0.12495	0.99165	2353	3	0.91209	0.9123	0.999972	17907	0	-0.49026	0.12495	FALSE	6	0.0077369	0.030414	657	2	0.36391	0.51827	1	10728	2	0.036073	0.030414	0.030414	0	-0.227093	FALSE	FALSE	TRUE	FALSE	TRUE	FALSE
SRCIN1	6	0.6191	0.62657	0.996617	11571	1	0.093129	0.14817	0.999972	2763	1	0.46193	0.14817	FALSE	6	0.36966	0.5365	9832	1	0.0016497	0.0072454	0.707505	216	5	0.25908	0.0072454	0.0072454	0	0.360505	FALSE	TRUE	TRUE	TRUE	TRUE	TRUE
ATP6V0A1	6	0.58061	0.59619	0.996617	10980	1	0.071901	0.12203	0.999972	2320	1	-0.075172	0.12203	FALSE	6	0.96212	0.9622	17719	0	0.008897	0.03339	0.890928	780	3	0.23638	0.03339	0.03339	0	0.080604	FALSE	FALSE	TRUE	FALSE	TRUE	FALSE
RBMS3	6	0.064042	0.1431	0.996612	2678	2	0.58442	0.58452	0.999972	11303	0	-0.12512	0.1431	FALSE	6	0.0028939	0.012329	285	3	0.68744	0.73693	1	15505	1	-0.27837	0.012329	0.012329	0	-0.201745	FALSE	FALSE	FALSE	TRUE	TRUE	TRUE
OR1F1	6	0.05712	0.1299	0.99165	2447	1	0.095098	0.14958	0.999972	2791	1	0.047973	0.1299	FALSE	6	0.33407	0.50792	9366	1	0.0064214	0.025566	0.863509	613	3	0.21634	0.025566	0.025566	0	0.132157	FALSE	TRUE	TRUE	TRUE	TRUE	TRUE
SCAF11	6	0.068133	0.15082	0.996617	2803	1	0.8795	0.87953	0.999972	17238	0	0.18193	0.15082	FALSE	6	0.00097569	0.0047579	135	5	0.99898	0.99897	1	21651	0	-0.55451	0.0047579	0.0047579	0	-0.18629	FALSE	TRUE	FALSE	FALSE	TRUE	FALSE
BCL7B	6	0.61506	0.62325	0.996617	11504	1	0.024182	0.048549	0.947948	978	2	0.25106	0.048549	0.048549	6	0.10791	0.24089	4490	2	0.037068	0.10715	1	2221	2	0.077034	0.10715	FALSE	0	0.164047	FALSE	TRUE	TRUE	TRUE	TRUE	TRUE
ATP5H	6	0.019978	0.055191	0.98246	1044	2	0.78459	0.785	0.999972	15325	0	-0.15732	0.055191	FALSE	6	0.33323	0.50726	9356	2	0.034436	0.10051	1	2094	3	0.13985	0.10051	FALSE	0	-0.008735	FALSE	FALSE	TRUE	FALSE	TRUE	FALSE
COPE	6	0.0052246	0.018086	0.913348	367	4	0.98111	0.98133	0.999972	19231	0	-0.66833	0.018086	0.018086	6	0.049547	0.13773	2603	4	0.95505	0.95512	1	20518	0	-0.40392	0.13773	FALSE	0	-0.536125	FALSE	FALSE	FALSE	TRUE	TRUE	TRUE
ACSM5	5	0.12641	0.21063	0.996617	4098	2	0.10057	0.13439	0.999972	2857	1	-0.48456	0.13439	FALSE	6	0.0053017	0.021467	467	3	0.86285	0.86287	1	18456	0	-0.31502	0.021467	0.021467	0	-0.39979	FALSE	FALSE	FALSE	TRUE	TRUE	TRUE
WRAP53	6	0.7717	0.77213	0.998583	14250	0	0.038381	0.070695	0.977305	1392	2	-0.028652	0.070695	FALSE	6	0.9628	0.96286	17734	0	0.028374	0.085186	0.985808	1798	4	0.27374	0.085186	FALSE	0	0.122544	FALSE	FALSE	TRUE	FALSE	TRUE	FALSE
FOLH1	2	0.020013	0.036948	0.972	1047	2	0.97999	0.98008	0.999972	19209	0	-0.71252	0.036948	0.036948	6	0.041538	0.11898	2245	1	0.11441	0.24309	1	4953	3	0.14768	0.11898	FALSE	0	-0.28242	FALSE	FALSE	TRUE	FALSE	TRUE	FALSE
SUDS3	6	0.05112	0.11814	0.99165	2219	3	0.86584	0.86588	0.999972	16951	0	-0.55844	0.11814	FALSE	6	0.5265	0.66787	12239	2	0.010501	0.037892	0.89949	887	2	-0.026666	0.037892	0.037892	0	-0.292553	FALSE	FALSE	FALSE	TRUE	TRUE	TRUE
FAM71F2	6	0.053296	0.12238	0.99165	2301	3	0.8465	0.84656	0.999972	16552	0	-0.31039	0.12238	FALSE	6	0.9969	0.9969	18490	0	0.0090353	0.033785	0.890928	790	4	0.29928	0.033785	0.033785	0	-0.005555	FALSE	FALSE	TRUE	FALSE	TRUE	FALSE
KIAA1328	6	0.053983	0.12372	0.99165	2328	1	0.98045	0.98065	0.999972	19216	0	-0.27579	0.12372	FALSE	6	0.0083218	0.03248	698	5	0.68551	0.73594	1	15476	1	-0.22669	0.03248	0.03248	0	-0.25124	FALSE	FALSE	FALSE	TRUE	TRUE	TRUE
ADAM9	6	0.63275	0.63796	0.99695	11794	1	0.053074	0.093246	0.992208	1807	2	-0.18792	0.093246	FALSE	6	0.093313	0.21917	4084	2	0.019895	0.063147	0.949702	1397	2	-0.050374	0.063147	FALSE	0	-0.119147	FALSE	FALSE	FALSE	TRUE	TRUE	TRUE
XKR7	6	0.0075696	0.025341	0.945451	503	2	0.27624	0.28814	0.999972	5462	1	0.11465	0.025341	0.025341	6	0.046802	0.13134	2490	4	0.14132	0.28404	1	5774	2	-0.17914	0.13134	FALSE	0	-0.032245	FALSE	TRUE	FALSE	FALSE	TRUE	FALSE
FAM222B	6	0.47427	0.52256	0.996617	9590	1	0.016471	0.036472	0.945149	744	1	0.23069	0.036472	0.036472	6	0.042072	0.12024	2264	3	0.043912	0.12382	1	2537	1	-0.20327	0.12024	FALSE	0	0.01371	FALSE	TRUE	FALSE	FALSE	TRUE	FALSE
TIAM2	6	0.037213	0.090541	0.98246	1724	1	0.32443	0.32982	0.999972	6299	1	0.14786	0.090541	FALSE	6	0.020317	0.066323	1331	3	0.41129	0.56026	1	11583	2	-0.23568	0.066323	FALSE	0	-0.04391	FALSE	TRUE	FALSE	FALSE	TRUE	FALSE
POLR2H	6	0.039644	0.095351	0.98246	1819	3	0.15963	0.19627	0.999972	3672	1	-0.47011	0.095351	FALSE	6	0.01847	0.061547	1245	2	0.59414	0.69318	1	14392	1	-0.020348	0.061547	FALSE	0	-0.245229	FALSE	FALSE	FALSE	TRUE	TRUE	TRUE
KPNA4	1	0.078719	0.078805	0.98246	3140	1	0.92128	0.9217	0.999972	18089	0	-0.98002	0.078805	FALSE	5	0.1401	0.28124	5356	1	0.026898	0.078165	0.975468	1728	1	0.021149	0.078165	FALSE	0	-0.479436	FALSE	FALSE	TRUE	FALSE	TRUE	FALSE
EIF1	5	0.074502	0.14326	0.996612	3007	2	0.93792	0.93811	0.999972	18414	0	-0.2386	0.14326	FALSE	6	0.0032667	0.013719	317	3	0.87033	0.87038	1	18625	0	-0.58361	0.013719	0.013719	0	-0.411105	FALSE	FALSE	FALSE	TRUE	TRUE	TRUE
HMGB2	6	0.011492	0.037099	0.972	705	4	0.99557	0.99557	0.999972	19543	0	-0.60977	0.037099	0.037099	6	0.041926	0.11989	2259	1	0.36196	0.5165	1	10683	1	-0.12202	0.11989	FALSE	0	-0.365895	FALSE	FALSE	FALSE	TRUE	TRUE	TRUE
ZNF585B	6	0.057457	0.13053	0.99165	2460	2	0.85488	0.85485	0.999972	16728	0	-0.0053917	0.13053	FALSE	6	0.82822	0.836	15388	1	0.0066882	0.026565	0.863509	634	2	0.022764	0.026565	0.026565	0	0.00868615	FALSE	FALSE	TRUE	FALSE	TRUE	FALSE
KIF5B	6	0.89077	0.89089	0.999085	16484	0	0.009203	0.024343	0.925131	507	1	0.069648	0.024343	0.024343	6	0.047484	0.13293	2512	4	0.92268	0.9228	1	19776	0	-0.22441	0.13293	FALSE	0	-0.077381	FALSE	TRUE	FALSE	FALSE	TRUE	FALSE
SLC45A3	6	0.0035795	0.012861	0.853827	278	4	0.94381	0.94391	0.999972	18517	0	-0.90331	0.012861	0.012861	6	0.55293	0.69134	12622	1	0.052638	0.14453	1	2934	2	0.10488	0.14453	FALSE	0	-0.399215	FALSE	FALSE	TRUE	FALSE	TRUE	FALSE
TAF6L	6	0.268	0.38951	0.996617	7077	2	0.016741	0.036892	0.945149	753	2	-0.11712	0.036892	0.036892	6	0.88092	0.88088	16194	1	0.042584	0.12063	1	2477	3	0.26172	0.12063	FALSE	0	0.0723	FALSE	FALSE	TRUE	FALSE	TRUE	FALSE
ERCC4	6	0.049104	0.11407	0.990503	2159	2	0.51137	0.51119	0.999972	9833	0	-0.41579	0.11407	FALSE	6	0.60094	0.72188	13193	1	0.012586	0.043561	0.907348	998	4	0.27927	0.043561	0.043561	0	-0.06826	FALSE	FALSE	TRUE	FALSE	TRUE	FALSE
TTC27	6	0.19879	0.30867	0.996617	5623	1	0.0086682	0.023013	0.918104	479	3	0.66484	0.023013	0.023013	6	0.00066345	0.0034428	113	6	0.99934	0.99931	1	21666	0	-0.48036	0.0034428	0.0034428	7.92292e-05	0.09224	8.20223	TRUE	FALSE	FALSE	TRUE	FALSE
BLZF1	6	0.003327	0.012042	0.853827	260	4	0.28146	0.29249	0.999972	5546	1	-0.76957	0.012042	0.012042	6	0.24842	0.43789	8038	2	0.053169	0.14572	1	2970	4	0.29675	0.14572	FALSE	0	-0.23641	FALSE	FALSE	TRUE	FALSE	TRUE	FALSE
PROSER1	6	0.064349	0.14365	0.996617	2685	2	0.70974	0.71008	0.999972	13826	0	0.2485	0.14365	FALSE	6	0.0033755	0.014134	327	5	0.97682	0.97678	1	21027	0	-0.31229	0.014134	0.014134	0	-0.031895	FALSE	TRUE	FALSE	FALSE	TRUE	FALSE
KLHL2	6	0.80362	0.80383	0.998583	14825	0	0.011494	0.02873	0.931774	586	2	0.50279	0.02873	0.02873	6	0.3167	0.49428	9094	1	0.046184	0.12923	1	2647	2	-0.034175	0.12923	FALSE	0	0.234307	FALSE	TRUE	FALSE	FALSE	TRUE	FALSE
PRPF38A	6	0.85119	0.85122	0.999001	15736	0	0.034328	0.064423	0.963058	1278	2	0.16126	0.064423	FALSE	6	0.031114	0.093575	1814	3	0.11986	0.2514	1	5119	2	-0.14077	0.093575	FALSE	0	0.010245	FALSE	TRUE	FALSE	FALSE	TRUE	FALSE
RELB	6	0.06108	0.13741	0.99409	2577	1	0.86126	0.86124	0.999972	16863	0	-0.072367	0.13741	FALSE	6	0.0051885	0.021035	460	2	0.1762	0.33567	1	6831	3	0.11682	0.021035	0.021035	0	0.0222265	FALSE	FALSE	TRUE	FALSE	TRUE	FALSE
ZMYM2	6	0.033329	0.082724	0.98246	1564	2	0.34408	0.34758	0.999972	6647	1	-0.16765	0.082724	FALSE	6	0.024016	0.075749	1516	4	0.34854	0.50471	1	10436	1	-0.35177	0.075749	FALSE	0	-0.25971	FALSE	FALSE	FALSE	TRUE	TRUE	TRUE
RIBC1	6	0.00084953	0.0038195	0.75939	92	1	0.4613	0.46118	0.999972	8876	0	0.0010949	0.0038195	0.0038195	6	0.83707	0.84275	15502	1	0.058578	0.15468	1	3157	2	-0.096225	0.15468	FALSE	0	-0.0475651	FALSE	TRUE	FALSE	FALSE	TRUE	FALSE
CLPP	6	0.94306	0.94318	0.999889	17486	0	0.10469	0.15624	0.999972	2914	1	0.55623	0.15624	FALSE	6	0.99936	0.99933	18556	0	0.00045251	0.0023699	0.509117	100	5	0.52203	0.0023699	0.0023699	0	0.53913	FALSE	TRUE	TRUE	TRUE	TRUE	TRUE
C14orf79	6	0.14022	0.24091	0.996617	4396	2	0.033595	0.063293	0.962124	1255	1	-0.26758	0.063293	FALSE	6	0.95249	0.9525	17541	0	0.032437	0.095487	1	1989	3	0.11596	0.095487	FALSE	0	-0.07581	FALSE	FALSE	TRUE	FALSE	TRUE	FALSE
ZNF503	6	0.0032933	0.011935	0.853827	258	3	0.96589	0.96599	0.999972	18931	0	-0.73192	0.011935	0.011935	6	0.82037	0.83043	15297	1	0.053811	0.14686	1	2996	2	0.02777	0.14686	FALSE	0	-0.352075	FALSE	FALSE	TRUE	FALSE	TRUE	FALSE
EMC6	6	0.067114	0.1489	0.996617	2771	2	0.67716	0.67719	0.999972	13208	0	-0.060133	0.1489	FALSE	6	0.0022746	0.0099291	238	5	0.99022	0.99019	1	21383	0	-0.52531	0.0099291	0.0099291	0	-0.292722	FALSE	FALSE	FALSE	TRUE	TRUE	TRUE
MCM6	6	0.001498	0.0060502	0.783462	142	3	0.065286	0.11194	0.999972	2142	1	-0.59802	0.0060502	0.0060502	6	0.056099	0.15279	2841	4	0.75986	0.77914	1	16514	1	-0.34795	0.15279	FALSE	0	-0.472985	FALSE	FALSE	FALSE	TRUE	TRUE	TRUE
AHNAK	6	0.24785	0.36567	0.996617	6653	1	0.015365	0.034742	0.945149	710	2	0.17615	0.034742	0.034742	6	0.95754	0.95764	17632	0	0.04408	0.12421	1	2550	4	0.20627	0.12421	FALSE	0	0.19121	FALSE	TRUE	TRUE	TRUE	TRUE	TRUE
TROAP	6	0.80399	0.80419	0.998583	14834	0	0.081289	0.13616	0.999972	2551	1	-0.064928	0.13616	FALSE	6	0.86446	0.86544	15907	1	0.0057886	0.023174	0.848998	568	3	0.2004	0.023174	0.023174	0	0.067736	FALSE	FALSE	TRUE	FALSE	TRUE	FALSE
SLC25A15	6	0.026259	0.068185	0.98246	1297	3	0.19824	0.22534	0.999972	4240	1	-0.66191	0.068185	FALSE	6	0.030233	0.09135	1777	1	0.2749	0.44143	1	9099	2	0.081193	0.09135	FALSE	0	-0.290359	FALSE	FALSE	TRUE	FALSE	TRUE	FALSE
MEFV	6	0.24057	0.35714	0.996617	6490	2	0.071952	0.12212	0.999972	2323	1	-0.27774	0.12212	FALSE	6	0.56974	0.70628	12889	2	0.010345	0.03744	0.898797	875	3	0.14188	0.03744	0.03744	0	-0.06793	FALSE	FALSE	TRUE	FALSE	TRUE	FALSE
PYY	6	0.059375	0.13416	0.991796	2525	3	0.078211	0.13161	0.999972	2472	2	-0.47452	0.13161	FALSE	6	0.98484	0.98479	18211	0	0.0070828	0.027999	0.872399	665	5	0.25839	0.027999	0.027999	0	-0.108065	FALSE	FALSE	TRUE	FALSE	TRUE	FALSE
PLXDC1	6	0.70123	0.7015	0.99695	12969	0	0.037105	0.068734	0.974709	1353	2	0.0025312	0.068734	FALSE	6	0.50697	0.65095	11900	1	0.030636	0.090883	0.996789	1909	2	0.076049	0.090883	FALSE	0	0.0392901	FALSE	TRUE	TRUE	TRUE	TRUE	TRUE
CXCR6	6	0.83054	0.83061	0.998583	15347	0	0.078937	0.13267	0.999972	2491	1	0.049754	0.13267	FALSE	6	0.10929	0.24293	4522	3	0.0068381	0.027102	0.867474	646	2	-0.22521	0.027102	0.027102	0	-0.087728	FALSE	TRUE	FALSE	FALSE	TRUE	FALSE
HES5	6	0.03926	0.094619	0.98246	1803	2	0.81399	0.81407	0.999972	15883	0	-0.084516	0.094619	FALSE	6	0.019895	0.065221	1310	2	0.03882	0.11142	1	2300	3	0.089547	0.065221	FALSE	0	0.0025155	FALSE	FALSE	TRUE	FALSE	TRUE	FALSE
DNAJC17	6	0.0052495	0.018152	0.913348	368	2	0.88757	0.88765	0.999972	17393	0	-0.20766	0.018152	0.018152	6	0.051316	0.14183	2668	4	0.16585	0.32057	1	6533	1	-0.29683	0.14183	FALSE	0	-0.252245	FALSE	FALSE	FALSE	TRUE	TRUE	TRUE
CACNA2D1	6	0.64525	0.64871	0.99695	11981	1	0.0087095	0.023122	0.918104	482	2	0.13739	0.023122	0.023122	6	0.049225	0.13702	2585	4	0.59326	0.69279	1	14386	1	-0.20285	0.13702	FALSE	0	-0.03273	FALSE	TRUE	FALSE	FALSE	TRUE	FALSE
CRHR1	6	0.021713	0.0588	0.98246	1125	3	0.4917	0.49148	0.999972	9453	0	-0.55069	0.0588	FALSE	6	0.87775	0.87776	16123	1	0.034759	0.10135	1	2107	4	0.32888	0.10135	FALSE	0	-0.110905	FALSE	FALSE	TRUE	FALSE	TRUE	FALSE
JAG2	5	0.035772	0.085622	0.98246	1663	3	0.7901	0.79038	0.999972	15431	0	-0.6352	0.085622	FALSE	6	0.023554	0.074598	1497	4	0.71555	0.75223	1	15882	1	-0.35103	0.074598	FALSE	0	-0.493115	FALSE	FALSE	FALSE	TRUE	TRUE	TRUE
HIST2H2AB	6	0.62232	0.62929	0.996617	11623	1	0.024516	0.049078	0.947948	990	2	0.10507	0.049078	0.049078	6	0.47121	0.62043	11342	1	0.03875	0.11125	1	2296	4	0.25224	0.11125	FALSE	0	0.178655	FALSE	TRUE	TRUE	TRUE	TRUE	TRUE
ASTN2	6	0.056023	0.12776	0.99165	2409	2	0.77931	0.77971	0.999972	15233	0	-0.12582	0.12776	FALSE	6	0.02428	0.076441	1524	4	0.0086849	0.032777	0.890568	765	2	-0.3265	0.032777	0.032777	0	-0.22616	FALSE	FALSE	FALSE	TRUE	TRUE	TRUE
TNFRSF8	6	0.028641	0.073136	0.98246	1383	3	0.37107	0.37234	0.999972	7116	1	-0.30631	0.073136	FALSE	6	0.028665	0.087491	1711	1	0.035319	0.10281	1	2131	4	0.20986	0.087491	FALSE	0	-0.048225	FALSE	FALSE	TRUE	FALSE	TRUE	FALSE
IDE	6	0.026593	0.068879	0.98246	1312	2	0.69312	0.69319	0.999972	13503	0	-0.44669	0.068879	FALSE	6	0.030429	0.091841	1782	2	0.2509	0.42099	1	8655	2	0.20974	0.091841	FALSE	0	-0.118475	FALSE	FALSE	TRUE	FALSE	TRUE	FALSE
F10	6	0.053921	0.1236	0.99165	2324	2	0.14862	0.18802	0.999972	3524	1	0.052625	0.1236	FALSE	6	0.50846	0.65218	11928	2	0.010232	0.037142	0.898797	865	2	-0.081511	0.037142	0.037142	0	-0.014443	FALSE	TRUE	FALSE	FALSE	TRUE	FALSE
ZNF526	6	0.41979	0.48991	0.996617	8950	1	0.053497	0.093906	0.992208	1822	2	0.74485	0.093906	FALSE	6	0.15807	0.3135	5780	2	0.021335	0.066957	0.949702	1483	2	0.12605	0.066957	FALSE	0	0.43545	FALSE	TRUE	TRUE	TRUE	TRUE	TRUE
KLF9	6	0.64661	0.64993	0.99695	12005	1	0.054768	0.095845	0.993997	1857	1	0.23103	0.095845	FALSE	6	0.87806	0.87807	16130	1	0.020644	0.065144	0.949702	1443	3	0.15693	0.065144	FALSE	0	0.19398	FALSE	TRUE	TRUE	TRUE	TRUE	TRUE
ATF4	6	0.036536	0.089195	0.98246	1696	3	0.63689	0.63686	0.999972	12369	0	-0.25667	0.089195	FALSE	6	0.022469	0.071847	1444	4	0.4406	0.58658	1	12108	1	-0.24111	0.071847	FALSE	0	-0.24889	FALSE	FALSE	FALSE	TRUE	TRUE	TRUE
TLR3	6	0.24629	0.36383	0.996617	6622	1	0.10888	0.15921	0.999972	2982	1	-0.14763	0.15921	FALSE	6	0.00037207	0.0019789	73	5	0.44184	0.58772	1	12132	1	-0.40922	0.0019789	0.0019789	0	-0.278425	FALSE	FALSE	FALSE	TRUE	TRUE	TRUE
DNAH8	6	0.069277	0.15301	0.996617	2842	3	0.0076254	0.020402	0.909174	427	2	-0.45902	0.020402	0.020402	6	0.050908	0.14089	2656	2	0.24271	0.41406	1	8497	1	-0.046714	0.14089	FALSE	0	-0.252867	FALSE	FALSE	FALSE	TRUE	TRUE	TRUE
TMEM208	6	0.037472	0.091042	0.98246	1731	3	0.93971	0.93986	0.999972	18446	0	-0.51659	0.091042	FALSE	6	0.021878	0.070334	1422	2	0.44514	0.59077	1	12192	1	-0.028435	0.070334	FALSE	0	-0.272512	FALSE	FALSE	FALSE	TRUE	TRUE	TRUE
SPANXN5	4	0.48069	0.48426	0.996617	9666	1	0.14628	0.1571	0.999972	3493	1	0.19661	0.1571	FALSE	5	0.99523	0.9952	18443	0	0.000974	0.0043586	0.610125	152	4	0.25437	0.0043586	0.0043586	0	0.22549	FALSE	TRUE	TRUE	TRUE	TRUE	TRUE
HEY2	6	0.2017	0.31206	0.996617	5686	2	0.020089	0.042135	0.945149	861	1	-0.21488	0.042135	0.042135	6	0.041696	0.11936	2253	3	0.8057	0.81174	1	17277	1	-0.2601	0.11936	FALSE	0	-0.23749	FALSE	FALSE	FALSE	TRUE	TRUE	TRUE
KCTD11	6	0.051936	0.11975	0.99165	2253	2	0.0024921	0.0073537	0.781402	184	1	-0.16864	0.0073537	0.0073537	6	0.0567	0.15421	2856	2	0.46277	0.60689	1	12522	1	-0.11975	0.15421	FALSE	0	-0.144195	FALSE	FALSE	FALSE	TRUE	TRUE	TRUE
EME1	6	0.45031	0.50805	0.996617	9306	1	0.10694	0.15778	0.999972	2946	1	0.20754	0.15778	FALSE	6	0.85614	0.85814	15777	1	0.00080289	0.003812	0.590399	133	5	0.4116	0.003812	0.003812	0	0.30957	FALSE	TRUE	TRUE	TRUE	TRUE	TRUE
APITD1	6	0.0026584	0.0098917	0.848344	216	2	0.95495	0.95507	0.999972	18732	0	-0.418	0.0098917	0.0098917	6	0.055667	0.15181	2821	3	0.14877	0.29516	1	6009	2	-0.19842	0.15181	FALSE	0	-0.30821	FALSE	FALSE	FALSE	TRUE	TRUE	TRUE
SMPD2	6	0.06048	0.13627	0.993161	2558	3	0.0818	0.13694	0.999972	2567	1	-0.58775	0.13627	FALSE	6	0.0063815	0.025478	547	4	0.34977	0.50579	1	10466	1	-0.33662	0.025478	0.025478	0	-0.462185	FALSE	FALSE	FALSE	TRUE	TRUE	TRUE
DNAJA3	6	0.036151	0.088421	0.98246	1680	3	0.26201	0.27616	0.999972	5226	1	-0.34014	0.088421	FALSE	6	0.023063	0.073365	1469	3	0.21229	0.38815	1	7937	2	-0.29585	0.073365	FALSE	0	-0.317995	FALSE	FALSE	FALSE	TRUE	TRUE	TRUE
PROKR1	6	0.061756	0.13875	0.99409	2598	2	0.80366	0.80388	0.999972	15676	0	-0.26865	0.13875	FALSE	6	0.18238	0.34787	6395	2	0.0057845	0.023158	0.848998	567	2	0.15399	0.023158	0.023158	0	-0.05733	FALSE	FALSE	TRUE	FALSE	TRUE	FALSE
PLAC1	6	0.019603	0.0544	0.98246	1025	1	0.85244	0.85244	0.999972	16681	0	-0.00080037	0.0544	FALSE	6	0.03687	0.10782	2064	3	0.86671	0.86676	1	18547	0	-0.22771	0.10782	FALSE	0	-0.114255	FALSE	FALSE	FALSE	TRUE	TRUE	TRUE
NAP1L1	6	0.021517	0.058379	0.98246	1116	2	0.06701	0.11453	0.999972	2182	2	0.085598	0.058379	FALSE	6	0.31549	0.49332	9078	1	0.035744	0.10388	1	2153	3	0.12288	0.10388	FALSE	0	0.104239	FALSE	TRUE	TRUE	TRUE	TRUE	TRUE
NCOA6	6	0.002109	0.0080699	0.807056	185	1	0.1144	0.16322	0.999972	3052	1	-0.093206	0.0080699	0.0080699	6	0.056777	0.1544	2860	3	0.14962	0.29643	1	6039	2	-0.065809	0.1544	FALSE	0	-0.0795075	FALSE	FALSE	FALSE	TRUE	TRUE	TRUE
CDR2L	6	0.076318	0.16644	0.996617	3065	3	0.017498	0.038075	0.945149	776	1	-0.594	0.038075	0.038075	6	0.51163	0.6549	11983	1	0.044207	0.12452	1	2559	4	0.25977	0.12452	FALSE	0	-0.167115	FALSE	FALSE	TRUE	FALSE	TRUE	FALSE
APOL1	6	0.0087513	0.028935	0.970047	555	3	0.83732	0.83741	0.999972	16378	0	-0.73615	0.028935	0.028935	6	0.047825	0.13372	2524	4	0.2396	0.41148	1	8436	1	-0.28177	0.13372	FALSE	0	-0.50896	FALSE	FALSE	FALSE	TRUE	TRUE	TRUE
GTF3C2	6	0.74721	0.74766	0.997898	13810	0	0.0027601	0.0080719	0.795569	195	3	0.40245	0.0080719	0.0080719	6	0.056869	0.15459	2864	3	0.75196	0.77402	1	16390	1	-0.15024	0.15459	FALSE	0	0.126105	FALSE	TRUE	FALSE	FALSE	TRUE	FALSE
FCHSD2	6	0.0069384	0.023393	0.942269	457	4	0.79065	0.79104	0.999972	15439	0	-0.7592	0.023393	0.023393	6	0.47183	0.62095	11349	2	0.050432	0.13928	1	2835	2	0.059097	0.13928	FALSE	0	-0.350052	FALSE	FALSE	TRUE	FALSE	TRUE	FALSE
TRIM32	6	0.045062	0.10613	0.985173	2022	3	0.87131	0.87136	0.999972	17063	0	-0.2263	0.10613	FALSE	6	0.23915	0.42548	7826	3	0.017415	0.056545	0.935813	1276	2	-0.078792	0.056545	FALSE	0	-0.152546	FALSE	FALSE	FALSE	TRUE	TRUE	TRUE
WBSCR16	6	0.13486	0.2347	0.996617	4270	2	0.014511	0.033464	0.945149	682	2	0.16571	0.033464	0.033464	6	0.63675	0.73539	13464	1	0.046181	0.12923	1	2646	3	0.24283	0.12923	FALSE	0	0.20427	FALSE	TRUE	TRUE	TRUE	TRUE	TRUE
RGR	6	0.55689	0.57852	0.996617	10651	1	0.050312	0.088992	0.991464	1730	1	-0.17358	0.088992	FALSE	6	0.023246	0.073832	1480	4	0.68588	0.73614	1	15484	1	-0.28552	0.073832	FALSE	0	-0.22955	FALSE	FALSE	FALSE	TRUE	TRUE	TRUE
SBNO1	6	0.79261	0.79297	0.998583	14632	0	0.056441	0.098426	0.994372	1898	2	-0.0019817	0.098426	FALSE	6	0.019575	0.064406	1292	2	0.50513	0.6459	1	13322	2	-0.032645	0.064406	FALSE	0	-0.0173134	FALSE	FALSE	FALSE	TRUE	TRUE	TRUE
SCN1A	6	0.52568	0.55641	0.996617	10231	1	0.027477	0.053712	0.958464	1077	2	0.049356	0.053712	FALSE	6	0.037448	0.10919	2082	4	0.33478	0.49265	1	10201	2	-0.25285	0.10919	FALSE	0	-0.101747	FALSE	TRUE	FALSE	FALSE	TRUE	FALSE
CPLX2	6	0.78197	0.78236	0.998583	14445	0	0.050234	0.088868	0.991464	1726	2	-0.3624	0.088868	FALSE	6	0.023333	0.074048	1484	4	0.36285	0.51731	1	10712	1	-0.37488	0.074048	FALSE	0	-0.36864	FALSE	FALSE	FALSE	TRUE	TRUE	TRUE
PXDN	6	0.0034694	0.012513	0.853827	269	3	0.68763	0.68771	0.999972	13385	0	-0.73813	0.012513	0.012513	6	0.42766	0.58396	10671	1	0.055972	0.15043	1	3068	3	0.16763	0.15043	FALSE	0	-0.28525	FALSE	FALSE	TRUE	FALSE	TRUE	FALSE
CMPK1	6	0.65227	0.65497	0.99695	12102	1	0.051152	0.090358	0.992208	1756	2	0.43783	0.090358	FALSE	6	0.022765	0.072602	1456	1	0.344	0.50073	1	10358	2	0.0018455	0.072602	FALSE	0	0.219838	FALSE	TRUE	TRUE	TRUE	TRUE	TRUE
ACBD7	6	0.84945	0.84949	0.999001	15703	0	0.086081	0.14333	0.999972	2673	1	-0.076984	0.14333	FALSE	6	0.0048151	0.019648	424	5	0.69635	0.74158	1	15619	1	-0.36015	0.019648	0.019648	0	-0.218567	FALSE	FALSE	FALSE	TRUE	TRUE	TRUE
EML1	6	0.73783	0.73822	0.997218	13654	0	0.05712	0.09948	0.994372	1918	1	-0.086562	0.09948	FALSE	6	0.019242	0.063527	1275	3	0.42687	0.57427	1	11862	1	-0.17241	0.063527	FALSE	0	-0.129486	FALSE	FALSE	FALSE	TRUE	TRUE	TRUE
ADPRHL1	6	0.75763	0.75803	0.998583	13998	0	0.012788	0.030774	0.937031	628	1	-0.096439	0.030774	0.030774	6	0.047187	0.13227	2501	3	0.99558	0.99556	1	21532	0	-0.21758	0.13227	FALSE	0	-0.157009	FALSE	FALSE	FALSE	TRUE	TRUE	TRUE
PLAG1	6	0.02614	0.067933	0.98246	1292	3	0.20777	0.2327	0.999972	4382	1	-0.57456	0.067933	FALSE	6	0.031766	0.095192	1836	4	0.94323	0.94324	1	20233	0	-0.24766	0.095192	FALSE	0	-0.41111	FALSE	FALSE	FALSE	TRUE	TRUE	TRUE
LGALS9	2	0.099579	0.11629	0.99165	3544	1	0.48481	0.48501	0.999972	9326	0	-0.45602	0.11629	FALSE	6	0.57397	0.71008	12954	1	0.013778	0.046861	0.907672	1080	3	0.19305	0.046861	0.046861	0	-0.131485	FALSE	FALSE	TRUE	FALSE	TRUE	FALSE
GPATCH4	6	0.18617	0.29405	0.996617	5354	1	0.047847	0.085161	0.991464	1651	2	-0.56305	0.085161	FALSE	6	0.95756	0.95766	17633	0	0.025617	0.078083	0.975468	1674	4	0.30412	0.078083	FALSE	0	-0.129465	FALSE	FALSE	TRUE	FALSE	TRUE	FALSE
ATPAF2	6	0.068805	0.15212	0.996617	2822	1	0.99379	0.9938	0.999972	19504	0	-0.39782	0.15212	FALSE	6	0.9648	0.96485	17772	0	0.0026279	0.011127	0.767832	308	5	0.27648	0.011127	0.011127	0	-0.06067	FALSE	FALSE	TRUE	FALSE	TRUE	FALSE
TRAPPC8	6	0.061773	0.13878	0.99409	2599	2	0.71243	0.71278	0.999972	13874	0	-0.19309	0.13878	FALSE	6	0.006111	0.024478	531	4	0.3214	0.48117	1	9960	1	-0.48495	0.024478	0.024478	0	-0.33902	FALSE	FALSE	FALSE	TRUE	TRUE	TRUE
ARHGEF39	6	0.9214	0.9216	0.999085	17065	0	0.053702	0.094219	0.992903	1829	2	0.1236	0.094219	FALSE	6	0.43043	0.58619	10713	2	0.022174	0.069129	0.950504	1529	1	-0.11131	0.069129	FALSE	0	0.006145	FALSE	TRUE	FALSE	FALSE	TRUE	FALSE
C19orf26	6	0.85486	0.85482	0.999001	15797	0	0.019104	0.040613	0.945149	829	2	-0.072356	0.040613	0.040613	6	0.043191	0.12292	2315	3	0.88611	0.88602	1	18990	0	-0.068589	0.12292	FALSE	0	-0.0704725	FALSE	FALSE	FALSE	TRUE	TRUE	TRUE
CAPS2	6	0.98105	0.98126	0.999967	18206	0	0.10754	0.15822	0.999972	2958	1	0.20375	0.15822	FALSE	6	0.0011723	0.0055392	149	2	0.15972	0.31151	1	6349	3	0.24276	0.0055392	0.0055392	0	0.223255	FALSE	TRUE	TRUE	TRUE	TRUE	TRUE
TAMM41	6	0.77302	0.77347	0.998583	14276	0	0.0018862	0.005744	0.755754	143	3	0.6137	0.005744	0.005744	6	0.058373	0.15804	2930	2	0.080388	0.18979	1	3861	1	-0.12408	0.15804	FALSE	0	0.24481	FALSE	TRUE	FALSE	FALSE	TRUE	FALSE
HORMAD1	3	0.0055742	0.015312	0.881372	385	2	0.97391	0.97405	0.999972	19101	0	-1.2679	0.015312	0.015312	4	0.83961	0.83907	15546	0	0.065588	0.14862	1	3390	3	0.31544	0.14862	FALSE	0	-0.47623	FALSE	FALSE	TRUE	FALSE	TRUE	FALSE
C17orf80	6	0.3021	0.42698	0.996617	7734	1	0.023413	0.047305	0.947948	951	2	0.2935	0.047305	0.047305	6	0.86302	0.86415	15885	1	0.040962	0.11667	1	2409	4	0.22527	0.11667	FALSE	0	0.259385	FALSE	TRUE	TRUE	TRUE	TRUE	TRUE
SLC35A1	6	0.01125	0.036397	0.972	690	2	0.81932	0.81946	0.999972	16003	0	-0.26211	0.036397	0.036397	6	0.045218	0.12765	2407	3	0.064485	0.16427	1	3346	2	-0.16057	0.12765	FALSE	0	-0.21134	FALSE	FALSE	FALSE	TRUE	TRUE	TRUE
AZI1	6	0.68062	0.68109	0.99695	12595	1	0.023404	0.047285	0.947948	950	2	0.33586	0.047285	0.047285	6	0.67622	0.7518	13749	1	0.041005	0.11677	1	2412	2	0.033941	0.11677	FALSE	0	0.1849	FALSE	TRUE	TRUE	TRUE	TRUE	TRUE
BCLAF1	4	0.021475	0.053317	0.98246	1113	2	0.96035	0.96029	0.999972	18832	0	-0.62728	0.053317	FALSE	6	0.41326	0.57204	10456	2	0.038528	0.11074	1	2287	2	-0.047916	0.11074	FALSE	0	-0.337598	FALSE	FALSE	FALSE	TRUE	TRUE	TRUE
DDHD1	6	0.68326	0.68361	0.99695	12646	1	0.077041	0.12989	0.999972	2440	1	0.097392	0.12989	FALSE	6	0.80352	0.81891	15086	1	0.0092073	0.034256	0.89226	802	4	0.31104	0.034256	0.034256	0	0.204216	FALSE	TRUE	TRUE	TRUE	TRUE	TRUE
GMPS	6	0.989	0.98907	0.999967	18353	0	0.070303	0.11959	0.999972	2274	2	0.59116	0.11959	FALSE	6	0.94371	0.94371	17359	0	0.012954	0.044613	0.907348	1025	3	0.31591	0.044613	0.044613	0	0.453535	FALSE	TRUE	TRUE	TRUE	TRUE	TRUE
UBE2D1	6	0.50865	0.54482	0.996617	10006	1	0.030447	0.058357	0.962124	1161	1	0.18042	0.058357	FALSE	6	0.29656	0.47838	8795	2	0.036544	0.10587	1	2195	4	0.23387	0.10587	FALSE	0	0.207145	FALSE	TRUE	TRUE	TRUE	TRUE	TRUE
BANP	5	0.65234	0.65285	0.99695	12105	0	0.1352	0.16134	0.999972	3336	1	-0.19191	0.16134	FALSE	6	0.00056572	0.0029655	98	5	0.99548	0.99547	1	21527	0	-0.47721	0.0029655	0.0029655	0	-0.33456	FALSE	FALSE	FALSE	TRUE	TRUE	TRUE
ZNF483	6	0.98711	0.98717	0.999967	18307	0	0.017647	0.038317	0.945149	783	2	0.35732	0.038317	0.038317	6	0.96286	0.96292	17737	0	0.04482	0.126	1	2582	4	0.27476	0.126	FALSE	0	0.31604	FALSE	TRUE	TRUE	TRUE	TRUE	TRUE
RB1	6	0.44469	0.5046	0.996617	9242	1	0.080216	0.13456	0.999972	2526	1	0.30007	0.13456	FALSE	6	0.0075591	0.029777	636	2	0.077708	0.18563	1	3781	3	0.10831	0.029777	0.029777	0	0.20419	FALSE	TRUE	TRUE	TRUE	TRUE	TRUE
RAB11FIP1	6	0.93408	0.93425	0.999336	17321	0	0.074217	0.12556	0.999972	2383	1	0.054286	0.12556	FALSE	6	0.92197	0.92208	16948	0	0.010905	0.038968	0.902788	906	4	0.35057	0.038968	0.038968	0	0.202428	FALSE	TRUE	TRUE	TRUE	TRUE	TRUE
SCP2D1	6	0.0038804	0.013825	0.869358	294	4	0.45316	0.45314	0.999972	8723	0	-0.76042	0.013825	0.013825	6	0.21802	0.39709	7314	3	0.056189	0.1508	1	3073	2	-0.008533	0.1508	FALSE	0	-0.384476	FALSE	FALSE	FALSE	TRUE	TRUE	TRUE
SERP2	6	0.031835	0.07968	0.98246	1495	1	0.55404	0.55405	0.999972	10688	0	-0.1387	0.07968	FALSE	6	0.10039	0.2298	4285	2	0.0283	0.08497	0.985808	1795	3	0.15693	0.08497	FALSE	0	0.009115	FALSE	FALSE	TRUE	FALSE	TRUE	FALSE
CUL2	6	0.023655	0.062805	0.98246	1192	3	0.95704	0.9571	0.999972	18772	0	-0.51402	0.062805	FALSE	6	0.034471	0.10186	1967	4	0.95686	0.95695	1	20556	0	-0.27173	0.10186	FALSE	0	-0.392875	FALSE	FALSE	FALSE	TRUE	TRUE	TRUE
FAM63B	6	0.86858	0.86861	0.999001	16055	0	0.057694	0.10033	0.994372	1935	1	0.18882	0.10033	FALSE	6	0.019611	0.064501	1294	3	0.92445	0.92457	1	19807	0	-0.2586	0.064501	FALSE	0	-0.03489	FALSE	TRUE	FALSE	FALSE	TRUE	FALSE
KLC3	6	0.07186	0.15798	0.996617	2927	3	0.4216	0.42172	0.999972	8105	0	-0.19237	0.15798	FALSE	6	0.099937	0.2291	4276	1	0.0015788	0.0069506	0.694	210	5	0.33707	0.0069506	0.0069506	0	0.07235	FALSE	FALSE	TRUE	FALSE	TRUE	FALSE
MCF2	6	0.033276	0.082602	0.98246	1560	2	0.96563	0.96574	0.999972	18926	0	-0.45627	0.082602	FALSE	6	0.94676	0.94676	17423	0	0.027365	0.082588	0.985808	1752	4	0.23454	0.082588	FALSE	0	-0.110865	FALSE	FALSE	TRUE	FALSE	TRUE	FALSE
ABCB7	6	0.33108	0.44168	0.996617	8033	1	0.00065324	0.0024415	0.617142	71	4	0.90434	0.0024415	0.0024415	6	0.060472	0.16281	3015	2	0.12809	0.26395	1	5378	2	-0.058765	0.16281	FALSE	0	0.422788	FALSE	TRUE	FALSE	FALSE	TRUE	FALSE
ANKMY1	6	0.058129	0.13182	0.99165	2482	3	0.99661	0.99661	0.999972	19570	0	-0.45349	0.13182	FALSE	6	0.93302	0.93314	17162	0	0.0089199	0.033464	0.890928	781	3	0.23181	0.033464	0.033464	0	-0.11084	FALSE	FALSE	TRUE	FALSE	TRUE	FALSE
RASSF3	6	0.0027937	0.01033	0.849683	229	2	0.36464	0.36643	0.999972	6990	1	-0.30023	0.01033	0.01033	6	0.36931	0.53622	9827	2	0.058769	0.15501	1	3161	1	-0.082942	0.15501	FALSE	0	-0.191586	FALSE	FALSE	FALSE	TRUE	TRUE	TRUE
ABCB1	6	0.054883	0.12547	0.99165	2364	2	0.63391	0.63385	0.999972	12301	0	-0.45392	0.12547	FALSE	6	0.028125	0.086111	1687	2	0.01123	0.039877	0.903093	924	4	0.30856	0.039877	0.039877	0	-0.07268	FALSE	FALSE	TRUE	FALSE	TRUE	FALSE
CCDC59	6	0.010943	0.035472	0.972	674	1	0.048841	0.086722	0.991464	1681	1	0.36267	0.035472	0.035472	6	0.31084	0.48965	9007	2	0.046476	0.12991	1	2665	4	0.39232	0.12991	FALSE	0	0.377495	FALSE	TRUE	TRUE	TRUE	TRUE	TRUE
TTC25	6	0.95938	0.95946	0.999967	17786	0	0.10873	0.15911	0.999972	2979	1	-0.01087	0.15911	FALSE	6	0.97251	0.97245	17916	0	0.0014474	0.0064203	0.680536	198	5	0.51756	0.0064203	0.0064203	0	0.253345	FALSE	FALSE	TRUE	FALSE	TRUE	FALSE
FRA10AC1	5	0.066227	0.13247	0.99165	2736	1	0.29504	0.29791	0.999972	5762	1	0.12918	0.13247	FALSE	5	0.78222	0.78719	14818	1	0.0099471	0.03307	0.890568	845	3	0.18187	0.03307	0.03307	0	0.155525	FALSE	TRUE	TRUE	TRUE	TRUE	TRUE
SMCHD1	6	0.79594	0.79629	0.998583	14692	0	0.03823	0.070457	0.977073	1387	2	0.27762	0.070457	FALSE	6	0.85524	0.8574	15760	1	0.032336	0.095239	1	1983	3	0.074235	0.095239	FALSE	0	0.175927	FALSE	TRUE	TRUE	TRUE	TRUE	TRUE
MCF2L	6	0.10454	0.19954	0.996617	3644	1	0.050034	0.088553	0.991464	1716	2	0.36061	0.088553	FALSE	6	0.28974	0.47306	8701	2	0.025276	0.077183	0.974882	1658	1	0.021538	0.077183	FALSE	0	0.191074	FALSE	TRUE	TRUE	TRUE	TRUE	TRUE
CHMP6	6	0.015984	0.046838	0.972436	900	1	0.82991	0.83	0.999972	16217	0	-0.41804	0.046838	0.046838	6	0.041517	0.11892	2243	3	0.86653	0.86659	1	18538	0	-0.28107	0.11892	FALSE	0	-0.349555	FALSE	FALSE	FALSE	TRUE	TRUE	TRUE
RBM45	6	0.92038	0.92059	0.999085	17051	0	0.098322	0.15184	0.999972	2830	1	0.25005	0.15184	FALSE	6	0.0033317	0.013961	324	2	0.46834	0.61198	1	12632	1	-0.034712	0.013961	0.013961	0	0.107669	FALSE	TRUE	FALSE	FALSE	TRUE	FALSE
C19orf52	6	0.022996	0.061463	0.98246	1169	2	0.62664	0.6266	0.999972	12153	0	-0.18571	0.061463	FALSE	6	0.90395	0.90403	16627	0	0.035948	0.10439	1	2158	4	0.33005	0.10439	FALSE	0	0.07217	FALSE	FALSE	TRUE	FALSE	TRUE	FALSE
TRAPPC4	6	0.080591	0.17183	0.996617	3187	2	0.00025925	0.0010041	0.573886	31	2	0.17461	0.0010041	0.0010041	6	0.06144	0.16502	3063	2	0.30067	0.46327	1	9559	2	0.19058	0.16502	FALSE	0	0.182595	FALSE	TRUE	TRUE	TRUE	TRUE	TRUE
MFSD7	6	0.021582	0.058505	0.98246	1120	2	0.8877	0.88777	0.999972	17397	0	-0.42495	0.058505	FALSE	6	0.036773	0.10757	2059	3	0.96903	0.96903	1	20842	0	-0.22296	0.10757	FALSE	0	-0.323955	FALSE	FALSE	FALSE	TRUE	TRUE	TRUE
TIMM21	6	0.2897	0.41494	0.996617	7527	1	0.11067	0.16054	0.999972	3003	1	0.34295	0.16054	FALSE	6	0.0011745	0.0055474	150	5	0.84306	0.84363	1	17990	1	-0.39999	0.0055474	0.0055474	0	-0.02852	FALSE	TRUE	FALSE	FALSE	TRUE	FALSE
CUL9	6	0.041931	0.099908	0.983757	1906	2	0.52651	0.52627	0.999972	10133	0	-0.017323	0.099908	FALSE	6	0.57358	0.70972	12948	1	0.021152	0.066488	0.949702	1470	4	0.26206	0.066488	FALSE	0	0.122369	FALSE	FALSE	TRUE	FALSE	TRUE	FALSE
OR8K3	6	0.95546	0.95556	0.999967	17715	0	0.043316	0.078312	0.99055	1523	2	0.10315	0.078312	FALSE	6	0.028977	0.088249	1726	4	0.88542	0.88532	1	18971	0	-0.31025	0.088249	FALSE	0	-0.10355	FALSE	TRUE	FALSE	FALSE	TRUE	FALSE
TPD52L2	6	0.42038	0.49024	0.996617	8957	1	0.080991	0.13569	0.999972	2544	2	0.38864	0.13569	FALSE	6	0.59603	0.72014	13151	1	0.0080202	0.030908	0.881803	726	4	0.3369	0.030908	0.030908	0	0.36277	FALSE	TRUE	TRUE	TRUE	TRUE	TRUE
LRTM1	6	0.010786	0.035031	0.972	668	4	0.9757	0.97588	0.999972	19128	0	-0.63156	0.035031	0.035031	6	0.046938	0.13168	2494	3	0.27786	0.4439	1	9152	2	-0.12751	0.13168	FALSE	0	-0.379535	FALSE	FALSE	FALSE	TRUE	TRUE	TRUE
UBQLN2	6	0.032805	0.081627	0.98246	1538	2	0.99403	0.99404	0.999972	19509	0	-0.48581	0.081627	FALSE	6	0.027716	0.085113	1657	3	0.30029	0.46296	1	9549	1	-0.24897	0.085113	FALSE	0	-0.36739	FALSE	FALSE	FALSE	TRUE	TRUE	TRUE
TNPO2	6	0.47256	0.52154	0.996617	9568	1	0.042143	0.07651	0.986834	1492	1	0.21304	0.07651	FALSE	6	0.7445	0.78426	14386	1	0.030482	0.090494	0.996452	1902	4	0.32478	0.090494	FALSE	0	0.26891	FALSE	TRUE	TRUE	TRUE	TRUE	TRUE
CDC73	6	0.0025468	0.0095167	0.848344	209	2	0.072004	0.1222	0.999972	2326	1	0.20761	0.0095167	0.0095167	6	0.84611	0.84994	15631	1	0.060296	0.15749	1	3220	3	0.19203	0.15749	FALSE	0	0.19982	FALSE	TRUE	TRUE	TRUE	TRUE	TRUE
ZFP112	6	0.044521	0.10509	0.985173	1997	2	0.2871	0.2973	0.999972	5638	1	0.099732	0.10509	FALSE	6	0.84225	0.84687	15580	1	0.019432	0.061945	0.949702	1370	4	0.31032	0.061945	FALSE	0	0.205026	FALSE	TRUE	TRUE	TRUE	TRUE	TRUE
COX6C	6	0.7644	0.7647	0.998583	14115	0	0.1138	0.16276	0.999972	3041	1	-0.060531	0.16276	FALSE	6	0.23446	0.4192	7717	1	0.00092545	0.004329	0.610125	149	3	0.24958	0.004329	0.004329	0	0.0945245	FALSE	FALSE	TRUE	FALSE	TRUE	FALSE
OR1N1	6	0.5781	0.59425	0.996617	10947	1	0.047222	0.084206	0.991464	1632	2	0.36032	0.084206	FALSE	6	0.27084	0.45853	8447	2	0.027512	0.082973	0.985808	1758	3	0.1357	0.082973	FALSE	0	0.24801	FALSE	TRUE	TRUE	TRUE	TRUE	TRUE
CRY1	6	0.92546	0.92565	0.999085	17148	0	0.016546	0.036592	0.945149	748	2	0.19155	0.036592	0.036592	6	0.15212	0.30502	5621	2	0.046832	0.13077	1	2680	2	0.02154	0.13077	FALSE	0	0.106545	FALSE	TRUE	TRUE	TRUE	TRUE	TRUE
ZC3H12A	6	0.074885	0.16374	0.996617	3014	1	0.72307	0.72344	0.999972	14078	0	-0.089696	0.16374	FALSE	6	0.087771	0.21084	3936	3	0.00080714	0.0038284	0.590399	134	3	0.14211	0.0038284	0.0038284	0	0.026207	FALSE	FALSE	TRUE	FALSE	TRUE	FALSE
DIRC2	6	0.07622	0.16626	0.996617	3062	1	0.48769	0.48743	0.999972	9380	0	0.096727	0.16626	FALSE	6	0.00024722	0.0013126	62	3	0.93983	0.93982	1	20159	0	-0.22869	0.0013126	0.0013126	0	-0.0659815	FALSE	TRUE	FALSE	FALSE	TRUE	FALSE
KARS	6	0.015421	0.045644	0.972	874	3	0.60815	0.60825	0.999972	11791	0	-0.39435	0.045644	0.045644	6	0.042767	0.12193	2294	2	0.20055	0.37134	1	7594	2	0.15163	0.12193	FALSE	0	-0.12136	FALSE	FALSE	TRUE	FALSE	TRUE	FALSE
SP7	6	0.044959	0.10593	0.985173	2016	2	0.80525	0.80542	0.999972	15709	0	-0.15799	0.10593	FALSE	6	0.9617	0.96178	17707	0	0.019329	0.061663	0.949702	1362	4	0.28245	0.061663	FALSE	0	0.06223	FALSE	FALSE	TRUE	FALSE	TRUE	FALSE
COL4A3	6	0.029314	0.074524	0.98246	1410	2	0.90438	0.90454	0.999972	17744	0	-0.068364	0.074524	FALSE	6	0.98394	0.98389	18186	0	0.031526	0.093189	0.997492	1954	3	0.32174	0.093189	FALSE	0	0.126688	FALSE	FALSE	TRUE	FALSE	TRUE	FALSE
GPR171	6	0.061354	0.13795	0.99409	2585	2	0.83196	0.83201	0.999972	16251	0	-0.20753	0.13795	FALSE	6	0.0075708	0.029818	639	5	0.88424	0.88414	1	18934	0	-0.24327	0.029818	0.029818	0	-0.2254	FALSE	FALSE	FALSE	TRUE	TRUE	TRUE
LTK	6	0.13947	0.24004	0.996617	4381	2	0.038222	0.070444	0.977073	1386	2	-0.386	0.070444	FALSE	6	0.85461	0.85687	15751	1	0.033167	0.097351	1	2028	2	0.056531	0.097351	FALSE	0	-0.164735	FALSE	FALSE	TRUE	FALSE	TRUE	FALSE
HPS4	6	0.00078572	0.003535	0.75939	84	5	0.99906	0.99902	0.999972	19627	0	-0.6619	0.003535	0.003535	6	0.061198	0.16446	3045	3	0.37003	0.5236	1	10849	2	-0.11599	0.16446	FALSE	0	-0.388945	FALSE	FALSE	FALSE	TRUE	TRUE	TRUE
IRX4	6	0.23202	0.34714	0.996617	6299	1	0.048946	0.086886	0.991464	1686	1	0.10209	0.086886	FALSE	6	0.89845	0.89843	16513	0	0.02681	0.081132	0.983426	1725	3	0.14496	0.081132	FALSE	0	0.123525	FALSE	TRUE	TRUE	TRUE	TRUE	TRUE
LRRC29	6	0.26013	0.38025	0.996617	6902	2	0.057224	0.099627	0.994372	1921	1	-0.51712	0.099627	FALSE	6	0.021161	0.068512	1380	3	0.93117	0.93133	1	19968	0	-0.12393	0.068512	FALSE	0	-0.320525	FALSE	FALSE	FALSE	TRUE	TRUE	TRUE
ATP8B4	6	0.97281	0.97292	0.999967	18041	0	0.059466	0.10298	0.994372	1995	1	0.24687	0.10298	FALSE	6	0.35373	0.52363	9637	2	0.020694	0.065263	0.949702	1448	2	-0.035705	0.065263	FALSE	0	0.105582	FALSE	TRUE	FALSE	FALSE	TRUE	FALSE
MSH2	6	0.21888	0.33191	0.996617	6035	2	0.084696	0.14139	0.999972	2638	2	0.037236	0.14139	FALSE	6	0.81406	0.826	15220	1	0.0067935	0.026949	0.864967	645	4	0.33984	0.026949	0.026949	0	0.188538	FALSE	TRUE	TRUE	TRUE	TRUE	TRUE
BNIP2	6	0.0035312	0.012703	0.853827	276	2	0.056284	0.098188	0.994372	1896	1	-0.38822	0.012703	0.012703	6	0.81161	0.82434	15187	1	0.059161	0.15565	1	3181	3	0.10367	0.15565	FALSE	0	-0.142275	FALSE	FALSE	TRUE	FALSE	TRUE	FALSE
JMJD4	6	0.95668	0.95678	0.999967	17730	0	0.10923	0.15946	0.999972	2986	1	0.26396	0.15946	FALSE	6	0.0020357	0.0090169	209	2	0.12919	0.26565	1	5408	3	0.023661	0.0090169	0.0090169	0	0.14381	FALSE	TRUE	TRUE	TRUE	TRUE	TRUE
GPR141	6	0.59659	0.60858	0.996617	11221	1	0.055173	0.096493	0.994372	1867	2	-0.24549	0.096493	FALSE	6	0.022551	0.072061	1447	4	0.82293	0.82573	1	17602	1	-0.34258	0.072061	FALSE	0	-0.294035	FALSE	FALSE	FALSE	TRUE	TRUE	TRUE
RIMKLB	6	0.21128	0.32315	0.996617	5867	2	0.027653	0.053972	0.958464	1078	2	0.081315	0.053972	FALSE	6	0.97447	0.97437	17976	0	0.040131	0.11462	1	2366	3	0.11632	0.11462	FALSE	0	0.0988175	FALSE	TRUE	TRUE	TRUE	TRUE	TRUE
GCN1L1	6	0.075452	0.16484	0.996617	3032	2	0.17151	0.2051	0.999972	3837	1	-0.025138	0.16484	FALSE	6	0.78401	0.80664	14839	1	0.00081557	0.003864	0.590399	136	5	0.56554	0.003864	0.003864	0	0.270201	FALSE	FALSE	TRUE	FALSE	TRUE	FALSE
VCP	6	0.22899	0.3437	0.996617	6237	2	0.070199	0.11943	0.999972	2269	1	0.088383	0.11943	FALSE	6	0.40495	0.5652	10334	1	0.014704	0.049341	0.920635	1123	1	-0.063498	0.049341	0.049341	0	0.0124425	FALSE	TRUE	FALSE	FALSE	TRUE	FALSE
PANK3	6	0.79101	0.7914	0.998583	14603	0	0.11895	0.16645	0.999972	3125	1	-0.21461	0.16645	FALSE	6	0.09551	0.22252	4146	1	0.00044178	0.0023216	0.506287	98	3	0.26983	0.0023216	0.0023216	0	0.02761	FALSE	FALSE	TRUE	FALSE	TRUE	FALSE
ATP5G3	6	0.062224	0.13964	0.99409	2612	2	0.43433	0.43445	0.999972	8366	0	-0.17214	0.13964	FALSE	6	0.0074325	0.029286	626	3	0.42592	0.57347	1	11843	2	-0.12126	0.029286	0.029286	0	-0.1467	FALSE	FALSE	FALSE	TRUE	TRUE	TRUE
DNAH5	6	0.64095	0.64496	0.99695	11919	1	0.05785	0.10056	0.994372	1939	1	0.040798	0.10056	FALSE	6	0.3149	0.49286	9072	2	0.021924	0.068493	0.950504	1515	2	-0.093321	0.068493	FALSE	0	-0.0262615	FALSE	TRUE	FALSE	FALSE	TRUE	FALSE
HARS	6	0.43804	0.50059	0.996617	9160	1	0.062424	0.10754	0.998484	2074	2	0.45794	0.10754	FALSE	6	0.92823	0.92833	17072	0	0.01931	0.061623	0.949702	1359	2	0.13119	0.061623	FALSE	0	0.294565	FALSE	TRUE	TRUE	TRUE	TRUE	TRUE
TSACC	6	0.018133	0.051331	0.98246	975	3	0.031268	0.059626	0.962124	1186	2	-0.43804	0.051331	FALSE	6	0.82621	0.83453	15372	1	0.041478	0.11792	1	2431	4	0.33122	0.11792	FALSE	0	-0.05341	FALSE	FALSE	TRUE	FALSE	TRUE	FALSE
SPRTN	6	0.027076	0.069896	0.98246	1326	1	0.4476	0.44766	0.999972	8613	0	0.13287	0.069896	FALSE	6	0.91365	0.9137	16796	0	0.034006	0.09944	1	2068	4	0.3391	0.09944	FALSE	0	0.235985	FALSE	TRUE	TRUE	TRUE	TRUE	TRUE
BARHL2	6	0.034128	0.084343	0.98246	1602	2	0.36535	0.36707	0.999972	7001	1	-0.39964	0.084343	FALSE	6	0.027695	0.085062	1656	3	0.72055	0.75507	1	15958	1	-0.19753	0.085062	FALSE	0	-0.298585	FALSE	FALSE	FALSE	TRUE	TRUE	TRUE
RASGRP1	6	0.010508	0.034223	0.972	653	2	0.4685	0.46832	0.999972	9011	0	-0.34949	0.034223	0.034223	6	0.57616	0.71201	12991	1	0.048741	0.13534	1	2759	1	0.015889	0.13534	FALSE	0	-0.166801	FALSE	FALSE	TRUE	FALSE	TRUE	FALSE
CCER1	6	0.2436	0.36073	0.996617	6561	2	0.0084955	0.022573	0.918104	468	1	-0.15189	0.022573	0.022573	6	0.053575	0.14699	2748	4	0.47767	0.62058	1	12813	2	-0.25762	0.14699	FALSE	0	-0.204755	FALSE	FALSE	FALSE	TRUE	TRUE	TRUE
FOXI3	6	0.027126	0.070001	0.98246	1328	2	0.51985	0.51964	0.999972	9987	0	-0.045538	0.070001	FALSE	6	0.85247	0.85508	15723	1	0.034106	0.099679	1	2077	3	0.10512	0.099679	FALSE	0	0.029791	FALSE	FALSE	TRUE	FALSE	TRUE	FALSE
NLRP6	6	0.0010996	0.004774	0.76034	115	4	0.98037	0.98057	0.999972	19214	0	-0.97296	0.004774	0.004774	6	0.061536	0.16523	3066	3	0.35449	0.50992	1	10542	1	-0.21629	0.16523	FALSE	0	-0.594625	FALSE	FALSE	FALSE	TRUE	TRUE	TRUE
SELK	5	0.67863	0.67898	0.99695	12555	0	0.069682	0.111	0.999972	2255	1	-0.23312	0.111	FALSE	6	0.017525	0.059064	1194	3	0.12639	0.26142	1	5324	1	-0.28648	0.059064	FALSE	0	-0.2598	FALSE	FALSE	FALSE	TRUE	TRUE	TRUE
CAND1	6	0.043623	0.1033	0.985173	1968	1	0.35507	0.35758	0.999972	6828	1	-0.23994	0.1033	FALSE	6	0.020559	0.066947	1342	4	0.73562	0.76391	1	16163	1	-0.38179	0.066947	FALSE	0	-0.310865	FALSE	FALSE	FALSE	TRUE	TRUE	TRUE
C2orf66	6	0.8706	0.87065	0.999001	16094	0	0.047495	0.084617	0.991464	1639	2	0.32619	0.084617	FALSE	6	0.78115	0.8049	14798	1	0.028574	0.085673	0.985808	1814	4	0.24412	0.085673	FALSE	0	0.285155	FALSE	TRUE	TRUE	TRUE	TRUE	TRUE
PPP2R5A	6	0.0084155	0.027937	0.969748	542	2	0.76121	0.76157	0.999972	14851	0	-0.25214	0.027937	0.027937	6	0.051581	0.14246	2682	2	0.78359	0.79538	1	16894	1	-0.037204	0.14246	FALSE	0	-0.144672	FALSE	FALSE	FALSE	TRUE	TRUE	TRUE
C6orf25	6	0.05026	0.11637	0.99165	2190	1	0.13568	0.17853	0.999972	3345	1	0.04139	0.11637	FALSE	6	0.015586	0.054034	1109	3	0.8074	0.81308	1	17306	1	-0.21294	0.054034	FALSE	0	-0.085775	FALSE	TRUE	FALSE	FALSE	TRUE	FALSE
BRSK2	6	0.068837	0.15218	0.996617	2823	2	0.51534	0.51516	0.999972	9899	0	-0.26618	0.15218	FALSE	6	0.0044421	0.018227	399	4	0.93533	0.9354	1	20075	0	-0.43499	0.018227	0.018227	0	-0.350585	FALSE	FALSE	FALSE	TRUE	TRUE	TRUE
C17orf77	6	0.040873	0.097818	0.98246	1865	1	0.059779	0.10345	0.994372	2003	1	0.21918	0.097818	FALSE	6	0.04604	0.12958	2443	3	0.023504	0.072628	0.962031	1582	1	-0.11817	0.072628	FALSE	0	0.050505	FALSE	TRUE	FALSE	FALSE	TRUE	FALSE
FAM73B	6	0.96728	0.96741	0.999967	17941	0	0.02561	0.050755	0.950245	1029	2	0.37398	0.050755	FALSE	6	0.041845	0.11972	2256	2	0.86661	0.86666	1	18543	0	0.05474	0.11972	FALSE	0	0.21436	FALSE	TRUE	TRUE	TRUE	TRUE	TRUE
PROCR	6	0.84725	0.84728	0.999001	15662	0	0.019924	0.041856	0.945149	852	2	0.6251	0.041856	0.041856	6	0.045722	0.12883	2428	3	0.41068	0.55974	1	11576	2	-0.070917	0.12883	FALSE	0	0.277091	FALSE	TRUE	FALSE	FALSE	TRUE	FALSE
AKAP14	6	0.28615	0.41074	0.996617	7452	1	0.060404	0.10443	0.995153	2024	1	0.012397	0.10443	FALSE	6	0.020301	0.066271	1330	3	0.25514	0.42466	1	8746	1	-0.07439	0.066271	FALSE	0	-0.0309965	FALSE	TRUE	FALSE	FALSE	TRUE	FALSE
PON2	6	0.011753	0.037867	0.972	718	3	0.75467	0.75501	0.999972	14711	0	-0.69119	0.037867	0.037867	6	0.27354	0.46063	8485	2	0.047729	0.13287	1	2722	2	0.059861	0.13287	FALSE	0	-0.315665	FALSE	FALSE	TRUE	FALSE	TRUE	FALSE
ARHGAP17	6	0.99717	0.99716	0.999967	18516	0	0.016837	0.037038	0.945149	755	2	0.40929	0.037038	0.037038	6	0.96623	0.9663	17797	0	0.048084	0.13376	1	2737	4	0.21366	0.13376	FALSE	0	0.311475	FALSE	TRUE	TRUE	TRUE	TRUE	TRUE
IL5	6	0.015246	0.045295	0.972	863	3	0.34481	0.34826	0.999972	6662	1	-0.41823	0.045295	0.045295	6	0.0003301	0.001758	70	4	0.40342	0.55324	1	11451	1	-0.49308	0.001758	0.001758	7.96286e-05	-0.455655	8.19786	FALSE	FALSE	TRUE	TRUE	TRUE
EIF4A3	6	0.10317	0.19792	0.996617	3613	2	0.024152	0.048497	0.947948	977	2	0.23979	0.048497	0.048497	6	0.042941	0.12234	2300	4	0.99543	0.99542	1	21523	0	-0.35462	0.12234	FALSE	0	-0.057415	FALSE	TRUE	FALSE	FALSE	TRUE	FALSE
RABIF	6	0.059849	0.13504	0.993161	2538	3	0.9988	0.99874	0.999972	19625	0	-0.52296	0.13504	FALSE	6	0.0092343	0.0358	756	4	0.9344	0.93452	1	20054	0	-0.32223	0.0358	0.0358	0	-0.422595	FALSE	FALSE	FALSE	TRUE	TRUE	TRUE
CHD5	6	0.05414	0.12403	0.99165	2336	1	0.35458	0.3571	0.999972	6818	1	-0.24743	0.12403	FALSE	6	0.49566	0.64113	11718	1	0.013761	0.046813	0.907672	1077	2	0.0088699	0.046813	0.046813	0	-0.11928	FALSE	FALSE	TRUE	FALSE	TRUE	FALSE
FAM35A	5	0.013547	0.036649	0.972	796	2	0.66546	0.66581	0.999972	12959	0	-0.50121	0.036649	0.036649	6	0.048074	0.13432	2539	4	0.46647	0.61034	1	12594	1	-0.28914	0.13432	FALSE	0	-0.395175	FALSE	FALSE	FALSE	TRUE	TRUE	TRUE
TNIP1	6	0.22073	0.33401	0.996617	6073	1	0.067461	0.11522	0.999972	2194	1	-0.23513	0.11522	FALSE	6	0.5292	0.67027	12278	2	0.01719	0.055957	0.933214	1266	2	-0.09893	0.055957	FALSE	0	-0.16703	FALSE	FALSE	FALSE	TRUE	TRUE	TRUE
CERS5	6	0.34303	0.44784	0.996617	8138	1	0.048262	0.085829	0.991464	1664	1	0.2647	0.085829	FALSE	6	0.027831	0.085383	1665	4	0.029253	0.087374	0.988146	1855	1	-0.20229	0.085383	FALSE	0	0.031205	FALSE	TRUE	FALSE	FALSE	TRUE	FALSE
PLXNC1	6	0.46137	0.51465	0.996617	9435	1	0.052831	0.092893	0.992208	1799	1	0.20673	0.092893	FALSE	6	0.025178	0.078697	1557	4	0.6298	0.70876	1	14789	1	-0.22232	0.078697	FALSE	0	-0.007795	FALSE	TRUE	FALSE	FALSE	TRUE	FALSE
RINT1	6	0.06648	0.14769	0.996617	2751	3	0.86638	0.86642	0.999972	16964	0	-0.37661	0.14769	FALSE	6	0.0059775	0.023976	520	3	0.19129	0.35788	1	7309	2	-0.27648	0.023976	0.023976	0	-0.326545	FALSE	FALSE	FALSE	TRUE	TRUE	TRUE
SMEK2	6	0.071591	0.15747	0.996617	2916	2	0.7164	0.71682	0.999972	13955	0	0.18062	0.15747	FALSE	6	0.75532	0.79011	14493	1	0.0034322	0.014204	0.789003	382	5	0.31061	0.014204	0.014204	0	0.245615	FALSE	TRUE	TRUE	TRUE	TRUE	TRUE
SLC30A5	4	0.6091	0.60889	0.996617	11414	0	0.035464	0.063365	0.962124	1309	2	0.50851	0.063365	FALSE	4	0.045345	0.10833	2413	3	0.60233	0.6188	1	14485	1	-0.28873	0.10833	FALSE	0	0.10989	FALSE	TRUE	FALSE	FALSE	TRUE	FALSE
UXS1	6	0.002585	0.0096514	0.848344	211	2	0.64613	0.64611	0.999972	12569	0	-0.39377	0.0096514	0.0096514	6	0.060171	0.16212	3001	3	0.11767	0.24811	1	5055	2	-0.088506	0.16212	FALSE	0	-0.241138	FALSE	FALSE	FALSE	TRUE	TRUE	TRUE
CHST10	6	0.032902	0.081822	0.98246	1543	2	0.060039	0.10386	0.994372	2014	1	-0.053038	0.081822	FALSE	6	0.97398	0.97389	17962	0	0.030289	0.090003	0.995969	1894	2	0.12034	0.090003	FALSE	0	0.033651	FALSE	FALSE	TRUE	FALSE	TRUE	FALSE
SHBG	6	0.86774	0.86775	0.999001	16041	0	0.036203	0.067344	0.970373	1330	1	0.31165	0.067344	FALSE	6	0.035515	0.10451	2011	4	0.94518	0.94519	1	20280	0	-0.23226	0.10451	FALSE	0	0.039695	FALSE	TRUE	FALSE	FALSE	TRUE	FALSE
COA6	6	0.0795	0.1706	0.996617	3161	2	0.073515	0.12448	0.999972	2365	2	0.011427	0.12448	FALSE	6	0.013066	0.047392	968	2	0.37492	0.52788	1	10937	2	0.074145	0.047392	0.047392	0	0.042786	FALSE	TRUE	TRUE	TRUE	TRUE	TRUE
PABPC1L	6	0.84462	0.84468	0.998747	15618	0	0.061282	0.10576	0.996653	2045	2	0.42878	0.10576	FALSE	6	0.020249	0.066149	1328	3	0.10663	0.23106	1	4724	2	-0.067351	0.066149	FALSE	0	0.180715	FALSE	TRUE	FALSE	FALSE	TRUE	FALSE
ONECUT1	6	0.00015781	0.00076834	0.609101	24	4	0.98281	0.983	0.999972	19275	0	-0.93814	0.00076834	0.00076834	6	0.064249	0.17127	3168	2	0.80522	0.81134	1	17271	1	-0.030086	0.17127	FALSE	0	-0.484113	FALSE	FALSE	FALSE	TRUE	TRUE	TRUE
C6orf15	6	0.28722	0.412	0.996617	7477	2	0.017502	0.038081	0.945149	777	2	0.27365	0.038081	0.038081	6	0.51044	0.65389	11966	2	0.048204	0.13405	1	2740	4	0.19076	0.13405	FALSE	0	0.232205	FALSE	TRUE	TRUE	TRUE	TRUE	TRUE
PNCK	6	0.026754	0.069232	0.98246	1315	1	0.46071	0.46058	0.999972	8867	0	0.11787	0.069232	FALSE	6	0.43153	0.58711	10736	1	0.035363	0.10292	1	2133	3	0.087904	0.10292	FALSE	0	0.102887	FALSE	TRUE	TRUE	TRUE	TRUE	TRUE
MZT2B	4	0.46353	0.46905	0.996617	9458	1	0.00078405	0.0022264	0.617142	82	3	1.1188	0.0022264	0.0022264	4	0.73461	0.73518	14275	1	0.082074	0.17005	1	3912	2	0.076253	0.17005	FALSE	0	0.597526	FALSE	TRUE	TRUE	TRUE	TRUE	TRUE
DDIT3	6	0.91448	0.91466	0.999085	16945	0	0.050982	0.090049	0.992208	1751	2	0.36759	0.090049	FALSE	6	0.76689	0.79659	14625	1	0.027242	0.08227	0.985675	1746	3	0.11427	0.08227	FALSE	0	0.24093	FALSE	TRUE	TRUE	TRUE	TRUE	TRUE
IL17F	6	0.56826	0.58683	0.996617	10809	1	0.022727	0.046241	0.947948	933	1	0.15926	0.046241	0.046241	6	0.044541	0.12609	2379	2	0.74626	0.77041	1	16306	1	-0.10738	0.12609	FALSE	0	0.02594	FALSE	TRUE	FALSE	FALSE	TRUE	FALSE
RWDD4	3	0.99453	0.99464	0.999967	18458	0	0.16725	0.16872	0.999972	3775	1	0.67835	0.16872	FALSE	6	0.7467	0.78543	14408	1	0.00076915	0.0036709	0.590399	127	2	0.16586	0.0036709	0.0036709	0	0.422105	FALSE	TRUE	TRUE	TRUE	TRUE	TRUE
BEND3	6	0.033702	0.08348	0.98246	1582	3	0.94635	0.94642	0.999972	18559	0	-0.46923	0.08348	FALSE	6	0.029253	0.08892	1732	1	0.7505	0.77308	1	16374	1	0.056877	0.08892	FALSE	0	-0.206176	FALSE	FALSE	TRUE	FALSE	TRUE	FALSE
CLEC1A	6	0.07397	0.16195	0.996617	2994	3	0.83407	0.83416	0.999972	16297	0	-0.33438	0.16195	FALSE	6	0.24339	0.43117	7941	2	0.0025344	0.010758	0.767832	298	1	0.085089	0.010758	0.010758	0	-0.124646	FALSE	FALSE	TRUE	FALSE	TRUE	FALSE
SLC25A38	6	0.60785	0.61753	0.996617	11390	1	0.029485	0.056842	0.958464	1139	2	0.34868	0.056842	FALSE	6	0.040272	0.11593	2196	3	0.79262	0.80186	1	17040	1	-0.25388	0.11593	FALSE	0	0.0474	FALSE	TRUE	FALSE	FALSE	TRUE	FALSE
RABGGTB	6	0.073916	0.16186	0.996617	2992	2	0.19151	0.22012	0.999972	4133	1	0.066611	0.16186	FALSE	6	0.25251	0.44337	8147	3	0.0025845	0.010963	0.767832	304	2	-0.12108	0.010963	0.010963	0	-0.0272345	FALSE	TRUE	FALSE	FALSE	TRUE	FALSE
KIF11	6	0.064508	0.14397	0.996617	2690	2	0.15949	0.19617	0.999972	3671	1	-0.16214	0.14397	FALSE	6	0.0073425	0.028965	619	5	0.85608	0.85607	1	18282	1	-0.24555	0.028965	0.028965	0	-0.203845	FALSE	FALSE	FALSE	TRUE	TRUE	TRUE
DBX2	6	0.032584	0.081205	0.98246	1531	3	0.85817	0.85822	0.999972	16792	0	-0.51908	0.081205	FALSE	6	0.030387	0.09174	1780	4	0.77284	0.78783	1	16713	1	-0.33889	0.09174	FALSE	0	-0.428985	FALSE	FALSE	FALSE	TRUE	TRUE	TRUE
CISH	6	0.8294	0.82948	0.998583	15320	0	0.014794	0.033895	0.945149	691	1	-0.012665	0.033895	0.033895	6	0.92542	0.92551	17018	0	0.050379	0.13916	1	2832	2	0.16377	0.13916	FALSE	0	0.0755525	FALSE	FALSE	TRUE	FALSE	TRUE	FALSE
LAIR2	3	0.28326	0.29773	0.996617	7382	1	0.14697	0.14966	0.999972	3505	1	0.14523	0.14966	FALSE	5	0.95777	0.95793	17635	0	0.0067466	0.023403	0.848998	641	4	0.37953	0.023403	0.023403	0	0.26238	FALSE	TRUE	TRUE	TRUE	TRUE	TRUE
PAN2	6	0.58363	0.59852	0.996617	11030	1	0.0085374	0.022688	0.918104	471	2	0.51693	0.022688	0.022688	6	0.89778	0.89775	16501	0	0.055947	0.15039	1	3067	3	0.10019	0.15039	FALSE	0	0.30856	FALSE	TRUE	TRUE	TRUE	TRUE	TRUE
CCL17	6	0.73099	0.73131	0.99695	13523	0	0.070044	0.11919	0.999972	2262	1	0.23007	0.11919	FALSE	6	0.25584	0.44685	8203	2	0.01644	0.053962	0.92195	1236	2	0.065898	0.053962	FALSE	0	0.147984	FALSE	TRUE	TRUE	TRUE	TRUE	TRUE
ALDH2	6	0.1949	0.30422	0.996617	5537	1	0.071887	0.12201	0.999972	2319	2	0.38476	0.12201	FALSE	6	0.33546	0.50901	9383	1	0.015383	0.051145	0.921818	1165	2	0.18154	0.051145	FALSE	0	0.28315	FALSE	TRUE	TRUE	TRUE	TRUE	TRUE
PSMC1	2	0.0098781	0.01868	0.915449	620	2	0.99012	0.99012	0.999972	19427	0	-0.91676	0.01868	0.01868	6	0.53769	0.6777	12406	1	0.058535	0.15461	1	3156	3	0.33295	0.15461	FALSE	0	-0.291905	FALSE	FALSE	TRUE	FALSE	TRUE	FALSE
DAO	6	0.041808	0.099655	0.983757	1901	3	0.87673	0.87682	0.999972	17176	0	-0.32996	0.099655	FALSE	6	0.94431	0.94431	17374	0	0.023997	0.073875	0.965576	1602	3	0.24304	0.073875	FALSE	0	-0.04346	FALSE	FALSE	TRUE	FALSE	TRUE	FALSE
CA6	6	0.77203	0.77245	0.998583	14254	0	0.1221	0.16871	0.999972	3162	1	0.16963	0.16871	FALSE	6	0.38666	0.55025	10066	1	0.0010518	0.0048419	0.62556	164	5	0.42423	0.0048419	0.0048419	0	0.29693	FALSE	TRUE	TRUE	TRUE	TRUE	TRUE
TET3	6	0.010509	0.034225	0.972	654	3	0.85573	0.85576	0.999972	16749	0	-0.71102	0.034225	0.034225	6	0.050261	0.13936	2627	4	0.57143	0.68377	1	14165	1	-0.20413	0.13936	FALSE	0	-0.457575	FALSE	FALSE	FALSE	TRUE	TRUE	TRUE
CBLN3	6	0.029884	0.075693	0.98246	1434	3	0.48255	0.48234	0.999972	9287	0	-0.46101	0.075693	FALSE	6	0.92482	0.92492	17004	0	0.033411	0.097951	1	2042	2	0.033563	0.097951	FALSE	0	-0.213723	FALSE	FALSE	TRUE	FALSE	TRUE	FALSE
TMEM178B	6	0.064641	0.14422	0.996617	2695	3	0.36681	0.36844	0.999972	7034	1	-0.56898	0.14422	FALSE	6	0.0074873	0.029489	632	3	0.92451	0.92463	1	19808	0	-0.17782	0.029489	0.029489	0	-0.3734	FALSE	FALSE	FALSE	TRUE	TRUE	TRUE
TUBGCP2	6	0.74346	0.74385	0.997898	13742	0	0.092269	0.1476	0.999972	2755	1	-0.037487	0.1476	FALSE	6	0.0065432	0.026111	563	4	0.22175	0.39659	1	8136	1	-0.28507	0.026111	0.026111	0	-0.161278	FALSE	FALSE	FALSE	TRUE	TRUE	TRUE
C1orf110	6	0.63346	0.63857	0.99695	11799	1	0.11573	0.16415	0.999972	3071	1	0.035411	0.16415	FALSE	6	0.36527	0.53295	9766	1	0.0022728	0.0097315	0.756787	273	5	0.28207	0.0097315	0.0097315	0	0.158741	FALSE	TRUE	TRUE	TRUE	TRUE	TRUE
PACSIN2	6	0.72288	0.72324	0.99695	13382	0	0.021591	0.044463	0.947948	902	2	0.14568	0.044463	0.044463	6	0.045975	0.12942	2441	4	0.98522	0.98518	1	21233	0	-0.41292	0.12942	FALSE	0	-0.13362	FALSE	TRUE	FALSE	FALSE	TRUE	FALSE
WDR59	6	0.034111	0.084306	0.98246	1601	3	0.89105	0.89118	0.999972	17477	0	-0.54128	0.084306	FALSE	6	0.029529	0.089612	1746	4	0.98025	0.98015	1	21106	0	-0.36171	0.089612	FALSE	0	-0.451495	FALSE	FALSE	FALSE	TRUE	TRUE	TRUE
COQ2	6	0.99994	0.99995	0.999967	18582	0	0.030714	0.05877	0.962124	1166	2	0.54991	0.05877	FALSE	6	0.92087	0.92096	16929	0	0.040459	0.11543	1	2385	4	0.37086	0.11543	FALSE	0	0.460385	FALSE	TRUE	TRUE	TRUE	TRUE	TRUE
OMD	6	0.081054	0.17236	0.996617	3197	2	0.62247	0.6225	0.999972	12071	0	-0.086448	0.17236	FALSE	6	0.00035145	0.0018771	71	5	0.9765	0.97645	1	21017	0	-0.33122	0.0018771	0.0018771	0	-0.208834	FALSE	FALSE	FALSE	TRUE	TRUE	TRUE
NAB2	6	0.71471	0.71508	0.99695	13215	0	0.019521	0.041234	0.945149	842	2	0.026351	0.041234	0.041234	6	0.62541	0.73102	13372	1	0.047804	0.13306	1	2725	4	0.20842	0.13306	FALSE	0	0.117386	FALSE	TRUE	TRUE	TRUE	TRUE	TRUE
ARL8B	5	0.007393	0.02249	0.942269	487	2	0.57229	0.57282	0.999972	11044	0	-0.18282	0.02249	0.02249	6	0.45868	0.60983	11147	2	0.056828	0.15186	1	3096	2	0.043912	0.15186	FALSE	0	-0.069454	FALSE	FALSE	TRUE	FALSE	TRUE	FALSE
RPL14	4	0.013972	0.036177	0.972	809	3	0.1786	0.18541	0.999972	3941	1	-0.75824	0.036177	0.036177	6	0.31838	0.49562	9118	1	0.049978	0.13821	1	2815	4	0.34085	0.13821	FALSE	0	-0.208695	FALSE	FALSE	TRUE	FALSE	TRUE	FALSE
MAU2	6	0.45157	0.5088	0.996617	9316	1	0.013819	0.032408	0.945149	660	1	-0.14448	0.032408	0.032408	6	0.99331	0.99325	18400	0	0.051576	0.14202	1	2889	4	0.18795	0.14202	FALSE	0	0.021735	FALSE	FALSE	TRUE	FALSE	TRUE	FALSE
AWAT2	6	0.081494	0.17287	0.996617	3205	1	0.091561	0.14712	0.999972	2748	1	0.064894	0.14712	FALSE	6	0.60478	0.72331	13226	1	0.0069421	0.027464	0.868733	650	5	0.26911	0.027464	0.027464	0	0.167002	FALSE	TRUE	TRUE	TRUE	TRUE	TRUE
ZNF688	6	0.0056106	0.01928	0.915449	389	2	0.77654	0.77688	0.999972	15175	0	-0.47346	0.01928	0.01928	6	0.057191	0.15533	2876	2	0.97422	0.97413	1	20961	0	-0.1013	0.15533	FALSE	0	-0.28738	FALSE	FALSE	FALSE	TRUE	TRUE	TRUE
FKRP	6	0.88653	0.8866	0.999085	16396	0	0.02262	0.046072	0.947948	928	1	0.24992	0.046072	0.046072	6	0.39991	0.56108	10257	1	0.045904	0.12856	1	2634	4	0.19273	0.12856	FALSE	0	0.221325	FALSE	TRUE	TRUE	TRUE	TRUE	TRUE
SENP6	6	0.0058795	0.020104	0.923395	405	2	0.12151	0.16827	0.999972	3154	1	-0.45118	0.020104	0.020104	6	0.056846	0.15455	2862	3	0.34808	0.50431	1	10428	1	-0.32418	0.15455	FALSE	0	-0.38768	FALSE	FALSE	FALSE	TRUE	TRUE	TRUE
CYP2U1	6	0.63115	0.6366	0.996858	11769	1	0.031248	0.059589	0.962124	1185	1	-0.11412	0.059589	FALSE	6	0.03994	0.11516	2184	3	0.97084	0.97082	1	20880	0	-0.25304	0.11516	FALSE	0	-0.18358	FALSE	FALSE	FALSE	TRUE	TRUE	TRUE
EHBP1L1	6	0.078622	0.16961	0.996617	3137	2	0.4517	0.45172	0.999972	8696	0	-0.42888	0.16961	FALSE	6	0.92273	0.92285	16961	0	0.0011593	0.0052645	0.656453	170	3	0.36373	0.0052645	0.0052645	0	-0.032575	FALSE	FALSE	TRUE	FALSE	TRUE	FALSE
AGFG1	6	0.054319	0.12436	0.99165	2342	3	0.88749	0.88757	0.999972	17390	0	-0.35112	0.12436	FALSE	6	0.01425	0.050524	1033	4	0.73301	0.76233	1	16131	1	-0.37889	0.050524	FALSE	0	-0.365005	FALSE	FALSE	FALSE	TRUE	TRUE	TRUE
MGAT2	6	0.066425	0.14758	0.996617	2746	3	0.92763	0.92782	0.999972	18217	0	-0.41462	0.14758	FALSE	6	0.83899	0.84425	15529	1	0.0069491	0.02749	0.868733	652	5	0.26603	0.02749	0.02749	0	-0.074295	FALSE	FALSE	TRUE	FALSE	TRUE	FALSE
MYD88	6	0.64323	0.64695	0.99695	11954	1	0.048473	0.086166	0.991464	1670	1	0.043944	0.086166	FALSE	6	0.83078	0.83789	15430	1	0.029939	0.08913	0.994823	1878	2	0.13409	0.08913	FALSE	0	0.089017	FALSE	TRUE	TRUE	TRUE	TRUE	TRUE
WDR7	6	0.80615	0.8063	0.998583	14887	0	0.08311	0.13894	0.999972	2599	2	0.011324	0.13894	FALSE	6	0.0093972	0.03639	764	5	0.99883	0.99882	1	21644	0	-0.40211	0.03639	0.03639	0	-0.195393	FALSE	TRUE	FALSE	FALSE	TRUE	FALSE
RERE	4	0.0044456	0.012576	0.853827	328	3	0.99579	0.99575	0.999972	19554	0	-0.86032	0.012576	0.012576	6	0.31289	0.49125	9037	2	0.063558	0.16283	1	3318	3	0.3126	0.16283	FALSE	0	-0.27386	FALSE	FALSE	TRUE	FALSE	TRUE	FALSE
SNX12	6	0.070751	0.1559	0.996617	2887	3	0.51019	0.51002	0.999972	9814	0	-0.52048	0.1559	FALSE	6	0.1431	0.29216	5419	2	0.0048383	0.019616	0.834547	493	4	0.34712	0.019616	0.019616	0	-0.08668	FALSE	FALSE	TRUE	FALSE	TRUE	FALSE
ACVRL1	6	0.033915	0.083924	0.98246	1591	1	0.3679	0.36941	0.999972	7052	1	-0.2888	0.083924	FALSE	6	0.37592	0.54154	9914	1	0.031003	0.091861	0.996898	1927	4	0.24998	0.091861	FALSE	0	-0.01941	FALSE	FALSE	TRUE	FALSE	TRUE	FALSE
DLL3	6	0.61853	0.62609	0.996617	11559	1	0.11003	0.16005	0.999972	2993	1	-0.029851	0.16005	FALSE	6	0.018272	0.061014	1236	1	0.0038555	0.015883	0.810808	413	5	0.32313	0.015883	0.015883	0	0.146639	FALSE	FALSE	TRUE	FALSE	TRUE	FALSE
MYL6B	6	0.038965	0.094052	0.98246	1792	3	0.7038	0.70409	0.999972	13707	0	-0.45929	0.094052	FALSE	6	0.46685	0.61676	11272	1	0.027088	0.081881	0.984249	1737	4	0.22234	0.081881	FALSE	0	-0.118475	FALSE	FALSE	TRUE	FALSE	TRUE	FALSE
ZNF845	6	0.023564	0.062637	0.98246	1187	3	0.92769	0.92787	0.999972	18219	0	-0.54333	0.062637	FALSE	6	0.18038	0.34502	6355	2	0.039646	0.11345	1	2338	1	-0.028762	0.11345	FALSE	0	-0.286046	FALSE	FALSE	FALSE	TRUE	TRUE	TRUE
ACCS	6	0.76334	0.76365	0.998583	14100	0	0.02348	0.047422	0.947948	953	1	0.036591	0.047422	0.047422	6	0.045683	0.12873	2427	4	0.29125	0.45518	1	9395	1	-0.24148	0.12873	FALSE	0	-0.102444	FALSE	TRUE	FALSE	FALSE	TRUE	FALSE
GCSH	2	0.67418	0.67404	0.99695	12471	0	0.13095	0.13097	0.999972	3286	1	0.38126	0.13097	FALSE	6	0.01227	0.045191	931	2	0.34735	0.50365	1	10419	2	-0.12005	0.045191	0.045191	0	0.130605	FALSE	TRUE	FALSE	FALSE	TRUE	FALSE
TBC1D2B	6	0.048655	0.11318	0.987966	2148	3	0.61464	0.61461	0.999972	11928	0	-0.33315	0.11318	FALSE	6	0.019063	0.063089	1268	3	0.66542	0.72576	1	15228	1	-0.16753	0.063089	FALSE	0	-0.25034	FALSE	FALSE	FALSE	TRUE	TRUE	TRUE
BLVRB	6	0.38334	0.46938	0.996617	8560	1	0.060837	0.10509	0.996097	2035	2	0.47253	0.10509	FALSE	6	0.92925	0.9294	17096	0	0.022962	0.071226	0.955687	1563	4	0.20904	0.071226	FALSE	0	0.340785	FALSE	TRUE	TRUE	TRUE	TRUE	TRUE
SLC39A10	6	0.8426	0.84268	0.998583	15581	0	0.045879	0.082172	0.991464	1594	2	0.15665	0.082172	FALSE	6	0.95923	0.95932	17658	0	0.031928	0.094187	0.999794	1969	4	0.26405	0.094187	FALSE	0	0.21035	FALSE	TRUE	TRUE	TRUE	TRUE	TRUE
POSTN	6	0.69357	0.69367	0.99695	12833	1	0.011819	0.029223	0.931774	600	2	-0.3049	0.029223	0.029223	6	0.2491	0.43879	8053	2	0.053982	0.14716	1	3002	1	-0.086	0.14716	FALSE	0	-0.19545	FALSE	FALSE	FALSE	TRUE	TRUE	TRUE
HDAC3	6	0.080625	0.17187	0.996617	3188	1	0.073805	0.12492	0.999972	2372	1	-0.082261	0.12492	FALSE	6	0.014612	0.051465	1051	3	0.89712	0.89709	1	19219	0	-0.27505	0.051465	FALSE	0	-0.178656	FALSE	FALSE	FALSE	TRUE	TRUE	TRUE
SLCO2A1	6	0.026992	0.069728	0.98246	1324	3	0.68103	0.68109	0.999972	13273	0	-0.59882	0.069728	FALSE	6	0.35818	0.5272	9687	1	0.036866	0.10666	1	2214	3	0.1938	0.10666	FALSE	0	-0.20251	FALSE	FALSE	TRUE	FALSE	TRUE	FALSE
FIGNL2	6	0.070788	0.15597	0.996617	2889	3	0.69653	0.69663	0.999972	13569	0	-0.49457	0.15597	FALSE	6	0.0050339	0.020447	445	5	0.94676	0.94676	1	20317	0	-0.37679	0.020447	0.020447	0	-0.43568	FALSE	FALSE	FALSE	TRUE	TRUE	TRUE
PUM2	6	0.0018915	0.0073497	0.783462	171	3	0.89317	0.89337	0.999972	17514	0	-0.89859	0.0073497	0.0073497	6	0.063329	0.16923	3126	4	0.96425	0.9643	1	20723	0	-0.29411	0.16923	FALSE	0	-0.59635	FALSE	FALSE	FALSE	TRUE	TRUE	TRUE
FTSJ2	6	0.85886	0.8589	0.999001	15867	0	0.035844	0.066777	0.970373	1318	2	0.48078	0.066777	FALSE	6	0.19876	0.37081	6831	2	0.038143	0.10981	1	2268	2	0.038774	0.10981	FALSE	0	0.259777	FALSE	TRUE	TRUE	TRUE	TRUE	TRUE
WBP4	6	0.048701	0.11328	0.987966	2151	3	0.42087	0.42099	0.999972	8089	0	-0.62371	0.11328	FALSE	6	0.01916	0.063318	1272	4	0.91394	0.914	1	19595	0	-0.46897	0.063318	FALSE	0	-0.54634	FALSE	FALSE	FALSE	TRUE	TRUE	TRUE
TAF8	6	0.062016	0.13926	0.99409	2607	2	0.7411	0.74148	0.999972	14443	0	-0.49103	0.13926	FALSE	6	0.1724	0.33374	6134	3	0.010409	0.037627	0.899209	880	2	-0.14888	0.037627	0.037627	0	-0.319955	FALSE	FALSE	FALSE	TRUE	TRUE	TRUE
CYP26C1	6	0.035831	0.087761	0.98246	1667	2	0.27649	0.28835	0.999972	5465	1	-0.059752	0.087761	FALSE	6	0.086136	0.20838	3890	1	0.029963	0.089186	0.994892	1880	4	0.43233	0.089186	FALSE	0	0.186289	FALSE	FALSE	TRUE	FALSE	TRUE	FALSE
FABP12	6	0.13428	0.234	0.996617	4263	1	0.04368	0.078888	0.99055	1535	2	0.085593	0.078888	FALSE	6	0.61244	0.7261	13287	1	0.033463	0.098076	1	2046	2	0.095943	0.098076	FALSE	0	0.090768	FALSE	TRUE	TRUE	TRUE	TRUE	TRUE
TNRC18	6	0.01928	0.053719	0.98246	1015	2	0.90428	0.90445	0.999972	17741	0	-0.43334	0.053719	FALSE	6	0.04338	0.12336	2326	1	0.49535	0.6368	1	13142	2	0.040117	0.12336	FALSE	0	-0.196611	FALSE	FALSE	TRUE	FALSE	TRUE	FALSE
C4orf32	6	0.067461	0.14955	0.996617	2780	1	0.77471	0.77512	0.999972	15135	0	-0.055984	0.14955	FALSE	6	0.0069511	0.027553	586	5	0.93036	0.93052	1	19943	0	-0.25372	0.027553	0.027553	0	-0.154852	FALSE	FALSE	FALSE	TRUE	TRUE	TRUE
PARD6A	6	0.028007	0.071829	0.98246	1359	3	0.75604	0.75641	0.999972	14736	0	-0.41759	0.071829	FALSE	6	0.93838	0.93837	17249	0	0.036309	0.10529	1	2182	3	0.10481	0.10529	FALSE	0	-0.15639	FALSE	FALSE	TRUE	FALSE	TRUE	FALSE
ANKRD61	6	0.00214	0.0081858	0.807276	188	2	0.82688	0.82699	0.999972	16156	0	-0.14126	0.0081858	0.0081858	6	0.063212	0.16895	3123	4	0.32016	0.48011	1	9930	1	-0.22167	0.16895	FALSE	0	-0.181465	FALSE	FALSE	FALSE	TRUE	TRUE	TRUE
STX4	6	0.0036999	0.01324	0.861829	286	4	0.14391	0.1846	0.999972	3462	1	-0.88104	0.01324	0.01324	6	0.060972	0.16395	3035	2	0.96439	0.96444	1	20727	0	-0.23799	0.16395	FALSE	0	-0.559515	FALSE	FALSE	FALSE	TRUE	TRUE	TRUE
TPST1	6	0.42496	0.49296	0.996617	9000	1	0.10464	0.15621	0.999972	2913	1	0.090702	0.15621	FALSE	6	0.99754	0.99755	18504	0	0.005241	0.021124	0.840558	526	5	0.29238	0.021124	0.021124	0	0.191541	FALSE	TRUE	TRUE	TRUE	TRUE	TRUE
FAM98A	6	0.97675	0.97695	0.999967	18107	0	0.09151	0.14709	0.999972	2747	1	0.14498	0.14709	FALSE	6	0.08822	0.21155	3951	2	0.0077795	0.030254	0.881803	712	3	0.18357	0.030254	0.030254	0	0.164275	FALSE	TRUE	TRUE	TRUE	TRUE	TRUE
FAM183A	6	0.73738	0.73777	0.997218	13641	0	0.00067271	0.0025171	0.617142	73	2	0.12518	0.0025171	0.0025171	6	0.065958	0.17502	3251	3	0.39177	0.54283	1	11248	2	-0.15381	0.17502	FALSE	0	-0.014315	FALSE	TRUE	FALSE	FALSE	TRUE	FALSE
POU6F2	6	0.00083315	0.003743	0.75939	89	4	0.48002	0.47983	0.999972	9237	0	-1.0538	0.003743	0.003743	6	0.96591	0.96598	17789	0	0.0053281	0.021458	0.840558	535	4	0.32653	0.021458	0.021458	8.03173e-05	-0.363635	8.19038	FALSE	TRUE	FALSE	TRUE	FALSE
PDLIM5	6	0.0033125	0.011993	0.853827	259	2	0.14742	0.18711	0.999972	3511	1	-0.20907	0.011993	0.011993	6	0.0014811	0.0067685	166	4	0.90778	0.90779	1	19436	0	-0.31557	0.0067685	0.0067685	8.11746e-05	-0.26232	8.18116	FALSE	FALSE	TRUE	TRUE	TRUE
UPF3A	6	0.050954	0.11777	0.99165	2213	3	0.0131	0.031277	0.937031	638	2	-0.54338	0.031277	0.031277	6	0.12106	0.26022	4839	2	0.053588	0.14647	1	2988	3	0.13116	0.14647	FALSE	0	-0.20611	FALSE	FALSE	TRUE	FALSE	TRUE	FALSE
C5orf34	6	0.02414	0.063834	0.98246	1211	3	0.56386	0.5638	0.999972	10869	0	-0.43923	0.063834	FALSE	6	0.039527	0.11417	2164	3	0.34013	0.49729	1	10283	2	-0.075066	0.11417	FALSE	0	-0.257148	FALSE	FALSE	FALSE	TRUE	TRUE	TRUE
KLRK1	6	0.017876	0.050793	0.98246	967	1	0.96837	0.96849	0.999972	18978	0	-0.17002	0.050793	FALSE	6	0.97214	0.97207	17904	0	0.04535	0.12724	1	2608	3	0.23626	0.12724	FALSE	0	0.03312	FALSE	FALSE	TRUE	FALSE	TRUE	FALSE
FASTKD5	6	0.041137	0.098349	0.98246	1874	1	0.11469	0.16341	0.999972	3057	1	0.49579	0.098349	FALSE	6	0.025571	0.079696	1573	2	0.03702	0.10703	1	2220	1	-0.060153	0.079696	FALSE	0	0.217818	FALSE	TRUE	FALSE	FALSE	TRUE	FALSE
ACAD9	6	0.54493	0.56996	0.996617	10490	1	0.033382	0.062954	0.962124	1247	1	-0.33037	0.062954	FALSE	6	0.19077	0.3596	6623	3	0.040325	0.1151	1	2379	2	-0.075317	0.1151	FALSE	0	-0.202844	FALSE	FALSE	FALSE	TRUE	TRUE	TRUE
LRP1B	6	0.61451	0.6228	0.996617	11496	1	0.049848	0.088278	0.991464	1712	2	0.47822	0.088278	FALSE	6	0.53027	0.6712	12298	2	0.03021	0.089807	0.995932	1890	3	0.24872	0.089807	FALSE	0	0.36347	FALSE	TRUE	TRUE	TRUE	TRUE	TRUE
GINS4	6	0.14441	0.24582	0.996617	4489	2	0.083229	0.13911	0.999972	2601	1	-0.074539	0.13911	FALSE	6	0.010141	0.039038	820	4	0.77464	0.78906	1	16748	1	-0.53282	0.039038	0.039038	0	-0.303679	FALSE	FALSE	FALSE	TRUE	TRUE	TRUE
NMRK1	6	0.21528	0.32778	0.996617	5960	1	0.06834	0.11657	0.999972	2214	1	0.13102	0.11657	FALSE	6	0.018519	0.061663	1246	2	0.18348	0.34653	1	7076	2	-0.1127	0.061663	FALSE	0	0.00916	FALSE	TRUE	FALSE	FALSE	TRUE	FALSE
KRT75	6	0.68659	0.68685	0.99695	12706	1	0.0016445	0.0051039	0.752583	128	3	0.85629	0.0051039	0.0051039	6	0.065119	0.17314	3206	3	0.39613	0.54671	1	11318	1	-0.14499	0.17314	FALSE	0	0.35565	FALSE	TRUE	FALSE	FALSE	TRUE	FALSE
TAP1	6	0.013981	0.042657	0.972	810	1	0.27933	0.29073	0.999972	5506	1	-0.25071	0.042657	0.042657	6	0.33442	0.50819	9370	1	0.048888	0.13568	1	2766	3	0.072387	0.13568	FALSE	0	-0.0891615	FALSE	FALSE	TRUE	FALSE	TRUE	FALSE
MED12	6	0.91642	0.91661	0.999085	16980	0	0.11672	0.16486	0.999972	3090	1	-0.128	0.16486	FALSE	6	0.99677	0.99675	18481	0	0.0032917	0.013648	0.773143	373	5	0.30949	0.013648	0.013648	0	0.090745	FALSE	FALSE	TRUE	FALSE	TRUE	FALSE
FNTA	6	0.92704	0.92724	0.999085	17177	0	0.050808	0.089783	0.991464	1747	2	0.56668	0.089783	FALSE	6	0.029199	0.088788	1730	4	0.92021	0.92031	1	19713	0	-0.21065	0.088788	FALSE	0	0.178015	FALSE	TRUE	FALSE	FALSE	TRUE	FALSE
GATSL3	6	0.00045156	0.0020627	0.737264	50	4	0.52985	0.52971	0.999972	10188	0	-0.99279	0.0020627	0.0020627	6	0.47068	0.61998	11334	1	0.072154	0.17667	1	3607	3	0.16746	0.17667	FALSE	0	-0.412665	FALSE	FALSE	TRUE	FALSE	TRUE	FALSE
ILDR2	6	0.0055834	0.019195	0.915449	387	3	0.69815	0.69832	0.999972	13605	0	-0.62491	0.019195	0.019195	6	0.90138	0.90144	16568	0	0.061566	0.15956	1	3258	3	0.13867	0.15956	FALSE	0	-0.24312	FALSE	FALSE	TRUE	FALSE	TRUE	FALSE
IFT57	6	0.12676	0.22528	0.996617	4107	2	0.0019995	0.0060533	0.768221	151	1	0.0054173	0.0060533	0.0060533	6	0.064954	0.17278	3198	3	0.28605	0.45079	1	9302	2	-0.088624	0.17278	FALSE	0	-0.0416033	FALSE	TRUE	FALSE	FALSE	TRUE	FALSE
C2orf71	6	0.98081	0.98102	0.999967	18198	0	0.086691	0.14374	0.999972	2683	1	0.34609	0.14374	FALSE	6	0.0090347	0.035095	745	2	0.51478	0.6549	1	13510	1	-0.0010828	0.035095	0.035095	0	0.172504	FALSE	TRUE	FALSE	FALSE	TRUE	FALSE
KMT2E	6	0.06482	0.14454	0.996617	2703	2	0.76903	0.76941	0.999972	15006	0	-0.3016	0.14454	FALSE	6	0.0088264	0.034348	730	5	0.62725	0.70763	1	14751	1	-0.32809	0.034348	0.034348	0	-0.314845	FALSE	FALSE	FALSE	TRUE	TRUE	TRUE
SUGT1	1	0.83834	0.83873	0.998583	15486	0	0.16166	0.16148	0.999972	3696	0	0.53536	0.16148	FALSE	4	0.0049601	0.017509	439	3	0.25086	0.37303	1	8653	1	-0.45822	0.017509	0.017509	0	0.03857	FALSE	TRUE	FALSE	FALSE	TRUE	FALSE
ZNF595	6	0.076733	0.16721	0.996617	3078	1	0.68005	0.68011	0.999972	13261	0	-0.37865	0.16721	FALSE	6	0.0027487	0.01178	271	3	0.55643	0.67787	1	14008	1	-0.34069	0.01178	0.01178	0	-0.35967	FALSE	FALSE	FALSE	TRUE	TRUE	TRUE
CYCS	4	0.88175	0.88163	0.999001	16325	0	0.034898	0.062389	0.962124	1291	1	0.15122	0.062389	FALSE	6	0.83343	0.83989	15463	1	0.040956	0.11665	1	2408	1	-0.027088	0.11665	FALSE	0	0.062066	FALSE	TRUE	FALSE	FALSE	TRUE	FALSE
MICU1	6	0.35095	0.45204	0.996617	8228	1	0.027076	0.053058	0.956885	1069	1	0.028067	0.053058	FALSE	6	0.95174	0.95174	17517	0	0.044831	0.12602	1	2584	2	0.17306	0.12602	FALSE	0	0.100564	FALSE	TRUE	TRUE	TRUE	TRUE	TRUE
KCMF1	6	0.79634	0.79668	0.998583	14698	0	0.028143	0.054744	0.958464	1094	2	0.48229	0.054744	FALSE	6	0.48497	0.63211	11561	2	0.044158	0.12442	1	2555	4	0.25729	0.12442	FALSE	0	0.36979	FALSE	TRUE	TRUE	TRUE	TRUE	TRUE
COX10	6	0.17547	0.28162	0.996617	5133	2	0.058232	0.10112	0.994372	1949	2	-0.041537	0.10112	FALSE	6	0.58597	0.71655	13082	1	0.025624	0.078105	0.975468	1677	4	0.26832	0.078105	FALSE	0	0.113392	FALSE	FALSE	TRUE	FALSE	TRUE	FALSE
HIST1H4F	6	0.02644	0.068544	0.98246	1305	2	0.91256	0.91279	0.999972	17917	0	-0.14381	0.068544	FALSE	6	0.038069	0.11069	2112	4	0.90554	0.90559	1	19393	0	-0.21538	0.11069	FALSE	0	-0.179595	FALSE	FALSE	FALSE	TRUE	TRUE	TRUE
FAM195A	6	0.73574	0.73607	0.997218	13610	0	0.043834	0.079111	0.99055	1539	1	-0.14641	0.079111	FALSE	6	0.80586	0.82047	15120	1	0.03429	0.10013	1	2087	3	0.36279	0.10013	FALSE	0	0.10819	FALSE	FALSE	TRUE	FALSE	TRUE	FALSE
QPCTL	6	0.54019	0.5665	0.996617	10412	1	0.12838	0.17323	0.999972	3255	1	0.0949	0.17323	FALSE	6	0.0013059	0.0060808	159	3	0.58508	0.68936	1	14310	1	-0.33831	0.0060808	0.0060808	0	-0.121705	FALSE	TRUE	FALSE	FALSE	TRUE	FALSE
DHRS4	4	0.020906	0.052482	0.98246	1083	2	0.605	0.60477	0.999972	11721	0	-0.10653	0.052482	FALSE	6	0.44674	0.5998	10975	2	0.045188	0.12685	1	2601	4	0.2052	0.12685	FALSE	0	0.049335	FALSE	FALSE	TRUE	FALSE	TRUE	FALSE
ITM2A	6	0.85341	0.85339	0.999001	15772	0	0.12146	0.16823	0.999972	3153	1	0.40077	0.16823	FALSE	6	0.9979	0.99788	18518	0	0.0026255	0.01112	0.767832	306	5	0.31819	0.01112	0.01112	0	0.35948	FALSE	TRUE	TRUE	TRUE	TRUE	TRUE
GPR183	6	0.041455	0.098989	0.98246	1889	2	0.074474	0.12596	0.999972	2391	1	-0.31709	0.098989	FALSE	6	0.025898	0.080531	1587	3	0.42744	0.57479	1	11872	1	-0.28374	0.080531	FALSE	0	-0.300415	FALSE	FALSE	FALSE	TRUE	TRUE	TRUE
BTBD16	6	0.053086	0.12196	0.99165	2293	3	0.58426	0.58437	0.999972	11297	0	-0.53852	0.12196	FALSE	6	0.51278	0.65592	12006	2	0.017876	0.057816	0.940833	1295	2	0.013533	0.057816	FALSE	0	-0.262493	FALSE	FALSE	TRUE	FALSE	TRUE	FALSE
UGT2A3	6	0.029271	0.074436	0.98246	1407	1	0.11687	0.16497	0.999972	3093	1	-0.46138	0.074436	FALSE	6	0.32492	0.50077	9219	1	0.036435	0.10561	1	2189	2	0.15424	0.10561	FALSE	0	-0.15357	FALSE	FALSE	TRUE	FALSE	TRUE	FALSE
PCDHGB2	2	0.020539	0.037948	0.972	1063	2	0.97946	0.97955	0.999972	19202	0	-0.76371	0.037948	0.037948	2	0.6782	0.67799	13762	0	0.088746	0.1421	1	4152	1	0.2499	0.1421	FALSE	0	-0.256905	FALSE	FALSE	TRUE	FALSE	TRUE	FALSE
NOC3L	6	0.99312	0.99316	0.999967	18423	0	0.027772	0.054159	0.958464	1082	1	0.60177	0.054159	FALSE	6	0.044473	0.12593	2374	4	0.81206	0.81677	1	17391	1	-0.39496	0.12593	FALSE	0	0.103405	FALSE	TRUE	FALSE	FALSE	TRUE	FALSE
SERPINB5	6	0.23586	0.35161	0.996617	6379	2	0.088165	0.14476	0.999972	2708	1	-0.25664	0.14476	FALSE	6	0.80613	0.82065	15124	1	0.0096068	0.035393	0.894938	822	4	0.34117	0.035393	0.035393	0	0.042265	FALSE	FALSE	TRUE	FALSE	TRUE	FALSE
ZNF524	6	0.82753	0.82763	0.998583	15285	0	0.078733	0.13238	0.999972	2486	2	0.16498	0.13238	FALSE	6	0.82065	0.83061	15302	1	0.014208	0.048018	0.914343	1101	3	0.12822	0.048018	0.048018	0	0.1466	FALSE	TRUE	TRUE	TRUE	TRUE	TRUE
GPR116	6	0.65163	0.6544	0.99695	12086	1	0.0047314	0.013097	0.866204	292	2	-0.15378	0.013097	0.013097	6	0.96431	0.96435	17763	0	0.066383	0.16734	1	3415	3	0.2002	0.16734	FALSE	0	0.02321	FALSE	FALSE	TRUE	FALSE	TRUE	FALSE
GRM3	6	0.91168	0.91186	0.999085	16885	0	0.075951	0.12826	0.999972	2418	2	0.51032	0.12826	FALSE	6	0.014897	0.052212	1073	4	0.78509	0.79641	1	16911	1	-0.25795	0.052212	FALSE	0	0.126185	FALSE	TRUE	FALSE	FALSE	TRUE	FALSE
VAV1	6	0.99742	0.9974	0.999967	18523	0	0.037388	0.069163	0.97572	1360	2	0.54005	0.069163	FALSE	6	0.75918	0.79222	14537	1	0.038876	0.11156	1	2304	4	0.32626	0.11156	FALSE	0	0.433155	FALSE	TRUE	TRUE	TRUE	TRUE	TRUE
NECAB3	6	0.30141	0.42663	0.996617	7725	1	0.077759	0.13096	0.999972	2462	1	-0.036755	0.13096	FALSE	6	0.54665	0.68568	12544	1	0.014903	0.049859	0.921818	1134	4	0.15376	0.049859	0.049859	0	0.0585025	FALSE	FALSE	TRUE	FALSE	TRUE	FALSE
NMT1	6	0.22114	0.3345	0.996617	6083	2	0.055552	0.097092	0.994372	1876	1	0.065773	0.097092	FALSE	6	0.34973	0.52045	9581	1	0.027929	0.083987	0.985808	1775	2	0.17073	0.083987	FALSE	0	0.118251	FALSE	TRUE	TRUE	TRUE	TRUE	TRUE
OPRD1	6	0.11526	0.21198	0.996617	3864	2	0.039177	0.07194	0.97911	1414	1	0.22024	0.07194	FALSE	6	0.32643	0.50195	9237	2	0.037896	0.10917	1	2251	1	-0.09551	0.10917	FALSE	0	0.062365	FALSE	TRUE	FALSE	FALSE	TRUE	FALSE
KLC4	6	0.43252	0.49737	0.996617	9089	1	0.011703	0.029046	0.931774	592	1	0.24389	0.029046	0.029046	6	0.1272	0.26914	5002	2	0.057	0.15215	1	3107	3	0.24034	0.15215	FALSE	0	0.242115	FALSE	TRUE	TRUE	TRUE	TRUE	TRUE
ANXA2	4	0.040898	0.08204	0.98246	1869	1	0.68729	0.68715	0.999972	13378	0	-0.039434	0.08204	FALSE	6	0.99788	0.99786	18517	0	0.033907	0.0992	1	2064	4	0.18549	0.0992	FALSE	0	0.073028	FALSE	FALSE	TRUE	FALSE	TRUE	FALSE
STXBP6	6	0.13502	0.23489	0.996617	4274	2	0.081551	0.13655	0.999972	2556	2	-0.047519	0.13655	FALSE	6	0.90438	0.90445	16634	0	0.01299	0.044705	0.907348	1030	4	0.26997	0.044705	0.044705	0	0.111225	FALSE	FALSE	TRUE	FALSE	TRUE	FALSE
SLAMF8	6	0.0045975	0.01609	0.883053	337	3	0.022673	0.046152	0.947948	930	1	-0.81573	0.01609	0.01609	6	0.24504	0.43336	7970	2	0.065092	0.16523	1	3369	2	-0.087932	0.16523	FALSE	0	-0.451831	FALSE	FALSE	FALSE	TRUE	TRUE	TRUE
HNRNPF	6	0.035086	0.086269	0.98246	1632	2	0.15992	0.1965	0.999972	3677	1	-0.12464	0.086269	FALSE	6	0.98613	0.9861	18243	0	0.032263	0.095055	1	1981	3	0.28985	0.095055	FALSE	0	0.082605	FALSE	FALSE	TRUE	FALSE	TRUE	FALSE
EPHB1	6	0.011594	0.037403	0.972	712	1	0.78111	0.78149	0.999972	15269	0	-0.033371	0.037403	0.037403	6	0.52583	0.6673	12234	1	0.052501	0.14421	1	2928	4	0.1547	0.14421	FALSE	0	0.0606645	FALSE	FALSE	TRUE	FALSE	TRUE	FALSE
EIF5	6	0.62885	0.63469	0.996787	11735	1	0.039919	0.073076	0.980147	1434	1	0.041868	0.073076	FALSE	6	0.16394	0.32188	5925	2	0.037697	0.10869	1	2241	3	-0.036317	0.10869	FALSE	0	0.0027755	FALSE	TRUE	FALSE	FALSE	TRUE	FALSE
PCGF5	6	0.024554	0.064707	0.98246	1232	1	0.92846	0.92863	0.999972	18234	0	-0.017328	0.064707	FALSE	6	0.12441	0.26508	4927	1	0.041136	0.11709	1	2418	3	0.090603	0.11709	FALSE	0	0.0366375	FALSE	FALSE	TRUE	FALSE	TRUE	FALSE
PRPF39	6	0.9102	0.91037	0.999085	16858	0	0.080066	0.13433	0.999972	2522	2	0.2463	0.13433	FALSE	6	0.99379	0.99373	18408	0	0.01401	0.047488	0.909456	1095	3	0.26225	0.047488	0.047488	0	0.254275	FALSE	TRUE	TRUE	TRUE	TRUE	TRUE
TTC30B	6	0.021866	0.059113	0.98246	1129	1	0.76056	0.76094	0.999972	14838	0	-0.086077	0.059113	FALSE	6	0.91993	0.92003	16910	0	0.04349	0.12282	1	2522	3	0.21417	0.12282	FALSE	0	0.0640465	FALSE	FALSE	TRUE	FALSE	TRUE	FALSE
LECT1	6	0.99989	0.9999	0.999967	18579	0	0.03236	0.061368	0.962124	1216	2	0.4725	0.061368	FALSE	6	0.042222	0.12061	2272	4	0.19369	0.36144	1	7383	2	-0.31403	0.12061	FALSE	0	0.079235	FALSE	TRUE	FALSE	FALSE	TRUE	FALSE
TCEA1	5	0.056106	0.11942	0.99165	2414	1	0.51194	0.51234	0.999972	9841	0	-0.029761	0.11942	FALSE	6	0.57177	0.70811	12913	1	0.019694	0.062639	0.949702	1383	4	0.32309	0.062639	FALSE	0	0.146665	FALSE	FALSE	TRUE	FALSE	TRUE	FALSE
PARP3	6	0.009163	0.030189	0.970047	583	3	0.99728	0.99726	0.999972	19582	0	-0.6839	0.030189	0.030189	6	0.055761	0.15203	2826	3	0.5531	0.67661	1	13979	1	-0.18444	0.15203	FALSE	0	-0.43417	FALSE	FALSE	FALSE	TRUE	TRUE	TRUE
HIST1H3J	6	0.044785	0.10559	0.985173	2005	2	0.82654	0.82667	0.999972	16145	0	-0.35074	0.10559	FALSE	6	0.024372	0.076673	1528	4	0.76648	0.78356	1	16608	1	-0.27278	0.076673	FALSE	0	-0.31176	FALSE	FALSE	FALSE	TRUE	TRUE	TRUE
SOX12	6	0.10101	0.19545	0.996617	3573	2	0.13787	0.18013	0.999972	3375	1	0.076073	0.18013	FALSE	6	0.00042822	0.0022554	85	6	0.99957	0.99956	1	21672	0	-0.36506	0.0022554	0.0022554	0	-0.144493	FALSE	TRUE	FALSE	FALSE	TRUE	FALSE
RAP1GDS1	6	0.25392	0.37295	0.996617	6779	2	0.028258	0.054922	0.958464	1099	2	0.33988	0.054922	FALSE	6	0.34819	0.51921	9562	2	0.045476	0.12753	1	2613	2	-0.033019	0.12753	FALSE	0	0.15343	FALSE	TRUE	FALSE	FALSE	TRUE	FALSE
ARMCX1	6	0.19284	0.30178	0.996617	5489	1	0.11405	0.16296	0.999972	3046	1	0.042781	0.16296	FALSE	6	0.0048067	0.019611	423	5	0.97616	0.9761	1	21006	0	-0.25752	0.019611	0.019611	0	-0.10737	FALSE	TRUE	FALSE	FALSE	TRUE	FALSE
SUMF1	6	0.014848	0.044474	0.972	846	1	0.38707	0.38773	0.999972	7410	1	0.41432	0.044474	0.044474	6	0.049707	0.1381	2615	4	0.48633	0.62853	1	12967	1	-0.2427	0.1381	FALSE	0	0.08581	FALSE	TRUE	FALSE	FALSE	TRUE	FALSE
YIPF2	6	0.0061762	0.021017	0.934736	418	2	0.9814	0.98163	0.999972	19238	0	-0.39256	0.021017	0.021017	6	0.38435	0.54839	10039	1	0.062869	0.16168	1	3299	2	0.055119	0.16168	FALSE	0	-0.16872	FALSE	FALSE	TRUE	FALSE	TRUE	FALSE
PDK4	6	0.089281	0.18185	0.996617	3350	1	0.52089	0.5207	0.999972	10014	0	0.10991	0.18185	FALSE	6	0.00020836	0.0011114	54	5	0.94521	0.94522	1	20282	0	-0.46298	0.0011114	0.0011114	0	-0.176535	FALSE	TRUE	FALSE	FALSE	TRUE	FALSE
TAF6	6	0.71542	0.7158	0.99695	13230	0	0.068251	0.11643	0.999972	2211	2	0.5808	0.11643	FALSE	6	0.23323	0.41759	7689	2	0.021182	0.066556	0.949702	1472	3	0.12792	0.066556	FALSE	0	0.35436	FALSE	TRUE	TRUE	TRUE	TRUE	TRUE
HIGD1A	4	0.63525	0.63508	0.996797	11831	0	0.031583	0.056826	0.958464	1194	1	0.088845	0.056826	FALSE	6	0.044638	0.12631	2383	4	0.23327	0.4062	1	8323	2	-0.26632	0.12631	FALSE	0	-0.0887375	FALSE	TRUE	FALSE	FALSE	TRUE	FALSE
PDCD11	6	0.034271	0.084626	0.98246	1605	2	0.46424	0.46418	0.999972	8932	0	-0.059678	0.084626	FALSE	6	0.95625	0.95635	17606	0	0.033704	0.098688	1	2055	2	0.073551	0.098688	FALSE	0	0.0069365	FALSE	FALSE	TRUE	FALSE	TRUE	FALSE
HIST1H2AE	6	0.089737	0.18237	0.996617	3360	1	0.94838	0.94849	0.999972	18606	0	-0.42628	0.18237	FALSE	6	0.77317	0.80019	14687	1	0.00017382	0.00094711	0.35417	54	3	0.34122	0.00094711	0.00094711	0	-0.04253	FALSE	FALSE	TRUE	FALSE	TRUE	FALSE
TCTEX1D2	6	0.05757	0.13076	0.99165	2464	2	0.68944	0.68951	0.999972	13425	0	-0.47027	0.13076	FALSE	6	0.015048	0.052594	1080	3	0.32801	0.48685	1	10076	2	-0.1979	0.052594	FALSE	0	-0.334085	FALSE	FALSE	FALSE	TRUE	TRUE	TRUE
TAZ	6	0.74973	0.75008	0.998146	13856	0	0.081545	0.13654	0.999972	2555	1	0.48852	0.13654	FALSE	6	0.53093	0.67178	12307	2	0.013811	0.046945	0.907807	1084	4	0.24168	0.046945	0.046945	0	0.3651	FALSE	TRUE	TRUE	TRUE	TRUE	TRUE
GPATCH3	6	0.15101	0.25342	0.996617	4623	1	0.013222	0.03146	0.937031	646	1	0.48372	0.03146	0.03146	6	0.055799	0.15211	2829	3	0.34079	0.49789	1	10293	2	-0.15236	0.15211	FALSE	0	0.16568	FALSE	TRUE	FALSE	FALSE	TRUE	FALSE
MAP2K2	6	0.39555	0.47621	0.996617	8700	1	0.050733	0.089664	0.991464	1743	1	0.34281	0.089664	FALSE	6	0.88733	0.88726	16307	0	0.031848	0.093986	0.999455	1963	2	0.034488	0.093986	FALSE	0	0.188649	FALSE	TRUE	TRUE	TRUE	TRUE	TRUE
PRC1	6	0.4695	0.51961	0.996617	9535	1	0.0086185	0.022891	0.918104	476	3	0.726	0.022891	0.022891	6	0.46129	0.61204	11183	2	0.062298	0.16077	1	3282	2	0.078296	0.16077	FALSE	0	0.402148	FALSE	TRUE	TRUE	TRUE	TRUE	TRUE
APOL5	6	0.80444	0.80462	0.998583	14847	0	0.080002	0.13423	0.999972	2519	2	0.42864	0.13423	FALSE	6	0.013861	0.049507	1008	2	0.48455	0.62688	1	12932	2	0.037123	0.049507	0.049507	0	0.232882	FALSE	TRUE	TRUE	TRUE	TRUE	TRUE
TFDP3	6	0.01156	0.037297	0.972	710	3	0.94808	0.94819	0.999972	18598	0	-0.57431	0.037297	0.037297	6	0.63181	0.73343	13424	1	0.053573	0.14645	1	2987	3	0.1616	0.14645	FALSE	0	-0.206355	FALSE	FALSE	TRUE	FALSE	TRUE	FALSE
PTPRC	6	0.062536	0.14024	0.99409	2626	1	0.90589	0.90606	0.999972	17777	0	-0.065054	0.14024	FALSE	6	0.24059	0.42742	7874	2	0.012569	0.043519	0.907348	995	2	0.044453	0.043519	0.043519	0	-0.0103005	FALSE	FALSE	TRUE	FALSE	TRUE	FALSE
LRRC2	6	0.0054131	0.018642	0.915449	380	4	0.91245	0.91267	0.999972	17916	0	-0.69189	0.018642	0.018642	6	0.061489	0.16513	3064	4	0.95308	0.95308	1	20473	0	-0.27051	0.16513	FALSE	0	-0.4812	FALSE	FALSE	FALSE	TRUE	TRUE	TRUE
KRT40	6	0.57631	0.59288	0.996617	10924	1	0.076514	0.12908	0.999972	2431	2	0.3795	0.12908	FALSE	6	0.015849	0.05474	1124	3	0.21906	0.39434	1	8084	1	-0.22045	0.05474	FALSE	0	0.079525	FALSE	TRUE	FALSE	FALSE	TRUE	FALSE
RGL1	6	0.027504	0.070789	0.98246	1340	2	0.43943	0.4395	0.999972	8467	0	0.023066	0.070789	FALSE	6	0.039063	0.11306	2151	3	0.12912	0.26555	1	5406	1	-0.21165	0.11306	FALSE	0	-0.094292	FALSE	TRUE	FALSE	FALSE	TRUE	FALSE
ARL11	6	0.020681	0.056641	0.98246	1074	1	0.81112	0.81122	0.999972	15822	0	-0.063895	0.056641	FALSE	6	0.045063	0.12728	2396	4	0.16108	0.31356	1	6392	1	-0.22078	0.12728	FALSE	0	-0.142338	FALSE	FALSE	FALSE	TRUE	TRUE	TRUE
PARM1	6	0.032492	0.081011	0.98246	1527	3	0.72805	0.72836	0.999972	14170	0	-0.60056	0.081011	FALSE	6	0.034876	0.10291	1986	2	0.48967	0.63158	1	13024	1	-0.14626	0.10291	FALSE	0	-0.37341	FALSE	FALSE	FALSE	TRUE	TRUE	TRUE
CCSER1	6	0.0063704	0.021618	0.940019	426	2	0.41496	0.41507	0.999972	7966	0	-0.28987	0.021618	0.021618	6	0.060266	0.16234	3004	4	0.54932	0.67508	1	13935	1	-0.29529	0.16234	FALSE	0	-0.29258	FALSE	FALSE	FALSE	TRUE	TRUE	TRUE
ACTA1	6	0.027826	0.071447	0.98246	1355	2	0.79255	0.79292	0.999972	15466	0	-0.42609	0.071447	FALSE	6	0.038866	0.11258	2141	3	0.74403	0.76901	1	16285	1	-0.14763	0.11258	FALSE	0	-0.28686	FALSE	FALSE	FALSE	TRUE	TRUE	TRUE
HERC2	1	0.83628	0.83663	0.998583	15448	0	0.16372	0.16354	0.999972	3725	0	0.53269	0.16354	FALSE	6	0.0050599	0.020539	448	5	0.36883	0.52258	1	10827	1	-0.37976	0.020539	0.020539	0	0.076465	FALSE	TRUE	FALSE	FALSE	TRUE	FALSE
POLQ	6	0.06121	0.13767	0.99409	2580	2	0.44947	0.44956	0.999972	8657	0	-0.27887	0.13767	FALSE	6	0.92466	0.92477	17000	0	0.013659	0.046532	0.907672	1070	3	0.27583	0.046532	0.046532	0	-0.00152	FALSE	FALSE	TRUE	FALSE	TRUE	FALSE
PKN2	6	0.68291	0.68327	0.99695	12635	1	0.019504	0.041201	0.945149	841	2	0.15747	0.041201	0.041201	6	0.2244	0.40573	7471	2	0.052006	0.14308	1	2912	2	-0.10535	0.14308	FALSE	0	0.02606	FALSE	TRUE	FALSE	FALSE	TRUE	FALSE
RAG2	6	0.37996	0.46751	0.996617	8525	1	0.028415	0.055183	0.958464	1105	1	-0.38935	0.055183	FALSE	6	0.31264	0.49107	9031	2	0.046193	0.12925	1	2648	2	-0.16633	0.12925	FALSE	0	-0.27784	FALSE	FALSE	FALSE	TRUE	TRUE	TRUE
ZNF45	6	0.016994	0.048934	0.979546	934	3	0.6124	0.61245	0.999972	11882	0	-0.56383	0.048934	0.048934	6	0.9443	0.94429	17373	0	0.048838	0.13557	1	2763	2	0.063093	0.13557	FALSE	0	-0.250369	FALSE	FALSE	TRUE	FALSE	TRUE	FALSE
GPR162	6	0.20061	0.3108	0.996617	5667	1	0.13534	0.17828	0.999972	3338	1	0.10735	0.17828	FALSE	6	0.41078	0.57004	10427	2	0.0014811	0.0065531	0.685078	202	2	0.097052	0.0065531	0.0065531	0	0.102201	FALSE	TRUE	TRUE	TRUE	TRUE	TRUE
ANGPTL6	5	0.77215	0.7724	0.998583	14258	0	0.031242	0.05706	0.958464	1184	1	0.080299	0.05706	FALSE	5	0.545	0.64593	12518	1	0.052964	0.12782	1	2956	3	0.30736	0.12782	FALSE	0	0.19383	FALSE	TRUE	TRUE	TRUE	TRUE	TRUE
LRCH1	6	0.80366	0.80388	0.998583	14826	0	0.058882	0.10212	0.994372	1974	2	0.23635	0.10212	FALSE	6	0.026849	0.08291	1620	1	0.69323	0.73991	1	15578	1	0.096712	0.08291	FALSE	0	0.166531	FALSE	TRUE	TRUE	TRUE	TRUE	TRUE
GTPBP1	6	0.013536	0.041707	0.972	795	2	0.79988	0.80017	0.999972	15602	0	0.09035	0.041707	0.041707	6	0.051991	0.14345	2694	4	0.50676	0.64748	1	13351	2	-0.31046	0.14345	FALSE	0	-0.110055	FALSE	TRUE	FALSE	FALSE	TRUE	FALSE
OR8B2	6	0.26255	0.38307	0.996617	6955	2	0.10559	0.15685	0.999972	2926	1	-0.2131	0.15685	FALSE	6	0.0071823	0.02841	606	5	0.47183	0.61522	1	12709	1	-0.19483	0.02841	0.02841	0	-0.203965	FALSE	FALSE	FALSE	TRUE	TRUE	TRUE
DIS3	6	0.94822	0.94833	0.999967	17567	0	0.0065385	0.017669	0.909174	370	3	0.51674	0.017669	0.017669	6	0.40626	0.56629	10357	1	0.06657	0.16764	1	3424	3	0.11343	0.16764	FALSE	0	0.315085	FALSE	TRUE	TRUE	TRUE	TRUE	TRUE
BAG3	6	0.13139	0.23065	0.996617	4209	2	0.058387	0.10136	0.994372	1954	2	0.26147	0.10136	FALSE	6	0.027258	0.083963	1635	3	0.61932	0.70404	1	14653	1	-0.20978	0.083963	FALSE	0	0.025845	FALSE	TRUE	FALSE	FALSE	TRUE	FALSE
VDAC2	5	0.7632	0.76343	0.998583	14096	0	0.13853	0.16402	0.999972	3387	1	0.46508	0.16402	FALSE	6	0.98765	0.98761	18275	0	0.0053222	0.021435	0.840558	534	3	0.4846	0.021435	0.021435	0	0.47484	FALSE	TRUE	TRUE	TRUE	TRUE	TRUE
GAMT	6	0.94841	0.94853	0.999967	17570	0	0.0080844	0.021555	0.918104	449	2	0.077828	0.021555	0.021555	6	0.67386	0.75077	13731	1	0.064249	0.16392	1	3338	2	0.022357	0.16392	FALSE	0	0.0500925	FALSE	TRUE	TRUE	TRUE	TRUE	TRUE
CHL1	6	0.89844	0.89858	0.999085	16629	0	0.052306	0.092118	0.992208	1783	2	0.34409	0.092118	FALSE	6	0.031027	0.093363	1810	3	0.31512	0.47576	1	9832	1	-0.24167	0.093363	FALSE	0	0.05121	FALSE	TRUE	FALSE	FALSE	TRUE	FALSE
MCM4	6	0.045576	0.10712	0.985173	2043	1	0.1724	0.20576	0.999972	3847	1	0.12531	0.10712	FALSE	6	0.99662	0.9966	18479	0	0.025736	0.078384	0.975468	1682	3	0.27784	0.078384	FALSE	0	0.201575	FALSE	TRUE	TRUE	TRUE	TRUE	TRUE
RBM25	5	0.080969	0.15172	0.996617	3195	1	0.3719	0.37261	0.999972	7128	0	-0.48226	0.15172	FALSE	6	0.83507	0.84117	15482	1	0.0090519	0.033831	0.890928	791	2	0.078092	0.033831	0.033831	0	-0.202084	FALSE	FALSE	TRUE	FALSE	TRUE	FALSE
SAP18	6	0.00095039	0.0042436	0.75939	100	4	0.88794	0.88803	0.999972	17403	0	-1.0802	0.0042436	0.0042436	6	0.068826	0.18134	3387	4	0.95513	0.95521	1	20520	0	-0.27845	0.18134	FALSE	0	-0.679325	FALSE	FALSE	FALSE	TRUE	TRUE	TRUE
KBTBD2	6	0.64393	0.64758	0.99695	11960	1	0.13121	0.17527	0.999972	3291	1	0.29798	0.17527	FALSE	6	0.0024286	0.010524	247	5	0.92506	0.92516	1	19818	0	-0.30251	0.010524	0.010524	0	-0.002265	FALSE	TRUE	FALSE	FALSE	TRUE	FALSE
ZDHHC14	6	0.0012551	0.0052912	0.764815	126	2	0.47865	0.47846	0.999972	9218	0	-0.089262	0.0052912	0.0052912	6	0.068453	0.18052	3366	4	0.88277	0.88273	1	18892	0	-0.19618	0.18052	FALSE	0	-0.142721	FALSE	FALSE	FALSE	TRUE	TRUE	TRUE
RHOBTB2	6	0.038381	0.092886	0.98246	1772	2	0.92292	0.92309	0.999972	18119	0	-0.29548	0.092886	FALSE	6	0.030895	0.093024	1805	2	0.13011	0.26703	1	5432	2	-0.06528	0.093024	FALSE	0	-0.18038	FALSE	FALSE	FALSE	TRUE	TRUE	TRUE
38047	6	0.038434	0.092992	0.98246	1773	3	0.31923	0.3252	0.999972	6214	1	-0.56086	0.092992	FALSE	6	0.73096	0.77724	14235	1	0.031471	0.093041	0.996898	1951	3	0.1428	0.093041	FALSE	0	-0.20903	FALSE	FALSE	TRUE	FALSE	TRUE	FALSE
RBM15	5	0.025762	0.06396	0.98246	1278	3	0.99408	0.99406	0.999972	19511	0	-0.56036	0.06396	FALSE	6	0.19893	0.37101	6838	1	0.043186	0.12208	1	2503	3	0.41141	0.12208	FALSE	0	-0.074475	FALSE	FALSE	TRUE	FALSE	TRUE	FALSE
FGB	6	0.037758	0.091652	0.98246	1742	3	0.058737	0.10189	0.994372	1968	1	-0.6297	0.091652	FALSE	6	0.1552	0.30943	5707	2	0.032043	0.09448	1	1973	2	0.14855	0.09448	FALSE	0	-0.240575	FALSE	FALSE	TRUE	FALSE	TRUE	FALSE
KRTAP5-7	5	0.097251	0.17288	0.996617	3500	1	0.8141	0.8144	0.999972	15887	0	-0.43103	0.17288	FALSE	6	0.0031395	0.013263	308	5	0.9626	0.96267	1	20691	0	-0.3637	0.013263	0.013263	0	-0.397365	FALSE	FALSE	FALSE	TRUE	TRUE	TRUE
AHNAK2	6	0.030346	0.07665	0.98246	1446	3	0.7202	0.72058	0.999972	14030	0	-0.53373	0.07665	FALSE	6	0.037597	0.10955	2091	3	0.47781	0.62072	1	12815	2	-0.22904	0.10955	FALSE	0	-0.381385	FALSE	FALSE	FALSE	TRUE	TRUE	TRUE
MRPS14	6	0.067719	0.15005	0.996617	2789	1	0.021328	0.044049	0.947948	897	1	0.24449	0.044049	0.044049	6	0.63079	0.73305	13417	1	0.051629	0.14216	1	2892	3	0.14869	0.14216	FALSE	0	0.19659	FALSE	TRUE	TRUE	TRUE	TRUE	TRUE
C19orf35	6	0.046407	0.10872	0.985173	2072	2	0.36113	0.36312	0.999972	6931	1	-0.14609	0.10872	FALSE	6	0.05259	0.14479	2713	2	0.025409	0.077533	0.975164	1664	4	0.25202	0.077533	FALSE	0	0.052965	FALSE	FALSE	TRUE	FALSE	TRUE	FALSE
SLC35G1	6	0.010488	0.034165	0.972	651	4	0.99939	0.99936	0.999972	19643	0	-0.70304	0.034165	0.034165	6	0.055851	0.15223	2832	1	0.11982	0.25135	1	5118	2	0.13796	0.15223	FALSE	0	-0.28254	FALSE	FALSE	TRUE	FALSE	TRUE	FALSE
CRELD1	6	0.017157	0.04928	0.979546	942	3	0.49235	0.49211	0.999972	9463	0	-0.59533	0.04928	0.04928	6	0.4325	0.58789	10753	1	0.049569	0.13725	1	2796	3	0.23018	0.13725	FALSE	0	-0.182575	FALSE	FALSE	TRUE	FALSE	TRUE	FALSE
NMU	6	0.016633	0.048173	0.97658	922	2	0.6384	0.63837	0.999972	12403	0	0.0986	0.048173	0.048173	6	0.36279	0.53094	9733	1	0.050139	0.13859	1	2824	3	0.13304	0.13859	FALSE	0	0.11582	FALSE	TRUE	TRUE	TRUE	TRUE	TRUE
RAPGEF2	6	0.20682	0.31804	0.996617	5786	1	0.05005	0.088578	0.991464	1718	1	-0.10548	0.088578	FALSE	6	0.33077	0.50533	9311	2	0.033509	0.098186	1	2048	1	-0.043023	0.098186	FALSE	0	-0.0742515	FALSE	FALSE	FALSE	TRUE	TRUE	TRUE
TWISTNB	6	0.0074062	0.024846	0.942269	490	1	0.043053	0.077907	0.99055	1516	2	-0.031286	0.024846	0.024846	6	0.060144	0.16206	2999	3	0.99318	0.99313	1	21465	0	-0.40275	0.16206	FALSE	0	-0.217018	FALSE	FALSE	FALSE	TRUE	TRUE	TRUE
EIF2S3	5	0.05064	0.11215	0.986581	2202	1	0.079345	0.11819	0.999972	2499	1	-0.22344	0.11215	FALSE	6	0.19039	0.35906	6613	3	0.024335	0.07477	0.9693	1614	3	0.1316	0.07477	FALSE	0	-0.04592	FALSE	FALSE	TRUE	FALSE	TRUE	FALSE
RPS6KA6	6	0.039336	0.094757	0.98246	1805	2	0.64151	0.64146	0.999972	12468	0	-0.5664	0.094757	FALSE	6	0.98906	0.98902	18297	0	0.031217	0.092411	0.996898	1936	4	0.14672	0.092411	FALSE	0	-0.20984	FALSE	FALSE	TRUE	FALSE	TRUE	FALSE
IRF6	6	0.92959	0.92976	0.999085	17242	0	0.42971	0.42982	0.999972	8276	0	-0.042135	0.42982	FALSE	6	3.3356e-05	0.00019189	23	6	0.99997	0.99996	1	21690	0	-0.36093	0.00019189	0.00019189	0	-0.201532	FALSE	FALSE	FALSE	TRUE	TRUE	TRUE
MAP3K8	6	0.73272	0.73306	0.99695	13563	0	0.095854	0.15011	0.999972	2801	1	-0.06389	0.15011	FALSE	6	0.0096245	0.037216	783	2	0.86272	0.86273	1	18453	0	-0.094897	0.037216	0.037216	0	-0.0793935	FALSE	FALSE	FALSE	TRUE	TRUE	TRUE
SLC9A1	6	0.02294	0.061345	0.98246	1167	3	0.47108	0.47093	0.999972	9060	0	-0.38474	0.061345	FALSE	6	0.044514	0.12603	2378	3	0.22065	0.39566	1	8117	1	-0.19213	0.12603	FALSE	0	-0.288435	FALSE	FALSE	FALSE	TRUE	TRUE	TRUE
UBE3C	6	0.073315	0.16074	0.996617	2975	2	0.70945	0.70977	0.999972	13819	0	-0.070715	0.16074	FALSE	6	0.92111	0.92121	16934	0	0.0067112	0.026636	0.863509	638	4	0.31001	0.026636	0.026636	0	0.119648	FALSE	FALSE	TRUE	FALSE	TRUE	FALSE
RPL4	6	0.078606	0.16959	0.996617	3136	2	0.54125	0.54109	0.999972	10428	0	0.20637	0.16959	FALSE	6	0.98234	0.98228	18155	0	0.004391	0.017909	0.819354	460	5	0.41514	0.017909	0.017909	0	0.310755	FALSE	TRUE	TRUE	TRUE	TRUE	TRUE
IFITM2	6	0.064145	0.14328	0.996612	2679	2	0.97849	0.97867	0.999972	19181	0	-0.48974	0.14328	FALSE	6	0.97521	0.97513	17995	0	0.012853	0.044322	0.907348	1016	4	0.31307	0.044322	0.044322	0	-0.088335	FALSE	FALSE	TRUE	FALSE	TRUE	FALSE
KLRC2	4	0.51928	0.51974	0.996617	10145	1	0.0088154	0.017808	0.909174	490	2	0.53164	0.017808	0.017808	6	0.063587	0.16981	3137	2	0.30875	0.47023	1	9716	2	0.067724	0.16981	FALSE	0	0.299682	FALSE	TRUE	TRUE	TRUE	TRUE	TRUE
TYMS	6	0.0432	0.10245	0.984513	1952	2	0.39846	0.39879	0.999972	7635	1	0.020728	0.10245	FALSE	6	0.05816	0.15756	2919	3	0.028419	0.085297	0.985808	1800	2	-0.10199	0.085297	FALSE	0	-0.040631	FALSE	TRUE	FALSE	FALSE	TRUE	FALSE
ZNF124	4	0.0073707	0.020002	0.923395	484	2	0.36139	0.36107	0.999972	6936	0	-0.83771	0.020002	0.020002	6	0.99619	0.99618	18471	0	0.066802	0.16801	1	3438	3	0.2359	0.16801	FALSE	0	-0.300905	FALSE	FALSE	TRUE	FALSE	TRUE	FALSE
BCL7C	6	0.042196	0.10044	0.983757	1915	2	0.96348	0.96359	0.999972	18886	0	-0.21414	0.10044	FALSE	6	0.028736	0.08768	1714	4	0.15302	0.30154	1	6141	1	-0.26418	0.08768	FALSE	0	-0.23916	FALSE	FALSE	FALSE	TRUE	TRUE	TRUE
HIST1H3E	6	0.075501	0.16492	0.996617	3034	2	0.94146	0.94164	0.999972	18477	0	-0.19327	0.16492	FALSE	6	0.55022	0.68886	12597	1	0.0057963	0.023202	0.848998	569	3	0.28971	0.023202	0.023202	0	0.04822	FALSE	FALSE	TRUE	FALSE	TRUE	FALSE
SLC22A12	6	0.98558	0.9857	0.999967	18272	0	0.0074014	0.019832	0.909174	410	3	0.60566	0.019832	0.019832	6	0.9277	0.92782	17063	0	0.066992	0.16833	1	3444	2	0.10833	0.16833	FALSE	0	0.356995	FALSE	TRUE	TRUE	TRUE	TRUE	TRUE
HIST1H2AD	6	0.053134	0.12206	0.99165	2296	3	0.94257	0.94271	0.999972	18500	0	-0.62721	0.12206	FALSE	6	0.020267	0.066195	1329	3	0.37657	0.52933	1	10971	1	-0.17136	0.066195	FALSE	0	-0.399285	FALSE	FALSE	FALSE	TRUE	TRUE	TRUE
OR2D2	6	0.14757	0.24942	0.996617	4556	2	0.12622	0.17168	0.999972	3222	1	-0.023915	0.17168	FALSE	6	0.94361	0.94361	17358	0	0.0040715	0.016684	0.817145	430	4	0.24192	0.016684	0.016684	0	0.109003	FALSE	FALSE	TRUE	FALSE	TRUE	FALSE
ZAR1	6	0.059204	0.13383	0.991796	2519	3	0.99642	0.9964	0.999972	19566	0	-0.57048	0.13383	FALSE	6	0.95067	0.95068	17491	0	0.016678	0.054617	0.928703	1242	3	0.25095	0.054617	FALSE	0	-0.159765	FALSE	FALSE	TRUE	FALSE	TRUE	FALSE
SLC20A2	6	0.67878	0.67933	0.99695	12559	1	0.12588	0.17143	0.999972	3216	1	-0.21469	0.17143	FALSE	6	0.47574	0.62427	11417	1	0.0041664	0.017058	0.819104	434	5	0.31324	0.017058	0.017058	0	0.049275	FALSE	FALSE	TRUE	FALSE	TRUE	FALSE
ZNF609	6	0.035856	0.087817	0.98246	1668	2	0.84612	0.84618	0.999972	16545	0	0.13849	0.087817	FALSE	6	0.26975	0.4577	8421	2	0.034534	0.10076	1	2097	2	0.079757	0.10076	FALSE	0	0.109123	FALSE	TRUE	TRUE	TRUE	TRUE	TRUE
ZNF831	6	0.069951	0.15431	0.996617	2865	3	0.81215	0.81221	0.999972	15844	0	-0.5802	0.15431	FALSE	6	0.0088345	0.03438	731	3	0.97953	0.97945	1	21091	0	-0.22105	0.03438	0.03438	0	-0.400625	FALSE	FALSE	FALSE	TRUE	TRUE	TRUE
CILP	6	0.036496	0.089114	0.98246	1694	2	0.18765	0.21717	0.999972	4077	1	0.33919	0.089114	FALSE	6	0.03357	0.099649	1916	4	0.37942	0.53186	1	11025	2	-0.28356	0.099649	FALSE	0	0.027815	FALSE	TRUE	FALSE	FALSE	TRUE	FALSE
MTCH2	6	0.82967	0.82974	0.998583	15328	0	0.037992	0.070103	0.977073	1379	2	0.49213	0.070103	FALSE	6	0.79717	0.81481	15003	1	0.041804	0.11873	1	2441	4	0.21512	0.11873	FALSE	0	0.353625	FALSE	TRUE	TRUE	TRUE	TRUE	TRUE
WNK1	6	0.98815	0.98822	0.999967	18336	0	0.0073614	0.019708	0.909174	408	3	0.78631	0.019708	0.019708	6	0.58159	0.71497	13048	1	0.0675	0.16916	1	3463	3	0.16787	0.16916	FALSE	0	0.47709	FALSE	TRUE	TRUE	TRUE	TRUE	TRUE
ST14	6	0.63978	0.64397	0.99695	11901	1	0.075655	0.12781	0.999972	2413	1	0.11298	0.12781	FALSE	6	0.01831	0.061104	1237	3	0.8717	0.87174	1	18653	0	-0.21238	0.061104	FALSE	0	-0.0497	FALSE	TRUE	FALSE	FALSE	TRUE	FALSE
ANAPC11	6	0.57925	0.59512	0.996617	10961	1	0.014089	0.032819	0.945149	671	1	-0.055378	0.032819	0.032819	6	0.3145	0.49256	9063	2	0.059485	0.1562	1	3190	2	0.12726	0.1562	FALSE	0	0.035941	FALSE	FALSE	TRUE	FALSE	TRUE	FALSE
SUSD1	6	0.02653	0.068747	0.98246	1308	3	0.092168	0.14753	0.999972	2754	1	-0.17436	0.068747	FALSE	6	0.7983	0.81553	15020	1	0.042459	0.12031	1	2472	2	0.05922	0.12031	FALSE	0	-0.05757	FALSE	FALSE	TRUE	FALSE	TRUE	FALSE
SLC35G2	6	0.0045697	0.015997	0.883053	334	3	0.3279	0.33291	0.999972	6361	1	-0.35004	0.015997	0.015997	6	0.065092	0.17308	3204	2	0.088976	0.2034	1	4159	2	-0.037034	0.17308	FALSE	0	-0.193537	FALSE	FALSE	FALSE	TRUE	TRUE	TRUE
COL13A1	6	0.049787	0.11542	0.99165	2175	1	0.79332	0.79369	0.999972	15480	0	-0.16894	0.11542	FALSE	6	0.023209	0.073729	1478	1	0.05897	0.15534	1	3171	2	0.021895	0.073729	FALSE	0	-0.0735225	FALSE	FALSE	TRUE	FALSE	TRUE	FALSE
RBM18	6	0.92019	0.92039	0.999085	17048	0	0.0050755	0.013965	0.872874	305	2	0.54273	0.013965	0.013965	6	0.066091	0.17532	3253	3	0.19401	0.36191	1	7397	3	-0.28015	0.17532	FALSE	0	0.13129	FALSE	TRUE	FALSE	FALSE	TRUE	FALSE
PVRL4	6	0.0063529	0.021562	0.940019	425	4	0.027344	0.053493	0.958464	1072	1	-0.77256	0.021562	0.021562	6	0.062732	0.16789	3113	2	0.8967	0.89668	1	19207	0	0.020879	0.16789	FALSE	0	-0.375841	FALSE	FALSE	TRUE	FALSE	TRUE	FALSE
MYO9B	6	0.012463	0.039435	0.972	747	2	0.73792	0.73831	0.999972	14369	0	0.045466	0.039435	0.039435	6	0.72067	0.77215	14127	1	0.055794	0.15014	1	3063	3	0.1362	0.15014	FALSE	0	0.090833	FALSE	TRUE	TRUE	TRUE	TRUE	TRUE
GAL3ST2	6	0.13625	0.23633	0.996617	4309	2	0.0091485	0.024228	0.924658	504	1	-0.21114	0.024228	0.024228	6	0.77589	0.80179	14725	1	0.065199	0.1654	1	3376	1	-0.066577	0.1654	FALSE	0	-0.138858	FALSE	FALSE	FALSE	TRUE	TRUE	TRUE
SMIM14	6	0.87959	0.87962	0.999001	16278	0	0.086996	0.14395	0.999972	2688	1	0.072243	0.14395	FALSE	6	0.012453	0.045695	940	2	0.96518	0.96521	1	20744	0	-0.05482	0.045695	0.045695	0	0.0087115	FALSE	TRUE	FALSE	FALSE	TRUE	FALSE
TUBGCP4	6	0.031301	0.078559	0.98246	1482	2	0.068805	0.11728	0.999972	2232	1	-0.0383	0.078559	FALSE	6	0.038247	0.11113	2121	4	0.43939	0.58546	1	12091	1	-0.60092	0.11113	FALSE	0	-0.31961	FALSE	FALSE	FALSE	TRUE	TRUE	TRUE
CTSH	6	0.21312	0.32525	0.996617	5919	2	0.079346	0.13328	0.999972	2500	1	-0.49301	0.13328	FALSE	6	0.016555	0.056537	1157	2	0.68346	0.73486	1	15445	1	-0.047297	0.056537	FALSE	0	-0.270153	FALSE	FALSE	FALSE	TRUE	TRUE	TRUE
EDN1	6	0.69572	0.69577	0.99695	12865	1	0.0011782	0.0038986	0.724347	104	1	0.34742	0.0038986	0.0038986	6	0.071358	0.18593	3470	2	0.85723	0.85723	1	18314	0	-0.078997	0.18593	FALSE	0	0.134212	FALSE	TRUE	FALSE	FALSE	TRUE	FALSE
ADCY5	6	0.013317	0.041254	0.972	786	3	0.98965	0.98971	0.999972	19421	0	-0.55867	0.041254	0.041254	6	0.054339	0.14877	2771	2	0.57832	0.68652	1	14238	1	-0.17131	0.14877	FALSE	0	-0.36499	FALSE	FALSE	FALSE	TRUE	TRUE	TRUE
ADARB2	6	0.98245	0.98264	0.999967	18228	0	0.05172	0.091232	0.992208	1768	2	0.26826	0.091232	FALSE	6	0.7973	0.8149	15006	1	0.033802	0.098918	1	2059	2	0.035006	0.098918	FALSE	0	0.151633	FALSE	TRUE	TRUE	TRUE	TRUE	TRUE
OR2T4	6	0.081851	0.1733	0.996617	3213	2	0.059864	0.10358	0.994372	2006	2	0.18355	0.10358	FALSE	6	0.22847	0.41118	7563	3	0.028956	0.086639	0.985808	1839	2	-0.12344	0.086639	FALSE	0	0.030055	FALSE	TRUE	FALSE	FALSE	TRUE	FALSE
SDHAF2	6	0.17558	0.28177	0.996617	5137	1	0.084656	0.14133	0.999972	2637	1	0.1308	0.14133	FALSE	6	0.96037	0.96044	17680	0	0.014556	0.048946	0.917624	1117	2	0.085908	0.048946	0.048946	0	0.108354	FALSE	TRUE	TRUE	TRUE	TRUE	TRUE
NEFL	6	0.055852	0.12743	0.99165	2400	2	0.34704	0.35031	0.999972	6698	1	-0.18582	0.12743	FALSE	6	0.094539	0.221	4116	2	0.01978	0.062856	0.949702	1389	3	0.1003	0.062856	FALSE	0	-0.04276	FALSE	FALSE	TRUE	FALSE	TRUE	FALSE
DRAP1	6	0.64599	0.64938	0.99695	11994	1	0.0017806	0.0054615	0.755754	138	3	0.66717	0.0054615	0.0054615	6	0.93462	0.93475	17188	0	0.077227	0.18485	1	3765	3	0.1381	0.18485	FALSE	0	0.402635	FALSE	TRUE	TRUE	TRUE	TRUE	TRUE
CD207	6	0.047092	0.11009	0.985173	2096	2	0.51979	0.51958	0.999972	9984	0	0.229	0.11009	FALSE	6	0.5055	0.64964	11880	2	0.026481	0.080294	0.980851	1706	2	0.041225	0.080294	FALSE	0	0.135112	FALSE	TRUE	TRUE	TRUE	TRUE	TRUE
TMEM145	6	0.91864	0.91883	0.999085	17017	0	0.10008	0.15309	0.999972	2849	1	0.034313	0.15309	FALSE	6	0.10833	0.24151	4501	1	0.010293	0.037295	0.898797	869	4	0.18519	0.037295	0.037295	0	0.109752	FALSE	TRUE	TRUE	TRUE	TRUE	TRUE
GKN2	6	0.54214	0.56788	0.996617	10443	1	0.10289	0.15496	0.999972	2889	1	0.25639	0.15496	FALSE	6	0.24089	0.42783	7883	2	0.0096321	0.035461	0.894938	825	4	0.20908	0.035461	0.035461	0	0.232735	FALSE	TRUE	TRUE	TRUE	TRUE	TRUE
CDX4	6	0.80472	0.80491	0.998583	14855	0	0.042504	0.077071	0.986834	1502	2	0.55417	0.077071	FALSE	6	0.039208	0.1134	2155	3	0.058434	0.15445	1	3153	1	-0.17892	0.1134	FALSE	0	0.187625	FALSE	TRUE	FALSE	FALSE	TRUE	FALSE
PRR15	6	0.067306	0.14926	0.996617	2775	2	0.61491	0.61488	0.999972	11932	0	-0.19995	0.14926	FALSE	6	0.010787	0.041263	868	4	0.68982	0.73817	1	15529	1	-0.32295	0.041263	0.041263	0	-0.26145	FALSE	FALSE	FALSE	TRUE	TRUE	TRUE
PDCD10	6	0.8685	0.86852	0.999001	16054	0	0.011269	0.028376	0.931774	576	1	0.14884	0.028376	0.028376	6	0.68697	0.75645	13830	1	0.063297	0.1624	1	3312	3	0.14453	0.1624	FALSE	0	0.146685	FALSE	TRUE	TRUE	TRUE	TRUE	TRUE
TPCN2	6	0.021344	0.057999	0.98246	1108	3	0.050628	0.089488	0.991464	1739	1	-0.56559	0.057999	FALSE	6	0.18094	0.34583	6366	1	0.047737	0.13289	1	2723	4	0.30547	0.13289	FALSE	0	-0.13006	FALSE	FALSE	TRUE	FALSE	TRUE	FALSE
PTPRE	6	0.030376	0.076715	0.98246	1447	3	0.35686	0.3592	0.999972	6857	1	-0.5061	0.076715	FALSE	6	0.87251	0.87282	16038	1	0.039946	0.11419	1	2351	4	0.18201	0.11419	FALSE	0	-0.162045	FALSE	FALSE	TRUE	FALSE	TRUE	FALSE
YARS2	6	0.98491	0.98505	0.999967	18263	0	0.14689	0.18674	0.999972	3504	1	0.16578	0.18674	FALSE	6	0.9584	0.95849	17642	0	0.00090131	0.0042313	0.610125	143	4	0.27911	0.0042313	0.0042313	0	0.222445	FALSE	TRUE	TRUE	TRUE	TRUE	TRUE
OSBP	6	0.14804	0.24998	0.996617	4566	1	0.028605	0.055489	0.958464	1115	2	0.72125	0.055489	FALSE	6	0.048591	0.13556	2558	3	0.98457	0.9845	1	21221	0	-0.26966	0.13556	FALSE	0	0.225795	FALSE	TRUE	FALSE	FALSE	TRUE	FALSE
MESP1	6	0.23052	0.34544	0.996617	6267	2	0.017876	0.038678	0.945149	792	2	-0.23268	0.038678	0.038678	6	0.35811	0.52714	9686	1	0.057192	0.15243	1	3114	3	0.084077	0.15243	FALSE	0	-0.0743015	FALSE	FALSE	TRUE	FALSE	TRUE	FALSE
PVRIG	6	0.027665	0.071105	0.98246	1349	1	0.0070533	0.018948	0.909174	391	3	0.58883	0.018948	0.018948	6	0.064676	0.17217	3185	3	0.30111	0.46366	1	9564	2	-0.12932	0.17217	FALSE	0	0.229755	FALSE	TRUE	FALSE	FALSE	TRUE	FALSE
DZIP1	6	0.066901	0.14849	0.996617	2763	3	0.05152	0.090908	0.992208	1763	1	-0.55644	0.090908	FALSE	6	0.098856	0.2275	4239	3	0.034339	0.10024	1	2091	1	-0.15098	0.10024	FALSE	0	-0.35371	FALSE	FALSE	FALSE	TRUE	TRUE	TRUE
C20orf111	4	0.096944	0.16287	0.996617	3489	1	0.90203	0.90203	0.999972	17698	0	-0.45149	0.16287	FALSE	4	0.0084049	0.028326	706	3	0.65246	0.65851	1	15081	1	-0.45543	0.028326	0.028326	0	-0.45346	FALSE	FALSE	FALSE	TRUE	TRUE	TRUE
KRTAP4-2	6	0.12441	0.22253	0.996617	4050	1	0.035972	0.06699	0.970373	1323	2	0.18955	0.06699	FALSE	6	0.043767	0.12427	2341	1	0.096119	0.21467	1	4411	3	0.11674	0.12427	FALSE	0	0.153145	FALSE	TRUE	TRUE	TRUE	TRUE	TRUE
AASS	6	0.34892	0.45096	0.996617	8209	1	0.031367	0.059782	0.962124	1189	2	0.25882	0.059782	FALSE	6	0.46665	0.61661	11270	1	0.047129	0.1315	1	2696	2	0.002992	0.1315	FALSE	0	0.130906	FALSE	TRUE	TRUE	TRUE	TRUE	TRUE
SEBOX	6	0.62008	0.62739	0.996617	11588	1	0.072776	0.12335	0.999972	2348	1	-0.19187	0.12335	FALSE	6	0.02099	0.068055	1369	1	0.022125	0.068994	0.950504	1525	2	-0.027045	0.068055	FALSE	0	-0.109458	FALSE	FALSE	FALSE	TRUE	TRUE	TRUE
NUDT21	6	0.00059908	0.0027089	0.749414	64	3	0.91823	0.91839	0.999972	18029	0	-0.80463	0.0027089	0.0027089	6	0.0078531	0.030836	665	4	0.90978	0.90979	1	19490	0	-0.5217	0.030836	0.030836	8.35316e-05	-0.663165	8.1563	FALSE	FALSE	TRUE	TRUE	TRUE
GATAD2A	6	0.11717	0.21421	0.996617	3900	2	0.047873	0.085201	0.991464	1652	2	0.27991	0.085201	FALSE	6	0.079498	0.19832	3694	3	0.036694	0.10623	1	2206	2	-0.21754	0.10623	FALSE	0	0.031185	FALSE	TRUE	FALSE	FALSE	TRUE	FALSE
FAM19A5	6	0.059582	0.13456	0.992545	2532	3	0.16818	0.20268	0.999972	3787	1	-0.46901	0.13456	FALSE	6	0.016684	0.056896	1163	2	0.89132	0.89129	1	19093	0	0.024972	0.056896	FALSE	0	-0.222019	FALSE	FALSE	TRUE	FALSE	TRUE	FALSE
IRAK1	6	0.67884	0.67939	0.99695	12561	1	0.033512	0.063146	0.962124	1254	2	0.4262	0.063146	FALSE	6	0.94642	0.94642	17410	0	0.045806	0.12832	1	2632	3	0.16945	0.12832	FALSE	0	0.297825	FALSE	TRUE	TRUE	TRUE	TRUE	TRUE
SNX20	6	0.03482	0.085731	0.98246	1621	2	0.99564	0.99565	0.999972	19548	0	-0.5053	0.085731	FALSE	6	0.036067	0.10586	2033	3	0.62283	0.70562	1	14695	1	-0.20223	0.10586	FALSE	0	-0.353765	FALSE	FALSE	FALSE	TRUE	TRUE	TRUE
PPP2CA	6	0.93567	0.93583	0.999336	17349	0	0.011417	0.028612	0.931774	581	2	0.22284	0.028612	0.028612	6	0.41989	0.57757	10554	2	0.063869	0.16335	1	3328	3	0.23674	0.16335	FALSE	0	0.22979	FALSE	TRUE	TRUE	TRUE	TRUE	TRUE
RCC2	5	0.079259	0.14945	0.996617	3150	1	0.68941	0.68965	0.999972	13424	0	-0.022963	0.14945	FALSE	6	0.01126	0.04255	885	3	0.21779	0.39331	1	8059	1	-0.12299	0.04255	0.04255	0	-0.0729765	FALSE	FALSE	FALSE	TRUE	TRUE	TRUE
PNMAL2	6	0.73868	0.73905	0.997364	13668	0	0.089991	0.14598	0.999972	2728	1	0.35607	0.14598	FALSE	6	0.60183	0.7222	13201	1	0.013516	0.046137	0.907672	1058	4	0.32341	0.046137	0.046137	0	0.33974	FALSE	TRUE	TRUE	TRUE	TRUE	TRUE
PPP1R37	6	0.073191	0.16052	0.996617	2971	3	0.56083	0.56075	0.999972	10810	0	-0.15237	0.16052	FALSE	6	0.65489	0.74275	13601	1	0.0082855	0.031633	0.884512	742	4	0.35775	0.031633	0.031633	0	0.10269	FALSE	FALSE	TRUE	FALSE	TRUE	FALSE
C6orf136	6	0.0053043	0.018316	0.913348	373	4	0.59905	0.59915	0.999972	11586	0	-0.70187	0.018316	0.018316	6	0.065457	0.1739	3218	3	0.20717	0.38079	1	7788	3	-0.0058266	0.1739	FALSE	0	-0.353848	FALSE	FALSE	FALSE	TRUE	TRUE	TRUE
HLA-DMB	6	0.039115	0.094337	0.98246	1797	2	0.36452	0.36631	0.999972	6988	1	-0.4012	0.094337	FALSE	6	0.032874	0.097939	1887	3	0.51667	0.65664	1	13549	2	-0.16844	0.097939	FALSE	0	-0.28482	FALSE	FALSE	FALSE	TRUE	TRUE	TRUE
AGT	6	0.84644	0.8465	0.999001	15652	0	0.056701	0.09883	0.994372	1909	2	0.35054	0.09883	FALSE	6	0.031065	0.093453	1812	2	0.45988	0.60428	1	12468	2	0.056608	0.093453	FALSE	0	0.203574	FALSE	TRUE	TRUE	TRUE	TRUE	TRUE
TAS2R46	6	0.12328	0.22125	0.996617	4027	1	0.087352	0.1442	0.999972	2693	1	0.35935	0.1442	FALSE	6	0.013335	0.048091	982	4	0.6245	0.70638	1	14713	1	-0.31768	0.048091	0.048091	0	0.020835	FALSE	TRUE	FALSE	FALSE	TRUE	FALSE
OPCML	6	0.0082777	0.027506	0.965743	534	3	0.053512	0.093931	0.992208	1824	1	-0.50701	0.027506	0.027506	6	0.061345	0.16481	3058	2	0.73032	0.76072	1	16089	1	0.11753	0.16481	FALSE	0	-0.19474	FALSE	FALSE	TRUE	FALSE	TRUE	FALSE
FAM216B	6	0.021714	0.058802	0.98246	1126	3	0.011783	0.029167	0.931774	598	2	-0.27407	0.029167	0.029167	6	0.060682	0.1633	3022	2	0.80944	0.81466	1	17348	1	-0.017378	0.1633	FALSE	0	-0.145724	FALSE	FALSE	FALSE	TRUE	TRUE	TRUE
FAM131A	6	0.00077831	0.0035017	0.75939	82	5	0.99558	0.99558	0.999972	19544	0	-0.78676	0.0035017	0.0035017	6	0.073385	0.18901	3534	2	0.15195	0.29995	1	6112	3	0.069356	0.18901	FALSE	0	-0.358702	FALSE	FALSE	TRUE	FALSE	TRUE	FALSE
CETN3	6	0.06186	0.13896	0.99409	2602	1	0.62093	0.62095	0.999972	12037	0	0.36339	0.13896	FALSE	6	0.015449	0.05365	1099	2	0.42164	0.56959	1	11767	1	-0.038118	0.05365	FALSE	0	0.162636	FALSE	TRUE	FALSE	FALSE	TRUE	FALSE
SEC13	6	0.16228	0.26653	0.996617	4851	1	0.0069613	0.018716	0.909174	386	3	0.70102	0.018716	0.018716	6	0.1584	0.31396	5792	3	0.070444	0.17392	1	3545	3	0.029656	0.17392	FALSE	0	0.365338	FALSE	TRUE	TRUE	TRUE	TRUE	TRUE
TTC23L	6	0.063092	0.14127	0.99409	2645	2	0.40632	0.40645	0.999972	7802	1	0.14019	0.14127	FALSE	6	0.014728	0.051784	1062	4	0.14415	0.28828	1	5852	1	-0.35728	0.051784	FALSE	0	-0.108545	FALSE	TRUE	FALSE	FALSE	TRUE	FALSE
OR10V1	6	0.18923	0.29758	0.996617	5419	2	0.033501	0.06313	0.962124	1253	2	0.082102	0.06313	FALSE	6	0.8283	0.83606	15390	1	0.046488	0.12994	1	2666	2	0.062654	0.12994	FALSE	0	0.072378	FALSE	TRUE	TRUE	TRUE	TRUE	TRUE
CLDN15	6	0.89193	0.89209	0.999085	16506	0	0.061816	0.10662	0.997594	2058	2	0.41753	0.10662	FALSE	6	0.61455	0.72691	13302	1	0.028902	0.086511	0.985808	1835	4	0.20848	0.086511	FALSE	0	0.313005	FALSE	TRUE	TRUE	TRUE	TRUE	TRUE
KRT10	6	0.66952	0.67063	0.99695	12397	1	0.0026986	0.0079203	0.795569	193	3	0.77687	0.0079203	0.0079203	6	0.92308	0.92319	16968	0	0.07748	0.18526	1	3775	3	0.12987	0.18526	FALSE	0	0.45337	FALSE	TRUE	TRUE	TRUE	TRUE	TRUE
DLX3	6	0.03552	0.087107	0.98246	1654	2	0.80266	0.80291	0.999972	15657	0	-0.026054	0.087107	FALSE	6	0.90436	0.90443	16633	0	0.036636	0.10608	1	2202	4	0.25289	0.10608	FALSE	0	0.113418	FALSE	FALSE	TRUE	FALSE	TRUE	FALSE
TGM2	6	0.65408	0.65658	0.99695	12135	1	0.024074	0.048372	0.947948	974	2	0.25409	0.048372	0.048372	6	0.052638	0.1449	2715	2	0.52501	0.66455	1	13696	2	-0.042897	0.1449	FALSE	0	0.105596	FALSE	TRUE	FALSE	FALSE	TRUE	FALSE
DCTN5	6	0.23206	0.34718	0.996617	6300	1	0.024025	0.048284	0.947948	972	2	-0.042917	0.048284	0.048284	6	0.052686	0.14501	2718	2	0.38106	0.53332	1	11053	1	0.090322	0.14501	FALSE	0	0.0237025	FALSE	FALSE	TRUE	FALSE	TRUE	FALSE
RAD23B	4	0.56946	0.56898	0.996617	10825	0	0.16955	0.17739	0.999972	3806	1	0.23389	0.17739	FALSE	6	0.0038487	0.016006	353	3	0.98887	0.98883	1	21344	0	-0.39984	0.016006	0.016006	0	-0.082975	FALSE	TRUE	FALSE	FALSE	TRUE	FALSE
RPP21	6	0.16428	0.26887	0.996617	4895	2	0.005443	0.014874	0.894162	322	1	0.075438	0.014874	0.014874	6	0.067589	0.17861	3325	4	0.67392	0.73001	1	15327	1	-0.36472	0.17861	FALSE	0	-0.144641	FALSE	TRUE	FALSE	FALSE	TRUE	FALSE
FBXO17	6	0.1466	0.24831	0.996617	4535	1	0.017613	0.038265	0.945149	782	2	0.41594	0.038265	0.038265	6	0.9953	0.99529	18446	0	0.058912	0.15525	1	3167	3	0.20276	0.15525	FALSE	0	0.30935	FALSE	TRUE	TRUE	TRUE	TRUE	TRUE
NBEAL2	6	0.08134	0.1727	0.996617	3203	2	0.64158	0.64153	0.999972	12471	0	-0.21031	0.1727	FALSE	6	0.82728	0.83531	15381	1	0.0051878	0.020925	0.840558	520	2	0.056654	0.020925	0.020925	0	-0.076828	FALSE	FALSE	TRUE	FALSE	TRUE	FALSE
AP3M1	6	0.39342	0.47501	0.996617	8683	1	0.012996	0.03111	0.937031	633	2	0.46166	0.03111	0.03111	6	0.060344	0.16252	3007	4	0.44986	0.59512	1	12273	2	-0.33347	0.16252	FALSE	0	0.064095	FALSE	TRUE	FALSE	FALSE	TRUE	FALSE
MTM1	6	0.26146	0.38182	0.996617	6927	1	0.020467	0.042707	0.946045	873	2	-0.048284	0.042707	0.042707	6	0.055424	0.15127	2807	4	0.67675	0.73146	1	15363	1	-0.17347	0.15127	FALSE	0	-0.110877	FALSE	FALSE	FALSE	TRUE	TRUE	TRUE
SGK110	6	0.89799	0.89814	0.999085	16619	0	0.042343	0.076816	0.986834	1497	2	0.20316	0.076816	FALSE	6	0.10443	0.23577	4404	3	0.041199	0.11723	1	2420	3	0.030315	0.11723	FALSE	0	0.116738	FALSE	TRUE	TRUE	TRUE	TRUE	TRUE
DCP2	6	0.026372	0.06842	0.98246	1300	3	0.97819	0.97838	0.999972	19178	0	-0.63926	0.06842	FALSE	6	0.044345	0.12563	2365	4	0.87377	0.87379	1	18706	0	-0.19464	0.12563	FALSE	0	-0.41695	FALSE	FALSE	FALSE	TRUE	TRUE	TRUE
SHCBP1L	6	0.96806	0.96819	0.999967	17955	0	0.058632	0.10174	0.994372	1963	1	0.13671	0.10174	FALSE	6	0.13248	0.27683	5150	1	0.031185	0.092327	0.996898	1933	3	0.18224	0.092327	FALSE	0	0.159475	FALSE	TRUE	TRUE	TRUE	TRUE	TRUE
38412	6	0.91554	0.91573	0.999085	16962	0	0.030973	0.059169	0.962124	1173	2	0.21757	0.059169	FALSE	6	0.95326	0.95327	17557	0	0.048553	0.13492	1	2752	4	0.20926	0.13492	FALSE	0	0.213415	FALSE	TRUE	TRUE	TRUE	TRUE	TRUE
DOCK4	5	0.023467	0.058915	0.98246	1184	1	0.4311	0.43181	0.999972	8301	0	-0.18618	0.058915	FALSE	5	0.054536	0.13521	2775	3	0.75789	0.7615	1	16472	1	-0.25297	0.13521	FALSE	0	-0.219575	FALSE	FALSE	FALSE	TRUE	TRUE	TRUE
FBXO21	6	0.72175	0.7221	0.99695	13360	0	0.018231	0.039218	0.945149	801	2	-0.17966	0.039218	0.039218	6	0.057061	0.15506	2870	3	0.96368	0.96376	1	20713	0	-0.19761	0.15506	FALSE	0	-0.188635	FALSE	FALSE	FALSE	TRUE	TRUE	TRUE
CRISP3	6	0.031942	0.079896	0.98246	1499	1	0.11801	0.16578	0.999972	3113	1	-0.014213	0.079896	FALSE	6	0.38727	0.55075	10075	2	0.040034	0.11439	1	2357	2	-0.0092313	0.11439	FALSE	0	-0.0117222	FALSE	FALSE	FALSE	TRUE	TRUE	TRUE
HIST2H3D	3	0.046158	0.082709	0.98246	2062	2	0.50362	0.50372	0.999972	9671	0	-0.74917	0.082709	FALSE	6	0.99811	0.99808	18528	0	0.038885	0.11158	1	2305	4	0.29887	0.11158	FALSE	0	-0.22515	FALSE	FALSE	TRUE	FALSE	TRUE	FALSE
POLN	6	0.26643	0.38764	0.996617	7044	1	0.14991	0.18898	0.999972	3539	1	-0.065145	0.18898	FALSE	6	0.14754	0.29846	5520	1	0.0012444	0.0056122	0.66194	178	4	0.33709	0.0056122	0.0056122	0	0.135972	FALSE	FALSE	TRUE	FALSE	TRUE	FALSE
ZFP64	6	0.67385	0.67465	0.99695	12465	1	0.061715	0.10646	0.997594	2055	2	0.096296	0.10646	FALSE	6	0.055464	0.15137	2811	2	0.029547	0.088134	0.991285	1865	3	0.2091	0.088134	FALSE	0	0.152698	FALSE	TRUE	TRUE	TRUE	TRUE	TRUE
GTF2E2	6	0.012324	0.039133	0.972	740	3	0.005661	0.015429	0.897372	332	2	-0.47472	0.015429	0.015429	6	0.90912	0.90917	16720	0	0.073734	0.1792	1	3664	2	0.061602	0.1792	FALSE	0	-0.206559	FALSE	FALSE	TRUE	FALSE	TRUE	FALSE
SLBP	6	0.99237	0.99239	0.999967	18409	0	0.047894	0.085236	0.991464	1654	1	0.2157	0.085236	FALSE	6	0.88423	0.88414	16250	0	0.037993	0.10941	1	2260	2	-0.034432	0.10941	FALSE	0	0.090634	FALSE	TRUE	FALSE	FALSE	TRUE	FALSE
ADAMTS8	6	0.049949	0.11574	0.99165	2182	3	0.47334	0.47313	0.999972	9109	0	-0.4046	0.11574	FALSE	6	0.025288	0.078967	1562	2	0.34132	0.49835	1	10304	2	0.039575	0.078967	FALSE	0	-0.182513	FALSE	FALSE	TRUE	FALSE	TRUE	FALSE
CHRNA10	6	0.79134	0.79172	0.998583	14611	0	0.097013	0.15095	0.999972	2814	1	0.45381	0.15095	FALSE	6	0.011723	0.04376	906	3	0.44544	0.59107	1	12198	1	-0.1021	0.04376	0.04376	0	0.175855	FALSE	TRUE	FALSE	FALSE	TRUE	FALSE
SLA2	6	0.71326	0.71363	0.99695	13181	0	0.047736	0.084975	0.991464	1646	1	-0.091439	0.084975	FALSE	6	0.24844	0.43792	8039	2	0.038122	0.10974	1	2267	2	-0.086167	0.10974	FALSE	0	-0.088803	FALSE	FALSE	FALSE	TRUE	TRUE	TRUE
NME1	4	0.0090328	0.024102	0.942269	573	3	0.95492	0.95484	0.999972	18730	0	-1.0096	0.024102	0.024102	4	0.86503	0.86465	15913	0	0.082663	0.17076	1	3927	2	0.18834	0.17076	FALSE	0	-0.41063	FALSE	FALSE	TRUE	FALSE	TRUE	FALSE
ECM2	6	0.61996	0.6273	0.996617	11584	1	0.063793	0.10965	0.999972	2104	2	0.10262	0.10965	FALSE	6	0.6285	0.7322	13401	1	0.028396	0.085243	0.985808	1799	3	0.22907	0.085243	FALSE	0	0.165845	FALSE	TRUE	TRUE	TRUE	TRUE	TRUE
MTFMT	6	0.097779	0.19171	0.996617	3516	2	0.49288	0.49264	0.999972	9473	0	-0.1329	0.19171	FALSE	6	0.052014	0.1435	2695	1	0.00064727	0.0031863	0.575076	115	3	0.29418	0.0031863	0.0031863	0	0.08064	FALSE	FALSE	TRUE	FALSE	TRUE	FALSE
TMEM191B	2	0.13571	0.14767	0.996617	4293	1	0.39934	0.39913	0.999972	7652	0	-0.32477	0.14767	FALSE	6	0.25482	0.44607	8191	1	0.013921	0.047251	0.908291	1090	3	0.24029	0.047251	0.047251	0	-0.04224	FALSE	FALSE	TRUE	FALSE	TRUE	FALSE
C14orf182	6	0.074988	0.16394	0.996617	3019	2	0.228	0.2484	0.999972	4697	1	-0.19962	0.16394	FALSE	6	0.32086	0.49754	9153	2	0.0080668	0.031033	0.881803	728	3	0.15601	0.031033	0.031033	0	-0.021805	FALSE	FALSE	TRUE	FALSE	TRUE	FALSE
PABPC1	6	0.6384	0.64282	0.99695	11879	1	0.023641	0.047651	0.947948	960	2	-0.24457	0.047651	0.047651	6	0.053799	0.14754	2760	3	0.82052	0.82371	1	17545	1	-0.23354	0.14754	FALSE	0	-0.239055	FALSE	FALSE	FALSE	TRUE	TRUE	TRUE
OR5D13	6	0.94735	0.94744	0.999967	17552	0	0.053061	0.093224	0.992208	1806	2	0.42346	0.093224	FALSE	6	0.034522	0.10199	1970	3	0.94375	0.94375	1	20250	0	-0.1826	0.10199	FALSE	0	0.12043	FALSE	TRUE	FALSE	FALSE	TRUE	FALSE
CRYGB	6	0.0026963	0.010026	0.848344	218	4	0.57866	0.57871	0.999972	11186	0	-0.91197	0.010026	0.010026	6	0.89608	0.89607	16477	0	0.077433	0.18519	1	3771	3	0.17068	0.18519	FALSE	0	-0.370645	FALSE	FALSE	TRUE	FALSE	TRUE	FALSE
SOX14	6	0.0023279	0.0087917	0.832088	196	2	0.90014	0.90029	0.999972	17654	0	-0.29838	0.0087917	0.0087917	6	0.86541	0.86629	15918	1	0.07827	0.18649	1	3802	2	0.11835	0.18649	FALSE	0	-0.090015	FALSE	FALSE	TRUE	FALSE	TRUE	FALSE
CALM1	6	0.066089	0.14696	0.996617	2732	2	0.79044	0.79083	0.999972	15437	0	-0.40427	0.14696	FALSE	6	0.013445	0.048381	989	2	0.88807	0.88798	1	19029	0	-0.20416	0.048381	0.048381	0	-0.304215	FALSE	FALSE	FALSE	TRUE	TRUE	TRUE
PAG1	6	0.081214	0.17256	0.996617	3201	2	0.084146	0.14053	0.999972	2618	1	-0.0047331	0.14053	FALSE	6	0.84721	0.85082	15650	1	0.016775	0.054865	0.930565	1245	4	0.3577	0.054865	FALSE	0	0.176483	FALSE	FALSE	TRUE	FALSE	TRUE	FALSE
DHX29	6	0.0098557	0.032326	0.972	618	1	0.32841	0.3334	0.999972	6371	1	-0.189	0.032326	0.032326	6	0.47219	0.62124	11355	1	0.063774	0.16319	1	3326	3	0.25356	0.16319	FALSE	0	0.03228	FALSE	FALSE	TRUE	FALSE	TRUE	FALSE
VPS8	6	0.053145	0.12208	0.99165	2297	2	0.3776	0.37851	0.999972	7228	1	0.034833	0.12208	FALSE	6	0.023147	0.073587	1474	4	0.52446	0.66401	1	13687	1	-0.26485	0.073587	FALSE	0	-0.115008	FALSE	TRUE	FALSE	FALSE	TRUE	FALSE
TH	6	0.1384	0.23881	0.996617	4354	2	0.038647	0.071098	0.97737	1401	1	-0.11992	0.071098	FALSE	6	0.97072	0.9707	17873	0	0.044396	0.12499	1	2566	2	0.071384	0.12499	FALSE	0	-0.024268	FALSE	FALSE	TRUE	FALSE	TRUE	FALSE
SELT	5	0.0035813	0.012503	0.853827	279	2	0.91089	0.91116	0.999972	17885	0	-0.50851	0.012503	0.012503	6	0.069884	0.18361	3428	3	0.73921	0.76609	1	16216	1	-0.23784	0.18361	FALSE	0	-0.373175	FALSE	FALSE	FALSE	TRUE	TRUE	TRUE
TIMM22	6	0.072374	0.15896	0.996617	2939	3	0.016687	0.036815	0.945149	752	1	-0.52391	0.036815	0.036815	6	0.058964	0.1594	2953	4	0.88459	0.88448	1	18945	0	-0.30558	0.1594	FALSE	0	-0.414745	FALSE	FALSE	FALSE	TRUE	TRUE	TRUE
FEZ1	6	0.078783	0.1698	0.996617	3141	2	0.53346	0.53341	0.999972	10261	0	-0.28452	0.1698	FALSE	6	0.0066816	0.026603	570	4	0.76522	0.78273	1	16591	1	-0.26831	0.026603	0.026603	0	-0.276415	FALSE	FALSE	FALSE	TRUE	TRUE	TRUE
TAX1BP1	6	0.84921	0.84925	0.999001	15700	0	0.069786	0.11877	0.999972	2256	1	-0.12617	0.11877	FALSE	6	0.024793	0.07774	1546	3	0.66388	0.72499	1	15209	1	-0.22995	0.07774	FALSE	0	-0.17806	FALSE	FALSE	FALSE	TRUE	TRUE	TRUE
DDX31	6	0.013093	0.04079	0.972	778	2	0.75125	0.7516	0.999972	14648	0	-0.09763	0.04079	0.04079	6	0.057377	0.15576	2882	4	0.86556	0.8656	1	18520	0	-0.24235	0.15576	FALSE	0	-0.16999	FALSE	FALSE	FALSE	TRUE	TRUE	TRUE
KRT31	6	0.00082383	0.0037007	0.75939	88	4	0.96932	0.96946	0.999972	18995	0	-1.0086	0.0037007	0.0037007	6	0.075881	0.19292	3598	1	0.46187	0.60604	1	12503	2	-0.027453	0.19292	FALSE	0	-0.518026	FALSE	FALSE	FALSE	TRUE	TRUE	TRUE
KIFC2	6	0.88796	0.88804	0.999085	16425	0	0.021146	0.043766	0.947948	891	2	0.14749	0.043766	0.043766	6	0.056134	0.15288	2843	3	0.99539	0.99538	1	21519	0	-0.31437	0.15288	FALSE	0	-0.08344	FALSE	TRUE	FALSE	FALSE	TRUE	FALSE
SEC31A	6	0.46636	0.51769	0.996617	9492	1	0.018092	0.039024	0.945149	798	1	-0.093443	0.039024	0.039024	6	0.59599	0.72013	13150	1	0.060392	0.15764	1	3223	1	-0.061927	0.15764	FALSE	0	-0.077685	FALSE	FALSE	FALSE	TRUE	TRUE	TRUE
STMND1	6	0.085771	0.17783	0.996617	3282	2	0.10903	0.15931	0.999972	2984	1	-0.18359	0.15931	FALSE	6	0.0096898	0.037433	789	3	0.95874	0.95885	1	20607	0	-0.14009	0.037433	0.037433	0	-0.16184	FALSE	FALSE	FALSE	TRUE	TRUE	TRUE
KAT5	6	0.052031	0.11993	0.99165	2257	2	0.82753	0.82763	0.999972	16169	0	-0.36415	0.11993	FALSE	6	0.024534	0.077089	1536	3	0.82503	0.82746	1	17640	1	-0.33863	0.077089	FALSE	0	-0.35139	FALSE	FALSE	FALSE	TRUE	TRUE	TRUE
TNNI3	6	0.656	0.65828	0.99695	12164	1	0.019388	0.041021	0.945149	835	1	0.065868	0.041021	0.041021	6	0.057522	0.15608	2891	2	0.39778	0.54816	1	11345	2	0.024004	0.15608	FALSE	0	0.044936	FALSE	TRUE	TRUE	TRUE	TRUE	TRUE
APBA2	6	0.024182	0.063928	0.98246	1215	2	0.66522	0.66523	0.999972	12953	0	-0.029127	0.063928	FALSE	6	0.89132	0.89129	16380	0	0.047868	0.13323	1	2726	3	0.22014	0.13323	FALSE	0	0.0955065	FALSE	FALSE	TRUE	FALSE	TRUE	FALSE
MEX3B	6	0.053093	0.12197	0.99165	2295	1	0.7398	0.74016	0.999972	14406	0	-0.25404	0.12197	FALSE	6	0.31379	0.49199	9051	2	0.024538	0.07531	0.969902	1621	2	-0.041629	0.07531	FALSE	0	-0.147834	FALSE	FALSE	FALSE	TRUE	TRUE	TRUE
IL11	6	0.015324	0.045447	0.972	868	3	0.83432	0.83442	0.999972	16306	0	-0.70158	0.045447	0.045447	6	0.055755	0.15201	2825	4	0.81289	0.81744	1	17410	1	-0.21252	0.15201	FALSE	0	-0.45705	FALSE	FALSE	FALSE	TRUE	TRUE	TRUE
ECHDC2	6	0.10444	0.19943	0.996617	3640	1	0.076483	0.12904	0.999972	2430	2	0.057944	0.12904	FALSE	6	0.021138	0.068451	1379	2	0.091714	0.20773	1	4261	1	0.049932	0.068451	FALSE	0	0.053938	FALSE	TRUE	TRUE	TRUE	TRUE	TRUE
HIF1A	6	0.033312	0.082686	0.98246	1562	3	0.7653	0.76563	0.999972	14935	0	-0.45017	0.082686	FALSE	6	0.039877	0.115	2180	4	0.893	0.89296	1	19130	0	-0.1878	0.115	FALSE	0	-0.318985	FALSE	FALSE	FALSE	TRUE	TRUE	TRUE
ZBTB7A	6	0.11187	0.20803	0.996617	3800	2	0.1143	0.16314	0.999972	3050	1	-0.0814	0.16314	FALSE	6	0.065841	0.17477	3241	3	0.009332	0.034607	0.894938	807	3	0.096592	0.034607	0.034607	0	0.007596	FALSE	FALSE	TRUE	FALSE	TRUE	FALSE
VPS36	6	0.10043	0.19482	0.996617	3559	1	0.56801	0.56796	0.999972	10955	0	-0.29001	0.19482	FALSE	6	0.00057113	0.0029924	100	6	0.99932	0.9993	1	21664	0	-0.63173	0.0029924	0.0029924	0	-0.46087	FALSE	FALSE	FALSE	TRUE	TRUE	TRUE
SRSF1	6	0.0030852	0.011283	0.853827	242	4	0.019495	0.041192	0.945149	840	2	-0.91437	0.011283	0.011283	6	0.43672	0.59136	10826	1	0.078325	0.18658	1	3804	2	0.02761	0.18658	FALSE	0	-0.44338	FALSE	FALSE	TRUE	FALSE	TRUE	FALSE
AURKC	6	0.62223	0.62921	0.996617	11621	1	0.029003	0.056109	0.958464	1125	1	0.19569	0.056109	FALSE	6	0.97749	0.97744	18047	0	0.051495	0.14183	1	2882	4	0.19739	0.14183	FALSE	0	0.19654	FALSE	TRUE	TRUE	TRUE	TRUE	TRUE
MOB4	2	0.004588	0.0088713	0.832131	336	2	0.99541	0.9954	0.999972	19539	0	-1.0651	0.0088713	0.0088713	2	0.1371	0.18908	5277	1	0.48631	0.48634	1	12966	0	-0.27337	0.18908	FALSE	0	-0.669235	FALSE	FALSE	FALSE	TRUE	TRUE	TRUE
ACTL10	6	0.071318	0.15697	0.996617	2906	3	0.79658	0.79693	0.999972	15545	0	-0.58708	0.15697	FALSE	6	0.010703	0.040995	862	5	0.55837	0.67866	1	14024	1	-0.25222	0.040995	0.040995	0	-0.41965	FALSE	FALSE	FALSE	TRUE	TRUE	TRUE
COMT	6	0.1878	0.29595	0.996617	5388	2	0.031995	0.060811	0.962124	1208	1	-0.12084	0.060811	FALSE	6	0.24864	0.43818	8043	2	0.04956	0.13723	1	2795	1	-0.14005	0.13723	FALSE	0	-0.130445	FALSE	FALSE	FALSE	TRUE	TRUE	TRUE
SLC52A3	6	0.060532	0.13639	0.993161	2559	3	0.80581	0.80599	0.999972	15721	0	-0.47687	0.13639	FALSE	6	0.99252	0.99247	18378	0	0.019325	0.061652	0.949702	1361	4	0.31457	0.061652	FALSE	0	-0.08115	FALSE	FALSE	TRUE	FALSE	TRUE	FALSE
C1orf173	6	0.22912	0.34385	0.996617	6241	2	0.13111	0.1752	0.999972	3289	1	-0.49109	0.1752	FALSE	6	0.0057637	0.02316	504	4	0.15206	0.30011	1	6116	1	-0.46246	0.02316	0.02316	0	-0.476775	FALSE	FALSE	FALSE	TRUE	TRUE	TRUE
OR51B4	6	0.020851	0.056981	0.98246	1081	2	0.59071	0.59082	0.999972	11436	0	-0.484	0.056981	FALSE	6	0.97409	0.97399	17967	0	0.051337	0.14145	1	2876	4	0.15541	0.14145	FALSE	0	-0.164295	FALSE	FALSE	TRUE	FALSE	TRUE	FALSE
TRAFD1	6	0.010454	0.034064	0.972	650	1	0.26871	0.28181	0.999972	5328	1	-0.27404	0.034064	0.034064	6	0.77413	0.80075	14703	1	0.064616	0.16447	1	3349	3	0.15611	0.16447	FALSE	0	-0.058965	FALSE	FALSE	TRUE	FALSE	TRUE	FALSE
MXRA7	4	0.045778	0.089109	0.98246	2050	1	0.25632	0.25704	0.999972	5140	1	0.013201	0.089109	FALSE	6	0.8703	0.87075	15999	1	0.038061	0.10958	1	2262	3	0.23822	0.10958	FALSE	0	0.125711	FALSE	TRUE	TRUE	TRUE	TRUE	TRUE
SUB1	5	0.029758	0.072637	0.98246	1427	3	0.46087	0.46141	0.999972	8869	0	-0.66508	0.072637	FALSE	6	0.21566	0.39391	7242	3	0.04488	0.12614	1	2586	1	-0.13378	0.12614	FALSE	0	-0.39943	FALSE	FALSE	FALSE	TRUE	TRUE	TRUE
THRA	6	0.65968	0.66162	0.99695	12228	1	0.059362	0.10282	0.994372	1993	1	0.0099672	0.10282	FALSE	6	0.56335	0.70062	12803	1	0.032666	0.096048	1	2004	4	0.19885	0.096048	FALSE	0	0.104409	FALSE	TRUE	TRUE	TRUE	TRUE	TRUE
CLSPN	6	0.046788	0.10948	0.985173	2086	1	0.15545	0.19308	0.999972	3614	1	0.072398	0.10948	FALSE	6	0.029498	0.08953	1745	2	0.41157	0.5605	1	11591	1	-0.024417	0.08953	FALSE	0	0.0239905	FALSE	TRUE	FALSE	FALSE	TRUE	FALSE
ZNF766	6	0.69066	0.6908	0.99695	12781	1	0.015397	0.034794	0.945149	711	2	0.42243	0.034794	0.034794	6	0.77422	0.8008	14705	1	0.064724	0.16464	1	3353	1	0.053866	0.16464	FALSE	0	0.238148	FALSE	TRUE	TRUE	TRUE	TRUE	TRUE
LHX4	6	0.10194	0.1965	0.996617	3589	1	0.29349	0.3028	0.999972	5737	1	0.0029011	0.1965	FALSE	6	0.00058668	0.0030754	105	4	0.54101	0.6719	1	13873	1	-0.51794	0.0030754	0.0030754	0	-0.257519	FALSE	TRUE	FALSE	FALSE	TRUE	FALSE
TMEM45A	6	0.82049	0.82068	0.998583	15165	0	0.08442	0.14096	0.999972	2628	2	0.36438	0.14096	FALSE	6	0.017356	0.05863	1188	4	0.82645	0.82864	1	17662	1	-0.29671	0.05863	FALSE	0	0.033835	FALSE	TRUE	FALSE	FALSE	TRUE	FALSE
AGAP9	1	0.032015	0.03194	0.972	1501	1	0.96799	0.96819	0.999972	18970	0	-1.4281	0.03194	0.03194	2	0.13949	0.19088	5343	1	0.12232	0.16772	1	5187	1	0.035151	0.16772	FALSE	0	-0.696474	FALSE	FALSE	TRUE	FALSE	TRUE	FALSE
DIP2A	6	0.030636	0.077236	0.98246	1457	2	0.81734	0.81745	0.999972	15958	0	-0.20568	0.077236	FALSE	6	0.042992	0.12244	2303	2	0.65165	0.71903	1	15071	1	8.6061e-05	0.12244	FALSE	0	-0.102797	FALSE	FALSE	TRUE	FALSE	TRUE	FALSE
LAS1L	6	0.5754	0.59219	0.996617	10914	1	0.061758	0.10653	0.997594	2056	2	0.70335	0.10653	FALSE	6	0.03096	0.093184	1808	4	0.10155	0.22318	1	4568	1	-0.30843	0.093184	FALSE	0	0.19746	FALSE	TRUE	FALSE	FALSE	TRUE	FALSE
ZCCHC2	6	0.20231	0.31277	0.996617	5699	2	0.034607	0.064872	0.966256	1284	1	0.30485	0.064872	FALSE	6	0.048356	0.13499	2547	3	0.2312	0.40447	1	8293	1	-0.25249	0.13499	FALSE	0	0.02618	FALSE	TRUE	FALSE	FALSE	TRUE	FALSE
PKHD1L1	6	0.048019	0.11191	0.986293	2130	3	0.42741	0.42753	0.999972	8232	0	-0.34636	0.11191	FALSE	6	0.028902	0.088076	1719	4	0.06667	0.1678	1	3430	2	-0.2655	0.088076	FALSE	0	-0.30593	FALSE	FALSE	FALSE	TRUE	TRUE	TRUE
MAPK3	6	0.047342	0.11056	0.985173	2106	3	0.8088	0.80889	0.999972	15785	0	-0.54195	0.11056	FALSE	6	0.31226	0.49075	9026	2	0.030086	0.089508	0.995932	1884	1	-0.020749	0.089508	FALSE	0	-0.28135	FALSE	FALSE	FALSE	TRUE	TRUE	TRUE
FRMPD4	6	0.094637	0.18802	0.996617	3441	2	0.98741	0.98748	0.999972	19375	0	-0.41818	0.18802	FALSE	6	0.0028362	0.012119	278	4	0.87603	0.87605	1	18746	0	-0.40522	0.012119	0.012119	0	-0.4117	FALSE	FALSE	FALSE	TRUE	TRUE	TRUE
MRPL49	6	0.35841	0.4559	0.996617	8302	1	0.050554	0.089373	0.991464	1738	2	0.27261	0.089373	FALSE	6	0.71031	0.76719	14037	1	0.038561	0.11081	1	2289	4	0.28613	0.11081	FALSE	0	0.27937	FALSE	TRUE	TRUE	TRUE	TRUE	TRUE
PIR	6	0.093533	0.18674	0.996617	3424	1	0.74653	0.74697	0.999972	14553	0	0.21671	0.18674	FALSE	6	0.03567	0.1049	2017	3	0.0032354	0.013448	0.767832	369	2	-0.1967	0.013448	0.013448	0	0.010005	FALSE	TRUE	FALSE	FALSE	TRUE	FALSE
DARS2	6	0.99434	0.99433	0.999967	18453	0	0.16053	0.19694	0.999972	3685	1	0.31808	0.19694	FALSE	6	0.68561	0.75585	13817	1	0.00066852	0.0032669	0.575076	119	3	0.40722	0.0032669	0.0032669	0	0.36265	FALSE	TRUE	TRUE	TRUE	TRUE	TRUE
C4orf45	6	0.71834	0.71873	0.99695	13287	0	0.078322	0.13176	0.999972	2474	2	-0.010552	0.13176	FALSE	6	0.98197	0.9819	18146	0	0.021913	0.068461	0.950504	1514	4	0.23357	0.068461	FALSE	0	0.111509	FALSE	FALSE	TRUE	FALSE	TRUE	FALSE
TWIST2	6	0.4282	0.4948	0.996617	9038	1	0.017299	0.037749	0.945149	768	2	-0.058887	0.037749	0.037749	6	0.12752	0.26958	5010	3	0.063345	0.16248	1	3313	3	-0.075771	0.16248	FALSE	0	-0.067329	FALSE	FALSE	FALSE	TRUE	TRUE	TRUE
AARD	6	0.9723	0.97242	0.999967	18028	0	0.0059151	0.016055	0.905255	342	3	0.54302	0.016055	0.016055	6	0.070257	0.18422	3436	3	0.53209	0.66856	1	13780	1	-0.18812	0.18422	FALSE	0	0.17745	FALSE	TRUE	FALSE	FALSE	TRUE	FALSE
TMC3	6	0.051986	0.11986	0.99165	2256	3	0.87798	0.87804	0.999972	17206	0	-0.43944	0.11986	FALSE	6	0.025854	0.080421	1583	4	0.7934	0.80243	1	17050	1	-0.37636	0.080421	FALSE	0	-0.4079	FALSE	FALSE	FALSE	TRUE	TRUE	TRUE
ALG14	6	0.18094	0.28803	0.996617	5236	2	0.00028264	0.0010977	0.573886	33	3	0.60854	0.0010977	0.0010977	6	0.68502	0.75559	13811	1	0.086325	0.19922	1	4063	3	0.17549	0.19922	FALSE	0	0.392015	FALSE	TRUE	TRUE	TRUE	TRUE	TRUE
CCDC124	6	0.0025229	0.0094479	0.848344	208	2	0.3985	0.39883	0.999972	7636	1	-0.39691	0.0094479	0.0094479	6	0.13238	0.27669	5147	2	0.081184	0.19106	1	3884	1	-0.066008	0.19106	FALSE	0	-0.231459	FALSE	FALSE	FALSE	TRUE	TRUE	TRUE
GPR115	6	0.83683	0.83691	0.998583	15463	0	0.04243	0.076946	0.986834	1500	2	0.42485	0.076946	FALSE	6	0.82187	0.83147	15321	1	0.043812	0.12358	1	2533	2	0.16544	0.12358	FALSE	0	0.295145	FALSE	TRUE	TRUE	TRUE	TRUE	TRUE
KCNS2	6	0.8296	0.82966	0.998583	15324	0	0.024309	0.048738	0.947948	981	2	0.21809	0.048738	0.048738	6	0.12229	0.26206	4870	3	0.056904	0.15199	1	3103	1	-0.13636	0.15199	FALSE	0	0.040865	FALSE	TRUE	FALSE	FALSE	TRUE	FALSE
ZFPM2	6	0.22864	0.34329	0.996617	6230	2	0.084299	0.14077	0.999972	2625	1	-0.23163	0.14077	FALSE	6	0.017892	0.06004	1218	4	0.73905	0.76599	1	16211	1	-0.31363	0.06004	FALSE	0	-0.27263	FALSE	FALSE	FALSE	TRUE	TRUE	TRUE
OR13A1	6	0.10147	0.19597	0.996617	3580	2	0.8774	0.87746	0.999972	17191	0	-0.19663	0.19597	FALSE	6	0.43031	0.5861	10711	1	0.0010629	0.0048857	0.627248	165	5	0.29455	0.0048857	0.0048857	0	0.04896	FALSE	FALSE	TRUE	FALSE	TRUE	FALSE
USP17L8	6	0.095047	0.18857	0.996617	3450	2	0.72789	0.72819	0.999972	14165	0	-0.091257	0.18857	FALSE	6	0.00292	0.012422	288	5	0.93528	0.93535	1	20073	0	-0.45653	0.012422	0.012422	0	-0.273894	FALSE	FALSE	FALSE	TRUE	TRUE	TRUE
SMG1	2	0.46637	0.46662	0.996617	9493	0	0.19087	0.19055	0.999972	4123	0	0.16997	0.19055	FALSE	6	0.38581	0.54955	10055	2	0.0024843	0.010557	0.767832	291	2	-0.067301	0.010557	0.010557	0	0.0513345	FALSE	TRUE	FALSE	FALSE	TRUE	FALSE
PPIB	6	0.069683	0.1538	0.996617	2858	1	0.30092	0.30918	0.999972	5873	1	0.0059592	0.1538	FALSE	6	0.60552	0.72359	13229	1	0.013965	0.047372	0.908786	1094	4	0.27364	0.047372	0.047372	0	0.1398	FALSE	TRUE	TRUE	TRUE	TRUE	TRUE
PAFAH1B1	3	0.04353	0.078493	0.98246	1966	2	0.96013	0.96039	0.999972	18827	0	-0.72205	0.078493	FALSE	4	0.17811	0.29314	6292	2	0.052698	0.1227	1	2940	1	-0.18584	0.1227	FALSE	0	-0.453945	FALSE	FALSE	FALSE	TRUE	TRUE	TRUE
AHSA2	6	0.64785	0.65102	0.99695	12025	1	0.011706	0.029049	0.931774	593	2	-0.085348	0.029049	0.029049	6	0.54794	0.68679	12566	2	0.069455	0.17228	1	3515	3	0.39393	0.17228	FALSE	0	0.154291	FALSE	FALSE	TRUE	FALSE	TRUE	FALSE
PIP5K1B	6	0.019857	0.054931	0.98246	1037	3	0.5888	0.58892	0.999972	11399	0	-0.48973	0.054931	FALSE	6	0.053341	0.14646	2741	4	0.060498	0.15783	1	3227	2	-0.22425	0.14646	FALSE	0	-0.35699	FALSE	FALSE	FALSE	TRUE	TRUE	TRUE
ADAMTS17	6	0.90383	0.90399	0.999085	16736	0	0.016621	0.036705	0.945149	750	2	0.14742	0.036705	0.036705	6	0.69765	0.76123	13929	1	0.064756	0.16469	1	3355	3	0.25468	0.16469	FALSE	0	0.20105	FALSE	TRUE	TRUE	TRUE	TRUE	TRUE
INHA	6	0.57545	0.59223	0.996617	10916	1	0.015876	0.035556	0.945149	722	2	0.26924	0.035556	0.035556	6	0.86615	0.86696	15931	1	0.065484	0.16589	1	3387	2	0.054366	0.16589	FALSE	0	0.161803	FALSE	TRUE	TRUE	TRUE	TRUE	TRUE
CCDC159	6	0.043429	0.10292	0.984513	1963	3	0.36245	0.36432	0.999972	6955	1	-0.32056	0.10292	FALSE	6	0.99985	0.99984	18576	0	0.00015146	0.0008239	0.343452	46	6	0.33068	0.0008239	0.0008239	0	0.00506	FALSE	FALSE	TRUE	FALSE	TRUE	FALSE
TRIM6-TRIM34	5	0.02315	0.058215	0.98246	1174	2	0.54262	0.54305	0.999972	10450	0	-0.42846	0.058215	FALSE	5	0.059024	0.14327	2955	3	0.96833	0.96848	1	20818	0	-0.24294	0.14327	FALSE	0	-0.3357	FALSE	FALSE	FALSE	TRUE	TRUE	TRUE
ATCAY	6	0.013362	0.041345	0.972	789	3	0.98177	0.98199	0.999972	19246	0	-0.56001	0.041345	0.041345	6	0.093475	0.21941	4090	2	0.061965	0.16021	1	3273	2	0.022075	0.16021	FALSE	0	-0.268968	FALSE	FALSE	TRUE	FALSE	TRUE	FALSE
ATP5SL	6	0.024516	0.06463	0.98246	1231	2	0.74957	0.74993	0.999972	14618	0	-0.32815	0.06463	FALSE	6	0.169	0.32902	6046	3	0.049464	0.13701	1	2793	1	-0.13154	0.13701	FALSE	0	-0.229845	FALSE	FALSE	FALSE	TRUE	TRUE	TRUE
PDZD3	6	0.012438	0.039377	0.972	746	2	0.79007	0.79045	0.999972	15430	0	-0.31263	0.039377	0.039377	6	0.31127	0.49	9012	2	0.06325	0.16233	1	3311	1	-0.10148	0.16233	FALSE	0	-0.207055	FALSE	FALSE	FALSE	TRUE	TRUE	TRUE
CCDC113	6	0.89894	0.89908	0.999085	16638	0	0.024941	0.04972	0.947948	1007	2	-0.030684	0.04972	0.04972	6	0.055803	0.15212	2830	2	0.40177	0.55173	1	11423	2	-0.14093	0.15212	FALSE	0	-0.085807	FALSE	FALSE	FALSE	TRUE	TRUE	TRUE
OIP5	6	0.052979	0.12175	0.99165	2290	2	0.0075733	0.020263	0.909174	423	2	0.10454	0.020263	0.020263	6	0.068955	0.18163	3392	2	0.65063	0.71854	1	15059	1	0.029434	0.18163	FALSE	0	0.066987	FALSE	TRUE	TRUE	TRUE	TRUE	TRUE
37681	6	0.41944	0.48971	0.996617	8944	1	0.15206	0.19059	0.999972	3568	1	-0.1414	0.19059	FALSE	6	0.70346	0.76393	13980	1	0.0026756	0.011312	0.767832	312	5	0.28188	0.011312	0.011312	0	0.07024	FALSE	FALSE	TRUE	FALSE	TRUE	FALSE
NR5A1	6	0.043126	0.1023	0.984513	1947	3	0.59034	0.59044	0.999972	11427	0	-0.475	0.1023	FALSE	6	0.03368	0.099931	1923	2	0.17256	0.33044	1	6730	1	-0.093938	0.099931	FALSE	0	-0.284469	FALSE	FALSE	FALSE	TRUE	TRUE	TRUE
GADD45GIP1	6	0.65872	0.66075	0.99695	12211	1	0.0091573	0.024247	0.924658	505	3	0.59046	0.024247	0.024247	6	0.96957	0.96956	17856	0	0.073008	0.17803	1	3637	3	0.11934	0.17803	FALSE	0	0.3549	FALSE	TRUE	TRUE	TRUE	TRUE	TRUE
ADAT1	6	0.028974	0.073845	0.98246	1398	3	0.97161	0.97176	0.999972	19053	0	-0.62009	0.073845	FALSE	6	0.045556	0.12844	2421	2	0.075839	0.18267	1	3725	3	0.0032336	0.12844	FALSE	0	-0.308428	FALSE	FALSE	TRUE	FALSE	TRUE	FALSE
PLXNB2	6	0.61592	0.62396	0.996617	11518	1	0.16446	0.19994	0.999972	3735	1	0.056148	0.19994	FALSE	6	0.24875	0.43833	8046	2	0.00045787	0.0023937	0.509173	101	4	0.43287	0.0023937	0.0023937	0	0.244509	FALSE	TRUE	TRUE	TRUE	TRUE	TRUE
BZW1	6	0.14549	0.24707	0.996617	4514	1	0.08547	0.14256	0.999972	2657	1	0.23165	0.14256	FALSE	6	0.041464	0.11879	2238	3	0.018618	0.059779	0.945361	1333	1	-0.1295	0.059779	FALSE	0	0.051075	FALSE	TRUE	FALSE	FALSE	TRUE	FALSE
ANKRD49	6	0.28829	0.41326	0.996617	7499	2	0.024769	0.049473	0.947948	999	1	0.62332	0.049473	0.049473	6	0.056195	0.15303	2847	3	0.85187	0.85196	1	18176	1	-0.3225	0.15303	FALSE	0	0.15041	FALSE	TRUE	FALSE	FALSE	TRUE	FALSE
GMDS	6	0.065493	0.14581	0.996617	2716	1	0.54777	0.5477	0.999972	10551	0	-0.10755	0.14581	FALSE	6	0.25258	0.44345	8148	1	0.017477	0.056721	0.936396	1279	3	0.18528	0.056721	FALSE	0	0.038865	FALSE	FALSE	TRUE	FALSE	TRUE	FALSE
TAB1	6	0.027098	0.069941	0.98246	1327	3	0.15492	0.19272	0.999972	3607	1	-0.57848	0.069941	FALSE	6	0.047343	0.1326	2505	2	0.58239	0.68821	1	14286	1	-8.0741e-05	0.1326	FALSE	0	-0.28928	FALSE	FALSE	FALSE	TRUE	TRUE	TRUE
LRPPRC	6	0.071179	0.15673	0.996617	2899	1	0.64321	0.64315	0.999972	12515	0	-0.067118	0.15673	FALSE	6	0.98821	0.98816	18286	0	0.013442	0.045923	0.907672	1055	4	0.28223	0.045923	0.045923	0	0.107556	FALSE	FALSE	TRUE	FALSE	TRUE	FALSE
ARHGAP19	6	0.022182	0.059769	0.98246	1143	2	0.03393	0.063822	0.962124	1267	2	0.10458	0.059769	FALSE	6	0.91969	0.91978	16904	0	0.051936	0.14292	1	2907	4	0.16573	0.14292	FALSE	0	0.135155	FALSE	TRUE	TRUE	TRUE	TRUE	TRUE
PEX14	6	0.036601	0.089327	0.98246	1700	2	0.2155	0.23864	0.999972	4498	1	-0.3564	0.089327	FALSE	6	0.97885	0.97878	18076	0	0.039638	0.11343	1	2337	2	0.083592	0.11343	FALSE	0	-0.136404	FALSE	FALSE	TRUE	FALSE	TRUE	FALSE
BDKRB1	6	0.0078965	0.026345	0.95025	520	3	0.86144	0.86143	0.999972	16868	0	-0.38094	0.026345	0.026345	6	0.066623	0.17647	3274	2	0.33967	0.49691	1	10272	2	0.015553	0.17647	FALSE	0	-0.182694	FALSE	FALSE	TRUE	FALSE	TRUE	FALSE
PCSK6	6	0.069772	0.15396	0.996617	2862	2	0.2632	0.27719	0.999972	5244	1	-0.49697	0.15396	FALSE	6	0.013674	0.049013	999	2	0.88444	0.88434	1	18940	0	0.075899	0.049013	0.049013	0	-0.210536	FALSE	FALSE	TRUE	FALSE	TRUE	FALSE
DIDO1	6	0.064479	0.14391	0.996617	2689	3	0.91726	0.91744	0.999972	18004	0	-0.44698	0.14391	FALSE	6	0.017526	0.059069	1195	4	0.15	0.29698	1	6052	1	-0.42423	0.059069	FALSE	0	-0.435605	FALSE	FALSE	FALSE	TRUE	TRUE	TRUE
AMPD3	6	0.10514	0.20021	0.996617	3653	2	0.68477	0.68483	0.999972	13334	0	0.094978	0.20021	FALSE	6	0.00053426	0.0028039	95	4	0.011425	0.040404	0.906756	934	2	-0.41259	0.0028039	0.0028039	0	-0.158806	FALSE	TRUE	FALSE	FALSE	TRUE	FALSE
RRAGB	6	0.81136	0.81144	0.998583	14988	0	0.051677	0.091166	0.992208	1767	1	-0.11907	0.091166	FALSE	6	0.53421	0.67465	12357	2	0.039063	0.11203	1	2313	2	0.073778	0.11203	FALSE	0	-0.022646	FALSE	FALSE	TRUE	FALSE	TRUE	FALSE
ARHGEF10L	6	0.037838	0.091802	0.98246	1744	2	0.77529	0.77568	0.999972	15149	0	-0.4279	0.091802	FALSE	6	0.038431	0.11156	2125	1	0.28322	0.44836	1	9252	1	-0.032596	0.11156	FALSE	0	-0.230248	FALSE	FALSE	FALSE	TRUE	TRUE	TRUE
BCR	5	0.39149	0.438	0.996617	8662	1	0.045501	0.080105	0.991464	1577	1	0.54553	0.080105	FALSE	6	0.77564	0.80164	14722	1	0.043681	0.12329	1	2527	3	0.12762	0.12329	FALSE	0	0.336575	FALSE	TRUE	TRUE	TRUE	TRUE	TRUE
FAM150B	6	0.70535	0.70567	0.99695	13044	0	0.11648	0.1647	0.999972	3085	1	0.053466	0.1647	FALSE	6	0.010062	0.038754	811	4	0.023701	0.073127	0.962672	1591	1	-0.28943	0.038754	0.038754	0	-0.117982	FALSE	TRUE	FALSE	FALSE	TRUE	FALSE
TMEM120A	6	0.89357	0.89375	0.999085	16532	0	0.16314	0.19892	0.999972	3714	1	0.0090708	0.19892	FALSE	6	0.00095946	0.0046991	133	5	0.99816	0.99814	1	21618	0	-0.40369	0.0046991	0.0046991	0	-0.19731	FALSE	TRUE	FALSE	FALSE	TRUE	FALSE
NUBP1	6	0.0070051	0.023595	0.942269	460	2	0.85869	0.85873	0.999972	16800	0	-0.31201	0.023595	0.023595	6	0.068253	0.18007	3358	2	0.49219	0.63386	1	13078	1	-0.13378	0.18007	FALSE	0	-0.222895	FALSE	FALSE	FALSE	TRUE	TRUE	TRUE
PPIL1	6	0.93475	0.93491	0.999336	17332	0	0.041296	0.075217	0.983348	1470	1	0.044505	0.075217	FALSE	6	0.045605	0.12854	2423	2	0.81111	0.816	1	17375	1	-0.092647	0.12854	FALSE	0	-0.024071	FALSE	TRUE	FALSE	FALSE	TRUE	FALSE
SLC6A1	6	0.71322	0.71359	0.99695	13179	0	0.11202	0.16146	0.999972	3022	1	0.22879	0.16146	FALSE	6	0.67279	0.75033	13724	1	0.012148	0.042346	0.907348	967	4	0.33509	0.042346	0.042346	0	0.28194	FALSE	TRUE	TRUE	TRUE	TRUE	TRUE
OPN4	6	0.93407	0.93423	0.999336	17320	0	0.081182	0.136	0.999972	2548	2	0.35344	0.136	FALSE	6	0.65456	0.74263	13600	1	0.021656	0.067808	0.950006	1504	3	0.16235	0.067808	FALSE	0	0.257895	FALSE	TRUE	TRUE	TRUE	TRUE	TRUE
ACMSD	6	0.092016	0.18502	0.996617	3402	1	0.6895	0.68956	0.999972	13427	0	0.025859	0.18502	FALSE	6	0.0045881	0.018795	410	3	0.15458	0.30387	1	6187	3	-0.0084728	0.018795	0.018795	0	0.0086931	FALSE	TRUE	FALSE	FALSE	TRUE	FALSE
IPO7	5	0.27862	0.36731	0.996617	7293	1	0.0075388	0.018216	0.909174	420	2	0.24968	0.018216	0.018216	6	0.099196	0.22801	4251	3	0.077793	0.18576	1	3785	2	-0.17928	0.18576	FALSE	0	0.0352	FALSE	TRUE	FALSE	FALSE	TRUE	FALSE
STX17	5	0.67626	0.67663	0.99695	12511	0	0.14379	0.16818	0.999972	3459	1	0.24591	0.16818	FALSE	6	0.0092334	0.035797	755	1	0.78552	0.7967	1	16921	1	-0.063465	0.035797	0.035797	0	0.0912225	FALSE	TRUE	FALSE	FALSE	TRUE	FALSE
BDP1	6	0.93109	0.93125	0.999336	17266	0	0.10254	0.15473	0.999972	2882	1	0.091358	0.15473	FALSE	6	0.013803	0.049352	1003	4	0.71069	0.7495	1	15808	1	-0.33865	0.049352	0.049352	0	-0.123646	FALSE	TRUE	FALSE	FALSE	TRUE	FALSE
OR1J1	6	0.28042	0.40406	0.996617	7324	1	0.0022185	0.006638	0.776727	167	1	-0.29081	0.006638	0.006638	6	0.078935	0.19748	3675	3	0.52726	0.6667	1	13733	1	-0.091242	0.19748	FALSE	0	-0.191026	FALSE	FALSE	FALSE	TRUE	TRUE	TRUE
SNCA	6	0.001729	0.0068259	0.783462	158	3	0.26481	0.27854	0.999972	5270	1	-0.86284	0.0068259	0.0068259	6	0.078931	0.19748	3674	3	0.71215	0.75034	1	15832	1	-0.15834	0.19748	FALSE	0	-0.51059	FALSE	FALSE	FALSE	TRUE	TRUE	TRUE
NANOS2	6	0.12139	0.21903	0.996617	3987	2	0.10963	0.15976	0.999972	2989	1	0.077844	0.15976	FALSE	6	0.38202	0.54648	10005	2	0.012958	0.044624	0.907348	1026	2	-0.038678	0.044624	0.044624	0	0.019583	FALSE	TRUE	FALSE	FALSE	TRUE	FALSE
CAPN12	6	0.016958	0.048844	0.979546	933	1	0.14043	0.18201	0.999972	3414	1	0.054935	0.048844	0.048844	6	0.057313	0.15559	2879	4	0.47137	0.61479	1	12697	2	-0.24522	0.15559	FALSE	0	-0.0951425	FALSE	TRUE	FALSE	FALSE	TRUE	FALSE
DOCK1	6	0.66348	0.66502	0.99695	12298	1	0.062221	0.10723	0.997594	2070	2	0.24829	0.10723	FALSE	6	0.2329	0.41715	7676	1	0.03311	0.097222	1	2025	4	0.22766	0.097222	FALSE	0	0.237975	FALSE	TRUE	TRUE	TRUE	TRUE	TRUE
WDR93	6	0.069623	0.15368	0.996617	2856	3	0.020412	0.042625	0.946045	872	1	-0.41101	0.042625	0.042625	6	0.41289	0.57178	10452	1	0.062964	0.16183	1	3303	1	-0.074613	0.16183	FALSE	0	-0.242811	FALSE	FALSE	FALSE	TRUE	TRUE	TRUE
WBP5	6	0.071856	0.15798	0.996617	2926	2	0.63341	0.63335	0.999972	12291	0	-0.21784	0.15798	FALSE	6	0.012768	0.046553	957	1	0.39081	0.542	1	11232	2	0.1036	0.046553	0.046553	0	-0.05712	FALSE	FALSE	TRUE	FALSE	TRUE	FALSE
SLC22A23	6	0.04742	0.11072	0.985173	2109	3	0.98802	0.98809	0.999972	19389	0	-0.46491	0.11072	FALSE	6	0.80545	0.82018	15110	1	0.031896	0.094109	0.999455	1968	1	0.017475	0.094109	FALSE	0	-0.223717	FALSE	FALSE	TRUE	FALSE	TRUE	FALSE
ALDH3B2	6	0.074319	0.16263	0.996617	3003	2	0.59411	0.59416	0.999972	11497	0	-0.26695	0.16263	FALSE	6	0.50517	0.64935	11877	2	0.012123	0.04228	0.907348	965	4	0.29604	0.04228	0.04228	0	0.014545	FALSE	FALSE	TRUE	FALSE	TRUE	FALSE
ROBO3	6	0.49621	0.53652	0.996617	9846	1	0.1646	0.20003	0.999972	3737	1	0.097083	0.20003	FALSE	6	0.0010295	0.0049756	141	3	0.23131	0.40456	1	8295	2	-0.24851	0.0049756	0.0049756	0	-0.0757135	FALSE	TRUE	FALSE	FALSE	TRUE	FALSE
AKR7A2	6	0.10865	0.20423	0.996617	3741	2	0.87132	0.87137	0.999972	17064	0	0.13997	0.20423	FALSE	6	0.99985	0.99983	18574	0	0.00015265	0.00083166	0.343452	47	6	0.35545	0.00083166	0.00083166	0	0.24771	FALSE	TRUE	TRUE	TRUE	TRUE	TRUE
GFER	6	0.48357	0.52844	0.996617	9703	1	0.008441	0.022443	0.918104	464	1	0.30499	0.022443	0.022443	6	0.073395	0.18902	3535	3	0.075884	0.18274	1	3728	3	0.051345	0.18274	FALSE	0	0.178167	FALSE	TRUE	TRUE	TRUE	TRUE	TRUE
ZNF514	6	0.043304	0.10265	0.984513	1956	2	0.053197	0.093446	0.992208	1813	1	0.12519	0.093446	FALSE	6	0.56176	0.69921	12770	1	0.038965	0.11178	1	2308	2	0.040768	0.11178	FALSE	0	0.082979	FALSE	TRUE	TRUE	TRUE	TRUE	TRUE
MRPL22	6	0.82124	0.82141	0.998583	15178	0	0.0061237	0.01657	0.906453	352	2	0.38422	0.01657	0.01657	6	0.85263	0.85522	15726	1	0.079677	0.18869	1	3847	3	0.13891	0.18869	FALSE	0	0.261565	FALSE	TRUE	TRUE	TRUE	TRUE	TRUE
ZNF639	6	0.0027614	0.010231	0.848344	226	2	0.80535	0.80552	0.999972	15712	0	-0.067282	0.010231	0.010231	6	0.44588	0.59908	10961	1	0.083746	0.19517	1	3967	3	0.117	0.19517	FALSE	0	0.024859	FALSE	FALSE	TRUE	FALSE	TRUE	FALSE
ELF2	6	0.088824	0.18135	0.996617	3334	2	0.80482	0.80501	0.999972	15698	0	-0.45268	0.18135	FALSE	6	0.0060386	0.024206	524	2	0.21832	0.39374	1	8070	2	0.023117	0.024206	0.024206	0	-0.214782	FALSE	FALSE	TRUE	FALSE	TRUE	FALSE
GMEB2	6	0.061578	0.13839	0.99409	2594	3	0.98115	0.98136	0.999972	19232	0	-0.43939	0.13839	FALSE	6	0.020685	0.067273	1348	2	0.89678	0.89676	1	19212	0	-0.088161	0.067273	FALSE	0	-0.263775	FALSE	FALSE	FALSE	TRUE	TRUE	TRUE
TMEM196	6	0.39717	0.47708	0.996617	8716	1	0.047999	0.0854	0.991464	1655	1	0.17631	0.0854	FALSE	6	0.69806	0.76141	13935	1	0.042516	0.12046	1	2473	3	0.17589	0.12046	FALSE	0	0.1761	FALSE	TRUE	TRUE	TRUE	TRUE	TRUE
TMEM258	6	0.33171	0.44202	0.996617	8039	1	0.06482	0.11119	0.999972	2132	1	-0.26192	0.11119	FALSE	6	0.95275	0.95276	17546	0	0.032129	0.094709	1	1975	4	0.35504	0.094709	FALSE	0	0.04656	FALSE	FALSE	TRUE	FALSE	TRUE	FALSE
TIMM10	6	0.85367	0.85365	0.999001	15777	0	0.13384	0.17718	0.999972	3321	1	0.39993	0.17718	FALSE	6	0.47372	0.62253	11382	2	0.0072957	0.028757	0.872399	683	4	0.45549	0.028757	0.028757	0	0.42771	FALSE	TRUE	TRUE	TRUE	TRUE	TRUE
CAND2	5	0.09736	0.17303	0.996617	3502	2	0.66398	0.66437	0.999972	12923	0	-0.22475	0.17303	FALSE	5	0.6187	0.68184	13331	1	0.0099113	0.032956	0.890568	842	4	0.37997	0.032956	0.032956	0	0.07761	FALSE	FALSE	TRUE	FALSE	TRUE	FALSE
GUK1	6	0.45561	0.51115	0.996617	9367	1	0.16365	0.19933	0.999972	3723	1	0.23849	0.19933	FALSE	6	0.98964	0.9896	18313	0	0.001562	0.0068776	0.694	208	5	0.34476	0.0068776	0.0068776	0	0.291625	FALSE	TRUE	TRUE	TRUE	TRUE	TRUE
GIMAP5	6	0.017337	0.049643	0.979805	952	3	0.88408	0.88417	0.999972	17335	0	-0.5606	0.049643	0.049643	6	0.057751	0.15661	2898	4	0.97303	0.97297	1	20931	0	-0.18697	0.15661	FALSE	0	-0.373785	FALSE	FALSE	FALSE	TRUE	TRUE	TRUE
CCP110	6	0.02425	0.064055	0.98246	1218	2	0.32849	0.33347	0.999972	6373	1	-0.50126	0.064055	FALSE	6	0.84776	0.85128	15660	1	0.051672	0.14226	1	2894	3	0.23837	0.14226	FALSE	0	-0.131445	FALSE	FALSE	TRUE	FALSE	TRUE	FALSE
SETBP1	6	0.13534	0.23526	0.996617	4285	1	0.077015	0.12985	0.999972	2439	2	-0.089358	0.12985	FALSE	6	0.024341	0.076592	1526	3	0.98263	0.98258	1	21166	0	-0.23378	0.076592	FALSE	0	-0.161569	FALSE	FALSE	FALSE	TRUE	TRUE	TRUE
UBXN8	6	0.23711	0.35308	0.996617	6410	1	0.024071	0.048365	0.947948	973	1	-0.34707	0.048365	0.048365	6	0.83905	0.8443	15532	1	0.060695	0.15818	1	3233	3	0.20266	0.15818	FALSE	0	-0.072205	FALSE	FALSE	TRUE	FALSE	TRUE	FALSE
FGF21	6	0.42444	0.49266	0.996617	8995	1	0.062192	0.10719	0.997594	2069	2	0.51517	0.10719	FALSE	6	0.033464	0.099404	1914	4	0.81211	0.81681	1	17393	1	-0.24517	0.099404	FALSE	0	0.135	FALSE	TRUE	FALSE	FALSE	TRUE	FALSE
GALNT6	6	0.094924	0.18842	0.996617	3448	2	0.058203	0.10109	0.994372	1947	2	0.41992	0.10109	FALSE	6	0.74703	0.78561	14411	1	0.036426	0.10559	1	2188	2	-0.037566	0.10559	FALSE	0	0.191177	FALSE	TRUE	FALSE	FALSE	TRUE	FALSE
TMEM223	6	0.020951	0.05719	0.98246	1086	1	0.92159	0.92178	0.999972	18100	0	-0.13287	0.05719	FALSE	6	0.054658	0.14949	2781	4	0.4907	0.6325	1	13048	1	-0.24734	0.14949	FALSE	0	-0.190105	FALSE	FALSE	FALSE	TRUE	TRUE	TRUE
CRELD2	6	0.81572	0.81585	0.998583	15065	0	0.024984	0.049778	0.947948	1010	1	-0.2983	0.049778	0.049778	6	0.12703	0.26889	4996	3	0.059935	0.15691	1	3207	2	-0.060975	0.15691	FALSE	0	-0.179638	FALSE	FALSE	FALSE	TRUE	TRUE	TRUE
ASB14	6	0.010095	0.033047	0.972	635	4	0.54056	0.54044	0.999972	10414	0	-0.67496	0.033047	0.033047	6	0.065443	0.17386	3215	3	0.86187	0.86187	1	18419	0	-0.16127	0.17386	FALSE	0	-0.418115	FALSE	FALSE	FALSE	TRUE	TRUE	TRUE
GOLGA6L6	1	0.82878	0.82905	0.998583	15310	0	0.17122	0.17106	0.999972	3832	0	0.51184	0.17106	FALSE	1	0.036	0.035925	2030	1	0.964	0.96415	1	20719	0	-0.79128	0.035925	0.035925	0	-0.13972	FALSE	TRUE	FALSE	FALSE	TRUE	FALSE
SERHL2	4	0.10538	0.17475	0.996617	3660	1	0.9861	0.98607	0.999972	19345	0	-0.43056	0.17475	FALSE	6	0.56793	0.70469	12868	2	0.0085101	0.032258	0.890568	752	3	0.23007	0.032258	0.032258	0	-0.100245	FALSE	FALSE	TRUE	FALSE	TRUE	FALSE
FBP1	6	0.5032	0.54112	0.996617	9942	1	0.05046	0.089225	0.991464	1734	2	-0.1993	0.089225	FALSE	6	0.041053	0.11781	2221	1	0.049801	0.1378	1	2807	2	0.13297	0.11781	FALSE	0	-0.033165	FALSE	FALSE	TRUE	FALSE	TRUE	FALSE
TSPAN33	6	0.80933	0.80943	0.998583	14945	0	0.030073	0.057769	0.960826	1152	1	0.0036952	0.057769	FALSE	6	0.73271	0.77815	14256	1	0.055248	0.14927	1	3045	2	0.00071586	0.14927	FALSE	0	0.00220553	FALSE	TRUE	TRUE	TRUE	TRUE	TRUE
DLD	6	0.046683	0.10925	0.985173	2080	2	0.28453	0.29513	0.999972	5592	1	0.19799	0.10925	FALSE	6	0.032846	0.097867	1885	2	0.3874	0.53893	1	11153	2	0.090246	0.097867	FALSE	0	0.144118	FALSE	TRUE	TRUE	TRUE	TRUE	TRUE
FLT1	6	0.078271	0.16922	0.996617	3124	1	0.66621	0.66623	0.999972	12974	0	0.043279	0.16922	FALSE	6	0.0098176	0.037912	796	4	0.77512	0.7894	1	16756	1	-0.2669	0.037912	0.037912	0	-0.111811	FALSE	TRUE	FALSE	FALSE	TRUE	FALSE
SLC9A7	6	0.059049	0.13357	0.991796	2516	1	0.21191	0.23585	0.999972	4435	1	0.068332	0.13357	FALSE	6	0.023193	0.073698	1476	3	0.47125	0.61469	1	12692	2	-0.1598	0.073698	FALSE	0	-0.045734	FALSE	TRUE	FALSE	FALSE	TRUE	FALSE
HOXA3	6	0.0094206	0.030966	0.971035	599	2	0.6696	0.66966	0.999972	13048	0	0.0054352	0.030966	0.030966	6	0.45533	0.60699	11102	1	0.0721	0.17659	1	3604	2	0.085845	0.17659	FALSE	0	0.0456401	FALSE	TRUE	TRUE	TRUE	TRUE	TRUE
TMEM200B	6	0.031889	0.079794	0.98246	1496	1	0.58726	0.58737	0.999972	11364	0	0.0036187	0.079794	FALSE	6	0.17868	0.34258	6309	1	0.045574	0.12777	1	2618	3	0.15977	0.12777	FALSE	0	0.0816943	FALSE	TRUE	TRUE	TRUE	TRUE	TRUE
RNF2	6	0.029559	0.075033	0.98246	1422	3	0.78039	0.78079	0.999972	15257	0	-0.59366	0.075033	FALSE	6	0.40234	0.56308	10293	1	0.047632	0.13265	1	2718	3	0.13219	0.13265	FALSE	0	-0.230735	FALSE	FALSE	TRUE	FALSE	TRUE	FALSE
CKLF	6	0.96199	0.96212	0.999967	17837	0	0.14174	0.18294	0.999972	3432	1	0.47	0.18294	FALSE	6	0.20787	0.38329	7044	2	0.006212	0.024783	0.860245	596	3	0.15418	0.024783	0.024783	0	0.31209	FALSE	TRUE	TRUE	TRUE	TRUE	TRUE
HNRNPA1L2	6	0.76004	0.76041	0.998583	14036	0	0.05965	0.10327	0.994372	2001	2	0.22347	0.10327	FALSE	6	0.19713	0.36854	6790	3	0.035997	0.10451	1	2162	2	-0.14405	0.10451	FALSE	0	0.03971	FALSE	TRUE	FALSE	FALSE	TRUE	FALSE
PPAT	6	0.23095	0.34593	0.996617	6272	2	0.026272	0.051775	0.950463	1049	2	0.29552	0.051775	FALSE	6	0.34826	0.51926	9563	2	0.059437	0.15611	1	3189	3	0.15317	0.15611	FALSE	0	0.224345	FALSE	TRUE	TRUE	TRUE	TRUE	TRUE
PLCZ1	6	0.4835	0.5284	0.996617	9702	1	0.046756	0.083505	0.991464	1620	2	0.22113	0.083505	FALSE	6	0.043864	0.12449	2344	2	0.095695	0.21403	1	4393	2	0.16436	0.12449	FALSE	0	0.192745	FALSE	TRUE	TRUE	TRUE	TRUE	TRUE
WDR1	6	0.0091116	0.030047	0.970047	580	3	0.40336	0.40355	0.999972	7731	1	-0.47084	0.030047	0.030047	6	0.46001	0.61098	11168	2	0.072961	0.17795	1	3634	3	0.18314	0.17795	FALSE	0	-0.14385	FALSE	FALSE	TRUE	FALSE	TRUE	FALSE
FOXD4L2	1	0.999	0.99902	0.999967	18558	0	0.0010006	0.00098541	0.573886	94	1	3.6613	0.00098541	0.00098541	5	0.92467	0.9249	17001	0	0.09675	0.20705	1	4424	2	-0.012196	0.20705	FALSE	0	1.82455	FALSE	TRUE	FALSE	FALSE	TRUE	FALSE
ARHGAP29	6	0.11547	0.21224	0.996617	3867	2	0.023791	0.047892	0.947948	964	2	0.48891	0.047892	0.047892	6	0.059303	0.16016	2964	4	0.63946	0.71319	1	14903	1	-0.26442	0.16016	FALSE	0	0.112245	FALSE	TRUE	FALSE	FALSE	TRUE	FALSE
BRCA1	6	0.68191	0.68232	0.99695	12621	1	0.066504	0.11377	0.999972	2171	2	-0.28506	0.11377	FALSE	6	0.031407	0.094306	1824	1	0.16527	0.31971	1	6515	3	0.15456	0.094306	FALSE	0	-0.06525	FALSE	FALSE	TRUE	FALSE	TRUE	FALSE
UTP18	6	0.93623	0.9364	0.999336	17366	0	0.053456	0.093852	0.992208	1820	2	0.067172	0.093852	FALSE	6	0.83447	0.84072	15477	1	0.039985	0.11427	1	2352	3	0.1965	0.11427	FALSE	0	0.131836	FALSE	TRUE	TRUE	TRUE	TRUE	TRUE
ATF2	6	0.017228	0.049414	0.979546	946	1	0.06896	0.11751	0.999972	2237	1	-0.05079	0.049414	0.049414	6	0.058673	0.15872	2945	1	0.091992	0.20815	1	4267	2	0.05226	0.15872	FALSE	0	0.000735	FALSE	FALSE	TRUE	FALSE	TRUE	FALSE
ALG9	6	0.43358	0.49801	0.996617	9107	1	0.058893	0.10214	0.994372	1975	1	-0.12319	0.10214	FALSE	6	0.50092	0.64565	11798	1	0.036631	0.10607	1	2201	4	0.25653	0.10607	FALSE	0	0.06667	FALSE	FALSE	TRUE	FALSE	TRUE	FALSE
DQX1	6	0.032262	0.080535	0.98246	1515	2	0.63034	0.63027	0.999972	12222	0	-0.14305	0.080535	FALSE	6	0.70568	0.765	13995	1	0.045546	0.12771	1	2616	2	-0.07927	0.12771	FALSE	0	-0.11116	FALSE	FALSE	FALSE	TRUE	TRUE	TRUE
EWSR1	6	0.0056424	0.019373	0.915449	393	3	0.99832	0.99829	0.999972	19606	0	-0.72223	0.019373	0.019373	6	0.073401	0.18903	3536	3	0.27596	0.44231	1	9116	2	-0.14422	0.18903	FALSE	0	-0.433225	FALSE	FALSE	FALSE	TRUE	TRUE	TRUE
XBP1	6	0.0069132	0.023314	0.942269	456	3	0.89267	0.89286	0.999972	17507	0	-0.75367	0.023314	0.023314	6	0.070806	0.1851	3453	3	0.86318	0.8632	1	18466	0	-0.054275	0.1851	FALSE	0	-0.403972	FALSE	FALSE	FALSE	TRUE	TRUE	TRUE
ANO6	6	0.0070485	0.023729	0.942269	462	3	0.98214	0.98235	0.999972	19261	0	-0.79032	0.023729	0.023729	6	0.070553	0.1847	3448	2	0.26187	0.43037	1	8875	1	0.031624	0.1847	FALSE	0	-0.379348	FALSE	FALSE	TRUE	FALSE	TRUE	FALSE
MAP2K3	5	0.042027	0.098902	0.98246	1907	3	0.99976	0.99975	0.999972	19649	0	-0.61119	0.098902	FALSE	6	0.037585	0.10953	2090	3	0.3009	0.46347	1	9562	2	-0.28182	0.10953	FALSE	0	-0.446505	FALSE	FALSE	FALSE	TRUE	TRUE	TRUE
TIMM9	6	0.27267	0.39501	0.996617	7166	2	0.072467	0.12288	0.999972	2341	2	0.55105	0.12288	FALSE	6	0.2478	0.43704	8023	1	0.028566	0.085656	0.985808	1813	2	-0.0058532	0.085656	FALSE	0	0.272598	FALSE	TRUE	FALSE	FALSE	TRUE	FALSE
ZNF182	6	0.86466	0.86467	0.999001	15975	0	0.047599	0.084767	0.991464	1643	2	0.38889	0.084767	FALSE	6	0.24585	0.43446	7985	1	0.043962	0.12395	1	2542	4	0.19872	0.12395	FALSE	0	0.293805	FALSE	TRUE	TRUE	TRUE	TRUE	TRUE
NLRC5	5	0.053417	0.11584	0.99165	2308	2	0.31329	0.31508	0.999972	6101	1	-0.27654	0.11584	FALSE	6	0.030867	0.092949	1800	4	0.30346	0.46568	1	9609	1	-0.394	0.092949	FALSE	0	-0.33527	FALSE	FALSE	FALSE	TRUE	TRUE	TRUE
APOBEC4	6	0.73911	0.73947	0.997427	13675	0	0.013548	0.03198	0.943946	654	1	0.010696	0.03198	0.03198	6	0.70621	0.76522	14002	1	0.072254	0.17683	1	3610	2	0.049964	0.17683	FALSE	0	0.03033	FALSE	TRUE	TRUE	TRUE	TRUE	TRUE
SIPA1L1	6	0.064457	0.14386	0.996617	2688	2	0.44837	0.44843	0.999972	8632	0	-0.1219	0.14386	FALSE	6	0.019805	0.065	1304	1	0.13264	0.27094	1	5506	3	0.12821	0.065	FALSE	0	0.003155	FALSE	FALSE	TRUE	FALSE	TRUE	FALSE
RNASE10	6	0.026004	0.067657	0.98246	1288	1	0.77534	0.77573	0.999972	15150	0	-0.45925	0.067657	FALSE	6	0.051044	0.14121	2660	2	0.18844	0.35373	1	7225	1	-0.04301	0.14121	FALSE	0	-0.25113	FALSE	FALSE	FALSE	TRUE	TRUE	TRUE
NOSTRIN	5	0.010504	0.029742	0.970047	652	3	0.13646	0.16231	0.999972	3357	1	-0.83888	0.029742	0.029742	5	0.079329	0.17918	3688	2	0.83371	0.83379	1	17794	0	-0.25437	0.17918	FALSE	0	-0.546625	FALSE	FALSE	FALSE	TRUE	TRUE	TRUE
TBC1D21	5	0.6962	0.69639	0.99695	12874	0	0.031198	0.056986	0.958464	1183	1	0.60393	0.056986	FALSE	6	0.055806	0.15213	2831	3	0.17439	0.33303	1	6782	2	-0.3012	0.15213	FALSE	0	0.151365	FALSE	TRUE	FALSE	FALSE	TRUE	FALSE
PLD2	6	0.38561	0.47066	0.996617	8587	1	0.05955	0.10312	0.994372	1998	2	-0.27842	0.10312	FALSE	6	0.036143	0.10603	2036	1	0.89303	0.89299	1	19131	0	-0.076503	0.10603	FALSE	0	-0.177461	FALSE	FALSE	FALSE	TRUE	TRUE	TRUE
APOBEC3H	6	0.17015	0.27557	0.996617	5020	2	0.082259	0.13767	0.999972	2579	1	-0.23359	0.13767	FALSE	6	0.022391	0.071647	1441	3	0.26693	0.43465	1	8962	1	-0.092337	0.071647	FALSE	0	-0.162963	FALSE	FALSE	FALSE	TRUE	TRUE	TRUE
SEC62	6	0.9913	0.99133	0.999967	18390	0	0.013483	0.031878	0.94285	652	2	0.58747	0.031878	0.031878	6	0.06713	0.1776	3296	3	0.11145	0.23855	1	4870	3	-0.053222	0.1776	FALSE	0	0.267124	FALSE	TRUE	FALSE	FALSE	TRUE	FALSE
SYNJ2BP-COX16	1	0.0070865	0.0070485	0.783462	467	1	0.99291	0.99289	0.999972	19484	0	-2.2841	0.0070485	0.0070485	1	0.79715	0.79748	15002	0	0.20285	0.20258	1	7664	1	0.2758	0.20258	FALSE	0	-1.00415	FALSE	FALSE	TRUE	FALSE	TRUE	FALSE
CELF6	6	0.046578	0.10906	0.985173	2077	1	0.55225	0.55227	0.999972	10644	0	-0.40321	0.10906	FALSE	6	0.033936	0.10057	1941	4	0.29197	0.45579	1	9407	1	-0.21148	0.10057	FALSE	0	-0.307345	FALSE	FALSE	FALSE	TRUE	TRUE	TRUE
MLN	6	0.30607	0.42895	0.996617	7782	1	0.0018997	0.0057798	0.755754	145	3	0.43857	0.0057798	0.0057798	6	0.74023	0.78204	14338	1	0.089294	0.20389	1	4168	3	0.20974	0.20389	FALSE	0	0.324155	FALSE	TRUE	TRUE	TRUE	TRUE	TRUE
TADA2B	6	0.84014	0.84024	0.998583	15526	0	0.17666	0.20891	0.999972	3909	1	0.18742	0.20891	FALSE	6	0.50127	0.64594	11805	2	0.00015426	0.00083896	0.343452	49	4	0.59571	0.00083896	0.00083896	0	0.391565	FALSE	TRUE	TRUE	TRUE	TRUE	TRUE
ZXDA	6	0.12789	0.22659	0.996617	4129	1	0.027719	0.05407	0.958464	1081	1	0.10866	0.05407	FALSE	6	0.2131	0.39044	7174	3	0.059199	0.15571	1	3182	2	-0.086725	0.15571	FALSE	0	0.0109675	FALSE	TRUE	FALSE	FALSE	TRUE	FALSE
NR2C2AP	6	0.046989	0.10988	0.985173	2092	2	0.17857	0.21035	0.999972	3940	1	-0.501	0.10988	FALSE	6	0.37552	0.5412	9906	2	0.034215	0.099934	1	2083	3	0.21891	0.099934	FALSE	0	-0.141045	FALSE	FALSE	TRUE	FALSE	TRUE	FALSE
TCF7	6	0.10249	0.19713	0.996617	3598	1	0.73905	0.73943	0.999972	14396	0	0.20791	0.19713	FALSE	6	0.54792	0.68677	12565	1	0.003039	0.012713	0.767832	348	4	0.3633	0.012713	0.012713	0	0.285605	FALSE	TRUE	TRUE	TRUE	TRUE	TRUE
SLC25A11	6	0.27183	0.39404	0.996617	7150	1	0.094189	0.14893	0.999972	2778	1	-0.33916	0.14893	FALSE	6	0.7482	0.78624	14421	1	0.019046	0.060915	0.949702	1350	4	0.2675	0.060915	FALSE	0	-0.03583	FALSE	FALSE	TRUE	FALSE	TRUE	FALSE
TMEM232	6	0.00013706	0.0006676	0.596535	22	3	0.73641	0.73678	0.999972	14345	0	-0.57785	0.0006676	0.0006676	6	0.086695	0.2092	3906	3	0.66727	0.72667	1	15254	1	-0.067299	0.2092	FALSE	0	-0.322574	FALSE	FALSE	FALSE	TRUE	TRUE	TRUE
OR6M1	6	0.0065751	0.022288	0.942269	439	3	0.88476	0.88483	0.999972	17347	0	-0.5291	0.022288	0.022288	6	0.088742	0.21231	3966	1	0.078982	0.18758	1	3823	3	0.11374	0.18758	FALSE	0	-0.20768	FALSE	FALSE	TRUE	FALSE	TRUE	FALSE
[truncated: 16,827 more rows]

## Sheet: List of core essential genes
AARS	HGNC:20
ABCE1	HGNC:69
ABCF1	HGNC:70
ACTB	HGNC:132
[truncated: 680 more rows]

## Sheet: Column headings
Gene	num 1st screen	neg|score 1st screen	neg|p-value 1st screen	neg|fdr 1st screen	neg|rank 1st screen	neg|goodsgrna 1st screen	pos|score 1st screen	pos|p-value 1st screen	fdr 1st screen	pos|rank 1st screen	pos|goodsgrna 1st screen	lfc 1st screen	p-val 1st screen	p-val 1st screen < 0.05	num 2nd screen	neg|score 2nd screen	neg|p-value 2nd screen	neg|rank 2nd screen	neg|goodsgrna 2nd screen	pos|score 2nd screen	pos|p-value 2nd screen	pos|fdr 2nd screen	pos|rank 2nd screen	pos|goodsgrna 2nd screen	lfc 2nd screen	p-val 2nd screen	p-val 2nd screen < 0.05	Fisher's combined p-val	Mean LFC	chi2 on significant p-val	fold change positive | 1st screen	fold change positive | 2nd screen	LFC same direction in both screens?	Is FCP significant?	Pass LFC and significance tests?
[truncated: 1 more rows]
